# Supplementary material for: Function of ORFC of the polyketide synthase gene cluster on fatty acid accumulation in Schizochytrium limacinum SR21
Source: Biotechnol Biofuels. 2021 Jul 23;14:163. doi: 10.1186/s13068-021-02014-9 (PMC8305795; doi:10.1186/s13068-021-02014-9)
Supplement: Supplementary file 2 — Additional file 2: Table S3. DEGs between WT vs DH+ and DH+ vs ER+. WT, DH+ and ER+ indicate the wild-type strain, DH-overexpression strain and ER-overexpressed strain, respectively. [file 13068_2021_2014_MOESM2_ESM.xlsx]

## Sheet: Sheet 1 
	Gene ID	log2(fold change)	P Value	FDR	Symbol	Description
1	MSTRG.11156	5.05889	7.36e-07	2.79e-06	--	secreted protein [Achlya hypogyna]
2	MSTRG.11528	4.674	1.4e-19	1.63e-18	--	-
3	MSTRG.14137	1.52985	0.000930013	0.0022081	RLK1	RNI-like protein [Mortierella elongata AG-77]
4	MSTRG.1610	2.52026	0.00205652	0.00460581	--	-
5	MSTRG.2060	-4.85273	7.91e-17	7.69e-16	--	-
6	MSTRG.2393	-6.98536	9.59e-153	7.33e-150	--	-
7	MSTRG.288	2.43719	4.54e-08	1.98e-07	--	-
8	MSTRG.5623	-2.89541	1.64e-71	1.63e-69	--	-
9	MSTRG.6746	-5.32233	1.87e-100	3.85e-98	--	-
10	MSTRG.7026	-3.32353	5.88e-103	1.34e-100	--	Protein LicA, partial [Neolecta irregularis DAH-3]
11	MSTRG.7663	3.04338	3.55e-27	6.42e-26	--	Bck1p [Rhizophagus irregularis DAOM 197198w]
12	trans_102023	5.90762	3.75e-18	4.01e-17	Coro1c	Actin-binding protein Coronin, contains WD40 repeats [Plasmopara halstedii]
13	trans_10342	4.02975	0.00143918	0.00330875	CFAP46	Tetratricopeptide repeat protein 40 [Phytophthora nicotianae]
14	trans_10444	1.66619	0.00423404	0.00896198	--	-
15	trans_104459	4.36655	2.87e-14	2.28e-13	--	ankyrin [Gonapodya prolifera JEL478]
16	trans_10493	2.23419	1.46e-07	6.03e-07	--	Cka2p [Rhizophagus irregularis DAOM 197198w]
17	trans_10504	3.70426	0.00445648	0.00938998	YLL056C	YLL056Cp-like protein [Saccharomyces cerevisiae AWRI1631]
18	trans_10507	9.70275	0.00212933	0.00474923	YLL056C	EC1118_1L10_0067p [Saccharomyces cerevisiae EC1118]
19	trans_10508	3.4245	0.00424266	0.00897876	YLL056C	LANO_0G07448g1_1 [Lachancea nothofagi CBS 11611]
20	trans_107242	-4.37736	9.76e-100	1.98e-97	gabD	aldehyde dehydrogenase [Phialocephala scopiformis]
21	trans_107413	-3.99614	6.78e-106	1.69e-103	--	-
22	trans_108739	3.10154	4e-06	1.37e-05	DHC1	dynein heavy chain [Phytophthora infestans T30-4]
23	trans_11061	6.53916	7.71e-13	5.45e-12	--	hypothetical protein PPTG_12710 [Phytophthora parasitica INRA-310]
24	trans_11146	5.558	1.62e-06	5.82e-06	--	Cka2p [Rhizophagus irregularis DAOM 197198w]
25	trans_111468	4.07756	2.65e-59	1.71e-57	YSL6	OPT superfamily oligopeptide transporter [Exidia glandulosa HHB12029]
26	trans_11364	7.05889	0.000545374	0.00135582	--	hypothetical protein H310_03434 [Aphanomyces invadans]
27	trans_113719	-3.07769	9.14e-97	1.75e-94	--	hypothetical protein M427DRAFT_45688 [Gonapodya prolifera JEL478]
28	trans_114032	2.84643	1.86e-11	1.16e-10	AMT1-1	Ammonium transporter 1 [Phytophthora nicotianae]
29	trans_11488	3.95824	2.84e-07	1.13e-06	--	-
30	trans_114903	4.62449	1.4e-07	5.78e-07	DNAH7	Dynein heavy chain [Phytophthora nicotianae]
31	trans_115220	-3.39286	1.78e-36	4.91e-35	--	-
32	trans_115687	4.52356	0.000153358	0.000419017	IFT172	intraflagellar transport protein 172 [Phytophthora infestans T30-4]
33	trans_115906	-3.68536	1.01e-10	5.86e-10	--	-
34	trans_1165	-4.02535	2.21e-97	4.36e-95	alkJ	GMC oxidoreductase [Gonapodya prolifera JEL478]
35	trans_117472	-2.31079	1.09e-45	4.51e-44	--	-
36	trans_117504	1.62235	3.6e-05	0.000107788	--	-
37	trans_117661	-2.9267	5.49e-117	1.7e-114	--	-
38	trans_117871	-3.24993	1.61e-13	1.2e-12	betaTry	chymotrypsin-like proteinase 5A precursor [Cordyceps confragosa RCEF 1005]
39	trans_118611	-4.80093	2.97e-141	1.54e-138	--	-
40	trans_11878	3.31753	1.26e-05	4.04e-05	--	-
41	trans_119170	2.1836	0.00181938	0.00411085	--	hypothetical protein SPRG_04418 [Saprolegnia parasitica CBS 223.65]
42	trans_120160	-4.22144	8.66e-115	2.56e-112	--	hypothetical protein CLUG_01905 [Clavispora lusitaniae ATCC 42720]
43	trans_120601	3.34005	1.44e-31	3.29e-30	--	-
44	trans_12141	-3.16626	2.51e-52	1.3e-50	--	-
45	trans_1217	2.7636	2.74e-09	1.38e-08	SPAC1B3.06c	glycosyltransferase family 2 protein [Botryobasidium botryosum FD-172 SS1]
46	trans_122948	3.00335	7.27e-09	3.48e-08	klp6	kinesin-like protein Klp6 [Schizosaccharomyces pombe 972h-]
47	trans_123929	3.13053	2.41e-05	7.41e-05	EXO1	PIN domain-like protein [Stereum hirsutum FP-91666 SS1]
48	trans_126686	9.17773	2.93e-131	1.15e-128	ABCA1	atp-binding cassette superfamily [Plasmopara halstedii]
49	trans_1269	6.43463	0.000110418	0.000307784	--	-
50	trans_127285	5.06369	2.01e-14	1.63e-13	--	hypothetical protein H310_00399 [Aphanomyces invadans]
51	trans_127552	-3.4428	8.24e-40	2.57e-38	--	-
52	trans_127636	-4.69069	9.34e-155	7.58e-152	--	-
53	trans_128457	-3.06641	3.77e-45	1.54e-43	--	-
54	trans_12964	2.97264	2.78e-14	2.22e-13	--	Mkk2p [Rhizophagus irregularis DAOM 197198w]
55	trans_129647	-1.05174	3.22e-10	1.78e-09	--	RNI-like protein [Mortierella elongata AG-77]
56	trans_12991	2.73151	0.00363992	0.0077946	--	-
57	trans_13046	-1.79412	3.8e-33	9.28e-32	--	-
58	trans_13047	-1.74729	5.57e-28	1.06e-26	--	-
59	trans_13060	2.82685	0.000168489	0.000457473	--	-
60	trans_130804	4.1224	2.6e-05	7.96e-05	--	-
61	trans_13104	2.83153	0.000199764	0.0005349	Sts	sulfatase [Colletotrichum gloeosporioides Nara gc5]
62	trans_13105	2.97954	2.86e-05	8.69e-05	--	-
63	trans_13107	2.70562	0.000154549	0.000422004	--	-
64	trans_13128	3.36237	5.13e-37	1.43e-35	--	-
65	trans_13131	2.7922	2.56e-30	5.5e-29	--	-
66	trans_132348	3.49586	6.31e-06	2.11e-05	--	ADAM 8 precursor [Metarhizium album ARSEF 1941]
67	trans_132767	-3.67614	5.67e-57	3.35e-55	--	-
68	trans_133692	2.67284	4.5e-10	2.45e-09	--	-
69	trans_13452	4.69249	0.00237699	0.00525737	--	Cka2p [Rhizophagus irregularis DAOM 197198w]
70	trans_1350	6.43741	0.00203045	0.0045537	--	F-box/LRR-repeat protein 13 [Phytophthora nicotianae]
71	trans_13509	3.74185	2.53e-50	1.22e-48	pats1	-
72	trans_135280	-2.85955	2.5e-26	4.27e-25	--	-
73	trans_135820	3.2427	8.28e-07	3.11e-06	--	-
74	trans_135833	3.38914	0.000501722	0.00125571	--	ankyrin repeat domain-containing protein 50 [Coprinopsis cinerea okayama7#130]
75	trans_135849	2.30039	0.000978434	0.00231629	--	-
76	trans_135867	1.71057	0.000450873	0.00113699	--	-
77	trans_135897	2.54787	2.89e-06	1.01e-05	--	-
78	trans_135901	3.64554	3.59e-08	1.59e-07	--	-
79	trans_136037	-4.67523	4.28e-174	3.97e-171	--	membrane-associated proteins in eicosanoid and glutathione metabolism [Gonapodya prolifera JEL478]
80	trans_136079	-3.77291	2.19e-52	1.14e-50	--	DNA/RNA polymerase [Pyrenochaeta sp. DS3sAY3a]
81	trans_136092	2.17706	8.89e-10	4.68e-09	--	Cld1p [Rhizophagus irregularis DAOM 197198w]
82	trans_136219	-6.02625	4.26e-129	1.54e-126	fabG	short-chain dehydrogenase reductase like protein [Zymoseptoria brevis]
83	trans_136416	1.84768	1.68e-07	6.89e-07	--	-
84	trans_136582	-2.84746	1.17e-30	2.58e-29	--	-
85	trans_136648	-3.36824	1.96e-148	1.16e-145	--	SOUL-domain-containing protein [Gonapodya prolifera JEL478]
86	trans_136971	-4.73455	4.67e-270	2.02e-266	DHRS12	Env9p [Rhizophagus irregularis DAOM 197198w]
87	trans_137244	-3.91824	2.84e-152	2.05e-149	--	membrane protein [Plasmopara halstedii]
88	trans_137282	-1.14002	8e-15	6.73e-14	--	-
89	trans_137346	1.91571	0.00170123	0.00387013	--	-
90	trans_137446	2.51173	7.37e-32	1.7e-30	--	Protein NBR1 like protein [Phlebia centrifuga]
91	trans_137526	2.20062	9.12e-12	5.88e-11	Smc4	nuclear condensin complex subunit SMC4 (RecF/RecN/SMC N terminal domain-containing) [Colletotrichum tofieldiae]
92	trans_137603	2.70018	2.8e-07	1.12e-06	--	-
93	trans_137627	4.44478	1.02e-24	1.63e-23	At4g16580	Serine/threonine protein phosphatase [Plasmopara halstedii]
94	trans_137655	3.4599	1.47e-28	2.91e-27	SlH4	histone H4 [Phytophthora infestans T30-4]
95	trans_137923	-5.85697	2.81e-142	1.59e-139	phr	class-II photolyase [Antonospora locustae]
96	trans_138060	2.19136	1.52e-16	1.45e-15	--	Bck1p [Rhizophagus irregularis DAOM 197198w]
97	trans_138063	-1.60528	6.13e-36	1.65e-34	--	-
98	trans_138239	10.0768	0.00351588	0.00754515	--	-
99	trans_138290	-2.14183	8.21e-09	3.9e-08	--	-
100	trans_138477	3.69302	0.000321824	0.000830579	--	-
101	trans_138522	3.04022	5.15e-13	3.68e-12	SlH4	histone H4 [Phytophthora infestans T30-4]
102	trans_138555	-6.0798	1.84e-66	1.5e-64	katA	catalase [Mucor ambiguus]
103	trans_138739	-3.02038	8.98e-66	7.16e-64	--	-
104	trans_138751	5.08746	1.23e-11	7.79e-11	PAP18	probable purple acid phosphatase 20-like [Plasmopara halstedii]
105	trans_138765	3.16993	0.00379701	0.00810163	FucTA	glycosyltransferase family 10 protein [Gonapodya prolifera JEL478]
106	trans_138862	-3.25804	4.51e-78	5.58e-76	--	-
107	trans_138911	4.82371	9.89e-28	1.84e-26	--	secreted protein [Thraustotheca clavata]
108	trans_138984	-3.32638	3.45e-65	2.69e-63	tetA	-
109	trans_139005	3.18442	8.71e-14	6.69e-13	mycA	glutamate-1-semialdehyde 2,1-aminomutase [Pyrenophora tritici-repentis Pt-1C-BFP]
110	trans_139125	3.11443	1.52e-20	1.87e-19	ku70	Ku DNA-binding complex, Ku70 subunit [Mortierella elongata AG-77]
111	trans_139247	3.68778	2.49e-19	2.86e-18	SMAP2	UBA domain-containing protein 3 [Leucoagaricus sp. SymC.cos]
112	trans_139347	4.33985	2.45e-05	7.5e-05	BCS1L	mitochondrial chaperone BCS1-B [Phytophthora nicotianae]
113	trans_139379	1.47898	0.000390902	0.000995023	--	-
114	trans_139475	-2.87029	5.93e-59	3.78e-57	--	-
115	trans_139485	3.93074	3.07e-22	4.22e-21	Lbr	Delta(14)-sterol reductase [Choanephora cucurbitarum]
116	trans_139530	-7.4272	1.98e-22	2.75e-21	--	-
117	trans_139531	-5.46395	3.98e-260	1.29e-256	DHAR3	related to glutathione transferase omega 1 [Serendipita indica DSM 11827]
118	trans_139810	-7.39587	5.4e-28	1.03e-26	--	-
119	trans_140158	-3.34755	1.51e-103	3.5e-101	--	CRAL/TRIO domain-containing protein [Gonapodya prolifera JEL478]
120	trans_140230	-4.04387	1.53e-76	1.82e-74	--	CYFA0S10e01926g1_1 [Cyberlindnera fabianii]
121	trans_140349	-2.89986	7.75e-28	1.45e-26	sdcS	SPX domain-containing protein [Cenococcum geophilum 1.58]
122	trans_140589	-4.08416	2.79e-40	8.85e-39	--	-
123	trans_140676	-5.73993	2.33e-206	5.04e-203	--	DNA photolyase cryptochrome [Phytophthora sojae]
124	trans_140721	2.79105	0.000316212	0.000817232	--	Pc20g10310 [Penicillium rubens Wisconsin 54-1255]
125	trans_140782	-4.03605	7.47e-70	7.09e-68	--	hypothetical protein H310_07080 [Aphanomyces invadans]
126	trans_141011	-7.27612	2.03e-22	2.82e-21	--	-
127	trans_141171	10.2683	5.13e-07	1.98e-06	--	-
128	trans_141205	-1.28121	4.98e-09	2.43e-08	--	-
129	trans_141227	6.04439	5.96e-22	8.08e-21	--	-
130	trans_141295	-4.60408	2.86e-132	1.16e-129	cry-dash	cryptochrome, DASH family protein [Rhizoctonia solani AG-3 Rhs1AP]
131	trans_141404	1.74051	0.000100037	0.000280405	MCM7	minichromosome maintenance protein 7 (cell division control protein 47) [Saprolegnia diclina VS20]
132	trans_141416	-4.63514	3.69e-150	2.4e-147	TEF3	elongation factor ef-3 [Plasmopara halstedii]
133	trans_141425	-3.74243	7.18e-47	3.1e-45	--	-
134	trans_141527	-5.25262	9.06e-296	5.89e-292	--	DEHA2F00176p [Debaryomyces hansenii CBS767]
135	trans_141602	4.9982	0.00124261	0.00288957	--	-
136	trans_141638	2.50611	1.31e-12	9.11e-12	Slc26a6	Sulfate Permease (SulP) Family [Phytophthora infestans T30-4]
137	trans_141697	3.01468	2.39e-06	8.42e-06	--	-
138	trans_141833	2.79518	7.02e-10	3.74e-09	Myo5b	myosin ATPase [Mucor circinelloides f. circinelloides 1006PhL]
139	trans_141961	3.01846	1.02e-16	9.81e-16	--	CRN13 [Aphanomyces euteiches]
140	trans_142213	3.3436	6.65e-06	2.22e-05	--	-
141	trans_142363	-2.34482	5.67e-90	9.96e-88	At1g16060	-
142	trans_142468	2.982	1.49e-05	4.73e-05	CA2	carbonic anhydrase [Auricularia subglabra TFB-10046 SS5]
143	trans_142491	5.23751	6.1e-55	3.37e-53	--	-
144	trans_142637	4.72762	7.71e-28	1.44e-26	mvk	related to cystathionine beta-lyase [Sporisorium scitamineum]
145	trans_142939	2.78203	5.84e-05	0.000169826	--	-
146	trans_142946	2.4462	0.00144945	0.00333061	--	-
147	trans_142952	3.33866	0.000104123	0.000291418	--	-
148	trans_142962	2.46928	9.3e-06	3.03e-05	--	-
149	trans_142965	2.84419	0.000491415	0.00123181	--	-
150	trans_142969	1.56998	0.000859078	0.0020542	--	-
151	trans_142988	1.54472	0.00346247	0.00744775	--	hypothetical protein Z517_07183 [Fonsecaea pedrosoi CBS 271.37]
152	trans_143086	2.64386	8.02e-11	4.73e-10	--	-
153	trans_143089	1.8626	7.22e-07	2.74e-06	--	-
154	trans_143233	5.85798	4.49e-05	0.000132582	--	-
155	trans_143818	2.07023	2.34e-09	1.18e-08	Hs2st	-
156	trans_144025	2.55587	2.59e-13	1.9e-12	--	-
157	trans_144144	5.02072	7.61e-32	1.75e-30	--	Kelch repeat-containing proteins [Plasmopara halstedii]
158	trans_144708	1.77718	1.01e-05	3.26e-05	--	-
159	trans_144912	4.21245	5.51e-17	5.42e-16	--	cyclic nucleotide-binding domain protein [Brettanomyces bruxellensis AWRI1499]
160	trans_144979	5.15987	0.00437716	0.00924084	--	-
161	trans_145061	1.65504	0.000472781	0.00118808	DEGP7	pro-apoptotic serine protease nma111-like protein [Phytophthora infestans T30-4]
162	trans_145380	4.12338	7.31e-05	0.000209306	--	-
163	trans_146103	-2.3675	4.04e-23	5.9e-22	--	-
164	trans_146122	2.23406	0.000493838	0.00123716	--	-
165	trans_146288	4.15883	1.29e-09	6.65e-09	TUBA1A	alpha-tubulin, partial [Encephalitozoon intestinalis]
166	trans_147003	4.85986	3.98e-81	5.44e-79	--	-
167	trans_149306	4.74001	4.35e-56	2.44e-54	--	-
168	trans_149883	-1.13913	3.23e-27	5.86e-26	--	hypothetical protein SI65_06019 [Aspergillus cristatus]
169	trans_149930	2.72098	1.64e-15	1.46e-14	--	-
170	trans_149993	2.88115	0.000486239	0.00122048	--	-
171	trans_150132	4.53498	4.61e-19	5.19e-18	MYO1B	Myosin tail 2 domain-containing protein [Rozella allomycis CSF55]
172	trans_150148	4.33787	0.000738144	0.00179185	YLL056C	LAFE_0C11342g1_1 [Lachancea fermentati]
173	trans_150208	-3.51076	9.7e-52	4.9e-50	--	-
174	trans_150601	3.54579	6.82e-06	2.27e-05	--	Na+/H+ antiporter, NhaC-like domain-containing protein [Rozella allomycis CSF55]
175	trans_151315	3.65535	1.1e-06	4.07e-06	--	hypothetical protein CBOM_00290 [Ceraceosorus bombacis]
176	trans_151792	3.17526	0.000584197	0.00144459	--	-
177	trans_151818	3.05281	0.000343085	0.000881424	At1g49180	Serine/threonine-protein kinase ark1 [Colletotrichum chlorophyti]
178	trans_151865	2.66879	0.00122092	0.00284319	--	-
179	trans_1577	1.95539	0.000982985	0.00232579	--	-
180	trans_165	3.32193	0.00248348	0.0054752	--	-
181	trans_1912	-3.56293	4.73e-79	6.09e-77	--	-
182	trans_2078	2.34981	1.28e-12	8.91e-12	--	Frk1p [Rhizophagus irregularis DAOM 197198w]
183	trans_2079	5.18157	1.23e-22	1.75e-21	--	serine/threonine protein kinase [Trichophyton equinum CBS 127.97]
184	trans_2177	5.9542	0.000603891	0.00148819	app1	App1 protein [Schizosaccharomyces japonicus yFS275]
185	trans_2246	3.43035	5.23e-06	1.76e-05	--	-
186	trans_243	-2.49247	3.19e-42	1.16e-40	--	Transcription factor tau subunit [Choanephora cucurbitarum]
187	trans_2552	4.11974	2.11e-05	6.52e-05	--	-
188	trans_2698	3.71533	1.85e-06	6.62e-06	--	-
189	trans_2715	4.7761	5.49e-06	1.85e-05	--	-
190	trans_28721	6.32262	7.78e-102	1.69e-99	--	-
191	trans_28845	4.11894	0.00204899	0.00459133	--	hypothetical protein SDRG_15585 [Saprolegnia diclina VS20]
192	trans_29326	4.8009	2.18e-05	6.72e-05	MCPH1	serine/threonine protein kinase, variant [Phytophthora parasitica]
193	trans_29538	3.3346	0.000104793	0.000293167	--	serine/threonine protein kinase domain protein [Zymoseptoria brevis]
194	trans_30483	4.49185	0.000888998	0.00211782	--	-
195	trans_3052	4.91648	5.89e-11	3.52e-10	SPBC2A9.02	NAD dependent epimerase/dehydratase [Schizosaccharomyces cryophilus OY26]
196	trans_30648	2.4057	2.32e-12	1.58e-11	--	-
197	trans_30735	2.90935	0.000524596	0.00130892	--	-
198	trans_30930	2.97217	2.03e-06	7.23e-06	dmdC	acyl-CoA dehydrogenase NM domain-like protein [Mortierella elongata AG-77]
199	trans_31162	4.98489	0.000868479	0.00207413	--	-
200	trans_31202	3.10604	2.48e-05	7.59e-05	--	-
201	trans_3127	4.23947	9.05e-05	0.000255102	--	-
202	trans_31412	5.91488	3.48e-08	1.55e-07	--	-
203	trans_31518	4.28613	6.21e-30	1.31e-28	--	-
204	trans_31606	3.77529	0.00298531	0.00648364	--	-
205	trans_3161	-2.89609	2.69e-194	4.37e-191	--	hypothetical protein PHYSODRAFT_522007 [Phytophthora sojae]
206	trans_3204	2.66192	5.29e-06	1.78e-05	--	-
207	trans_32250	3.29912	3.52e-05	0.000105588	--	-
208	trans_32382	5.11894	0.000830232	0.00199268	--	Voltage-gated Ion Channel (VIC) Superfamily [Phytophthora infestans T30-4]
209	trans_32537	3.80869	6.2e-29	1.25e-27	--	hypothetical protein CPAR2_806400 [Candida parapsilosis]
210	trans_32752	7.45905	3.4e-50	1.62e-48	--	Homeodomain-related protein [Cordyceps brongniartii RCEF 3172]
211	trans_32956	-7.30682	1.22e-10	7.07e-10	--	-
212	trans_33234	1.55864	0.00015824	0.000431086	Slc25a15	Mitochondrial Carrier (MC) Family [Phytophthora nicotianae]
213	trans_3326	3.4344	5.02e-18	5.31e-17	pats1	RNI-like protein [Mortierella elongata AG-77]
214	trans_33480	-2.94853	1.18e-87	1.97e-85	--	-
215	trans_33796	2.08682	0.00390682	0.00832225	--	Coiled-coil domain-containing protein 22 [Phytophthora nicotianae]
216	trans_34055	5.41785	0.00133072	0.0030752	--	-
217	trans_34063	3.26527	1.7e-14	1.39e-13	--	-
218	trans_34357	2.49664	0.000733818	0.00178201	Daglb	alpha/beta-hydrolase [Dichomitus squalens LYAD-421 SS1]
219	trans_34402	3.93074	4.53e-10	2.46e-09	--	-
220	trans_34448	6.82273	1.2e-05	3.84e-05	--	alpha/beta-hydrolase, partial [Fistulina hepatica ATCC 64428]
221	trans_34744	5.39973	2.7e-15	2.35e-14	--	-
222	trans_34802	4.88264	0.00421844	0.00893187	tmcB	PAS domain S-box protein [Spizellomyces punctatus DAOM BR117]
223	trans_3521	1.44724	0.00425795	0.00900673	--	hypothetical protein K457DRAFT_67488 [Mortierella elongata AG-77]
224	trans_35233	5.85798	0.000319413	0.000824847	--	-
225	trans_35444	-6.96171	9.49e-21	1.18e-19	--	-
226	trans_35595	2.5431	0.000583453	0.00144334	--	-
227	trans_3627	6.51439	3.87e-74	4.19e-72	--	hypothetical protein STEHIDRAFT_160389 [Stereum hirsutum FP-91666 SS1]
228	trans_36334	-3.36201	1.11e-65	8.77e-64	--	-
229	trans_36343	3.56884	0.00393773	0.00838259	--	-
230	trans_36500	2.848	0.00088248	0.00210332	--	hypothetical protein H310_14390 [Aphanomyces invadans]
231	trans_36501	4.24005	1.75e-09	8.94e-09	--	NACHT and ankyrin domain-containing protein [Colletotrichum tofieldiae]
232	trans_36593	8.07682	2.15e-06	7.64e-06	--	Ankyrin repeat-containing domain [Penicillium roqueforti FM164]
233	trans_37015	-2.48541	1.45e-19	1.69e-18	--	-
234	trans_37651	8.85591	0.000176223	0.000476084	--	-
235	trans_37810	-1.15325	0.00111172	0.00260384	--	-
236	trans_38105	2.39836	0.00151887	0.00348211	--	-
237	trans_3843	3.84226	0.000891239	0.00212225	--	-
238	trans_38460	4.75489	0.000225043	0.000596929	ODA9	Dynein intermediate chain 2 [Phytophthora nicotianae]
239	trans_38796	4.37117	1.24e-26	2.16e-25	--	hypothetical protein SPRG_05380 [Saprolegnia parasitica CBS 223.65]
240	trans_39671	10.0224	2.9e-05	8.79e-05	--	hypothetical protein K443DRAFT_670985 [Laccaria amethystina LaAM-08-1]
241	trans_39673	3.42782	3.77e-10	2.07e-09	--	-
242	trans_39850	3.86295	7.05e-05	0.000202557	--	-
243	trans_39932	5.37156	2.12e-06	7.52e-06	--	Phospholipid/glycerol acyltransferase [Macrophomina phaseolina MS6]
244	trans_40368	-3.05411	3.36e-25	5.49e-24	--	-
245	trans_40553	-3.82867	3.52e-21	4.51e-20	--	54S ribosomal protein L51 [Phytophthora nicotianae]
246	trans_40623	-6.58585	1.01e-33	2.54e-32	mct	CoA-transferase family III, partial [Conidiobolus coronatus NRRL 28638]
247	trans_40828	-3.16484	1.83e-177	1.99e-174	--	-
248	trans_40900	6.09531	3.65e-28	7.1e-27	--	-
249	trans_41119	5.62936	0.000276292	0.000721815	--	hypothetical protein PHYSODRAFT_486062 [Phytophthora sojae]
250	trans_41146	3.24793	5.22e-09	2.55e-08	--	secreted protein [Achlya hypogyna]
251	trans_41163	2.34331	1.27e-16	1.21e-15	--	-
252	trans_41166	3.47527	9.96e-30	2.07e-28	CPC735_047380	Peptidase S8, subtilisin-related domain-containing protein [Rozella allomycis CSF55]
253	trans_41174	3.07772	2.78e-05	8.46e-05	--	-
254	trans_41196	2.59227	2.09e-13	1.55e-12	--	-
255	trans_41215	3.00097	0.00249301	0.00549435	--	-
256	trans_41243	2.77259	6.17e-09	2.98e-08	--	-
257	trans_41248	3.87029	9.9e-19	1.09e-17	--	-
258	trans_41261	3.48444	1.62e-05	5.11e-05	--	-
259	trans_41263	3.26251	1.97e-05	6.14e-05	--	-
260	trans_41266	2.81714	0.00037362	0.000954586	GLA	alpha-galactosidase [Colletotrichum salicis]
261	trans_41267	-2.46889	4.68e-41	1.53e-39	--	-
262	trans_41268	-1.99592	2.41e-41	8.2e-40	--	-
263	trans_41274	3.4738	1.76e-11	1.1e-10	--	-
264	trans_41867	3.47003	1.88e-06	6.73e-06	nhaS3	Sodium/hydrogen exchanger [Exidia glandulosa HHB12029]
265	trans_41892	-3.79897	2.55e-41	8.59e-40	--	-
266	trans_41982	2.41274	5.71e-12	3.74e-11	--	Frk1p [Rhizophagus irregularis DAOM 197198w]
267	trans_41989	4.42347	0.000721689	0.00175453	--	-
268	trans_42037	4.58147	1.21e-23	1.81e-22	--	-
269	trans_42066	1.3651	0.00301709	0.00654829	--	-
270	trans_42207	4.63854	2.59e-58	1.58e-56	abpB	-
271	trans_42275	2.63374	6.44e-26	1.08e-24	TPI1	triosephosphate isomerase [Phytophthora infestans T30-4]
272	trans_42458	6.32613	1.56e-49	7.24e-48	--	hypothetical protein H257_06330 [Aphanomyces astaci]
273	trans_4246	4.63202	2.95e-21	3.81e-20	--	-
274	trans_42460	2.68862	2.48e-05	7.59e-05	gpa-7	guanine nucleotide binding protein (G protein), alpha o polypeptide [Rhodotorula toruloides NP11]
275	trans_4247	4.74049	1.7e-23	2.53e-22	--	-
276	trans_42605	5.66881	2.04e-80	2.73e-78	--	-
277	trans_42671	2.28167	9.27e-06	3.02e-05	gelsolin	actin depolymerizing protein [Gonapodya prolifera JEL478]
278	trans_42747	1.64216	0.000249374	0.000655975	--	hypothetical protein PHYSODRAFT_286216 [Phytophthora sojae]
279	trans_42916	1.9449	1.05e-06	3.88e-06	--	-
280	trans_42946	-1.18564	1.15e-13	8.72e-13	--	-
281	trans_43587	5.19212	7.34e-09	3.51e-08	--	related to N-hydroxyarylamine sulfotransferase [Fusarium proliferatum ET1]
282	trans_43775	4.04177	3.24e-19	3.67e-18	Gba	glycoside hydrolase family 30 glucosylceramidase [Plasmopara halstedii]
283	trans_43780	3.49385	5.69e-20	6.8e-19	--	hypothetical protein AM587_10000952 [Phytophthora nicotianae]
284	trans_43815	3.88972	6.69e-09	3.21e-08	--	-
285	trans_43958	3.442	1.42e-20	1.75e-19	--	-
286	trans_44140	-2.48739	8.56e-103	1.92e-100	LIGB	UDP-N-acetylglucosamine--peptide N-acetylglucosaminyltransferase SEC [Phytophthora nicotianae]
287	trans_44197	-4.34907	4.03e-27	7.26e-26	--	-
288	trans_44205	-4.49834	9.62e-104	2.31e-101	katA	catalase [Rhizopus delemar RA 99-880]
289	trans_4440	4.01724	1.48e-05	4.69e-05	--	-
290	trans_44455	3.50808	8.05e-11	4.75e-10	--	-
291	trans_44520	-3.08827	4.06e-78	5.08e-76	--	-
292	trans_44535	2.46978	2.51e-05	7.67e-05	--	-
293	trans_4461	6.92323	6.91e-18	7.25e-17	--	-
294	trans_44620	-7.26647	5.81e-150	3.59e-147	--	atp-binding cassette superfamily [Plasmopara halstedii]
295	trans_4471	3.60815	3.95e-06	1.36e-05	--	-
296	trans_44820	-2.43802	1.51e-25	2.5e-24	--	-
297	trans_4483	-3.34622	9.26e-26	1.55e-24	pats1	RNI-like protein [Mortierella elongata AG-77]
298	trans_44966	3.60351	2.99e-28	5.83e-27	--	-
299	trans_45030	2.01886	4.3e-05	0.000127588	At5g17730	mitochondrial chaperone BCS1-B [Phytophthora nicotianae]
300	trans_45047	1.94554	0.000899682	0.00214078	ZIP9	zip-like iron-zinc transporter [Lichtheimia corymbifera JMRC:FSU:9682]
301	trans_45094	3.34672	0.000556902	0.00138289	--	cytochrome c peroxidase [Blastomyces gilchristii SLH14081]
302	trans_45198	3.43186	1.96e-13	1.46e-12	--	hypothetical protein M427DRAFT_150830 [Gonapodya prolifera JEL478]
303	trans_45253	-4.06964	2.59e-117	8.22e-115	--	hypothetical protein [Absidia glauca]
304	trans_45346	5.65582	1.9e-74	2.08e-72	--	-
305	trans_45373	4.14725	1.84e-24	2.9e-23	Fdps	Farnesyl diphosphate synthase [Phytophthora nicotianae]
306	trans_45501	-7.97493	8.62e-31	1.91e-29	--	-
307	trans_45740	-1.00097	1.15e-16	1.1e-15	Tat	Tyrosine aminotransferase [Phytophthora nicotianae]
308	trans_46354	3.24406	5.55e-07	2.14e-06	--	-
309	trans_46379	5.38201	1.84e-38	5.43e-37	--	-
310	trans_46402	-2.14069	1.29e-26	2.25e-25	--	-
311	trans_46422	-1.20584	0.000122547	0.000338752	--	-
312	trans_46610	-4.10742	1.87e-53	1.01e-51	--	-
313	trans_46676	6.48956	1.33e-06	4.87e-06	--	-
314	trans_46820	2.5316	4.66e-12	3.08e-11	--	-
315	trans_46984	3.94454	4.11e-24	6.33e-23	ARF1	ADP-ribosylation factor [Smittium culicis]
316	trans_46997	4.84794	1.34e-55	7.48e-54	Mvd	diphosphomevalonate decarboxylase [Rhizopus delemar RA 99-880]
317	trans_47016	2.99126	5.93e-08	2.56e-07	--	-
318	trans_47169	-6.9881	1.35e-21	1.79e-20	--	-
319	trans_47188	-3.74243	7.18e-47	3.1e-45	--	-
320	trans_47190	-2.40664	2.78e-19	3.17e-18	MYB3R-2	hypothetical protein, variant 3 [Phytophthora parasitica INRA-310]
321	trans_47238	-4.24912	1.34e-67	1.15e-65	--	hypothetical protein FAVG1_05143 [Fusarium avenaceum]
322	trans_47334	-4.67353	1.62e-235	4.22e-232	--	Unconventional myosin heavy chain 6 [Phytophthora nicotianae]
323	trans_47416	3.78086	1.97e-24	3.1e-23	--	-
324	trans_47471	-5.08414	1.99e-111	5.49e-109	--	-
325	trans_47811	4.58496	1.94e-08	8.88e-08	--	YeeE/YedE family protein [Cladophialophora carrionii]
326	trans_47817	-5.57928	3.12e-39	9.55e-38	--	vegetatible incompatibility protein HET-E-1 [Fusarium fujikuroi]
327	trans_48178	-4.24932	4.93e-51	2.42e-49	--	-
328	trans_48352	4.62117	5.37e-31	1.2e-29	--	hypothetical protein PILCRDRAFT_94955 [Piloderma croceum F 1598]
329	trans_48578	-2.57961	3.04e-61	2.08e-59	--	Predicted oxidoreductase [Plasmopara halstedii]
330	trans_48731	-3.23322	1.35e-29	2.78e-28	--	-
331	trans_48761	-2.00973	1.45e-41	5.03e-40	--	-
332	trans_48812	2.70876	3.14e-11	1.92e-10	--	-
333	trans_48830	2.67366	1.18e-13	8.91e-13	--	-
334	trans_48833	2.26652	3.94e-14	3.11e-13	--	-
335	trans_48838	2.16436	1.51e-06	5.48e-06	--	-
336	trans_48845	-1.91242	1.35e-18	1.48e-17	--	-
337	trans_48987	3.92039	1.62e-51	8.08e-50	--	-
338	trans_49045	2.12008	1.53e-09	7.85e-09	--	-
339	trans_50205	-1.14998	3.54e-08	1.57e-07	FH21B	Formin protein 6 [Phytophthora nicotianae]
340	trans_5117	2.58914	1.43e-05	4.54e-05	--	SMP2 protein [Metarhizium album ARSEF 1941]
341	trans_51204	-3.61185	4.71e-175	4.7e-172	ABCI20	ATP-binding Cassette (ABC) Superfamily [Phytophthora infestans T30-4]
342	trans_53997	3.62138	6.48e-28	1.22e-26	wwox	Retinol dehydrogenase 13 [Zancudomyces culisetae]
343	trans_54140	4.82171	8.34e-05	0.0002368	Wwox	carbonyl reductase [Moniliophthora roreri MCA 2997]
344	trans_54518	2.56263	6.35e-09	3.06e-08	ncapg	Condensin complex subunit 3 [Phytophthora nicotianae]
345	trans_5481	-4.32692	2.08e-150	1.42e-147	--	-
346	trans_56755	3.1332	1.9e-42	7e-41	CPC735_031240	Peptidase S8, subtilisin-related domain-containing protein [Rozella allomycis CSF55]
347	trans_56954	3.58081	1.13e-05	3.64e-05	--	-
348	trans_5883	5.07682	0.000447329	0.00112892	--	-
349	trans_59049	3.90689	0.000231481	0.000612635	PDR1	ATP-binding Cassette (ABC) Superfamily [Phytophthora nicotianae]
350	trans_5937	2.5432	1.22e-11	7.77e-11	abcB2	multidrug resistance protein ABC superfamily [Phytophthora sojae]
351	trans_59456	4.30266	8.05e-09	3.83e-08	SP2	Prb1p [Rhizophagus irregularis DAOM 197198w]
352	trans_59673	4.537	6.63e-09	3.19e-08	--	aromatic compound dioxygenase [Glonium stellatum]
353	trans_59865	1.98772	0.000433384	0.00109629	TWNK	mitochondrial helicase twinkle [Plasmopara halstedii]
354	trans_59891	3.10678	7.08e-05	0.000203317	gde1	Ankyrin-2 [Phytophthora nicotianae]
355	trans_619	9.16323	2.33e-07	9.38e-07	cyaA	GAF domain-containing protein [Rozella allomycis CSF55]
356	trans_61921	11.7704	1.74e-08	7.99e-08	Dclk3	CAMK/CAMK1 protein kinase [Saprolegnia diclina VS20]
357	trans_62684	2.55141	4.96e-08	2.16e-07	AMT1-3	Ammonium Transporter (Amt) Family [Phytophthora nicotianae]
358	trans_62749	3.55459	8.92e-05	0.000251713	Cfap57	WD repeat-containing protein 65 [Phytophthora nicotianae]
359	trans_6464	4.47897	0.00357751	0.00766728	--	secreted protein [Achlya hypogyna]
360	trans_65654	3.71199	5.6e-12	3.68e-11	XI-2	myosin [Gonapodya prolifera JEL478]
361	trans_6688	-2.27332	1.51e-66	1.25e-64	--	JmjC domain-containing protein [Colletotrichum simmondsii]
362	trans_68378	-1.06496	1.97e-15	1.74e-14	Myo61F	Myosin tail 2 domain-containing protein [Rozella allomycis CSF55]
363	trans_68380	10.6647	0.000210325	0.000560292	UMK3	ADK-domain-containing protein [Gonapodya prolifera JEL478]
364	trans_6892	-3.72247	6.27e-08	2.69e-07	--	-
365	trans_6893	2.26303	0.00298883	0.00649021	--	-
366	trans_68937	4.83954	0.00132132	0.00305783	--	-
367	trans_68973	4.43296	0.000222184	0.000589602	--	DNA-directed RNA polymerase III subunit RPC8 [Phytophthora nicotianae]
368	trans_69078	-4.20098	8.7e-49	3.92e-47	H2A-II	histone H2A type 1 [Phytophthora infestans T30-4]
369	trans_69130	3.24793	1.72e-08	7.92e-08	ODA4	Dynein beta chain [Phytophthora nicotianae]
370	trans_70957	3.77084	5.1e-36	1.38e-34	ILV2	acetolactate synthase, large subunit, biosynthetic type [Rhizopus delemar RA 99-880]
371	trans_71304	5.57592	2.18e-08	9.92e-08	mhcA	myosin-like protein [Plasmopara halstedii]
372	trans_71606	6.17991	2.99e-06	1.04e-05	CPK16	Calmodulin [Taphrina deformans PYCC 5710]
373	trans_7161	5.79941	1.35e-05	4.3e-05	--	-
374	trans_7175	-5.32193	2.39e-129	8.89e-127	--	-
375	trans_72119	2.69868	0.000651077	0.0015966	ANO7	Solute carrier family 2 [Phytophthora nicotianae]
376	trans_73034	-2.72353	2.41e-20	2.93e-19	GLN1	glutamine synthetase [Phytophthora infestans]
377	trans_73385	5.08746	1.18e-05	3.79e-05	--	Mitogen-activated protein kinase kinase 6 [Phytophthora nicotianae]
378	trans_7369	-2.35746	1.47e-103	3.46e-101	--	-
379	trans_73714	4.10852	0.000122144	0.000337781	SLC24A2	Ca2 :Cation Antiporter (CaCA) Family [Phytophthora nicotianae]
380	trans_74008	5.55459	1.45e-51	7.32e-50	NT5E	5'-nucleotidase [Magnaporthiopsis poae ATCC 64411]
381	trans_74062	-2.63472	2.09e-31	4.73e-30	--	Short-chain dehydrogenase/reductase SDR [Penicillium roqueforti FM164]
382	trans_74216	8.45121	0.0034735	0.00746899	NPF8.1	POT family proton-dependent oligopeptide transporter [Capronia epimyces CBS 606.96]
383	trans_76149	5.8721	1.27e-15	1.14e-14	--	secreted protein [Thraustotheca clavata]
384	trans_7625	-5.34815	3.23e-186	3.81e-183	--	-
385	trans_76441	3.87893	2.97e-07	1.18e-06	PHATRDRAFT_17300	WD40 repeat-containing protein [Plasmopara halstedii]
386	trans_76572	5.80735	2.73e-05	8.3e-05	DNAH7	dynein heavy chain, axonemal [Saprolegnia diclina VS20]
387	trans_76700	3.93961	1.28e-50	6.23e-49	PMK	phosphomevalonate kinase [Aphanomyces invadans]
388	trans_7701	5.90792	9.95e-45	3.99e-43	--	-
389	trans_77528	3.13327	0.00025736	0.000676163	mad2l1-1	dna-binding horma domain-containing protein [Plasmopara halstedii]
390	trans_77672	-4.61319	3.08e-24	4.8e-23	glpF	Glycerol kinase [Beauveria bassiana D1-5]
391	trans_77814	2.83007	0.00230405	0.00510735	EHT1	serine protease family [Lichtheimia corymbifera JMRC:FSU:9682]
392	trans_78015	2.21542	1.4e-06	5.09e-06	Os05g0155601	importin subunit alpha-1b [Saprolegnia parasitica CBS 223.65]
393	trans_78664	-3.18294	8.69e-61	5.82e-59	ACAD8	isobutyryl-CoA dehydrogenase, mitochondrial [Mortierella verticillata NRRL 6337]
394	trans_78732	-2.94128	5.66e-73	5.93e-71	Abcg1	ABC-2 type transporter domain-containing protein [Rozella allomycis CSF55]
395	trans_79243	8.99435	0.00255214	0.00561038	Actr1a	Actin-2 [Zancudomyces culisetae]
396	trans_79344	3.40564	0.00254576	0.0055992	adhC2	zinc-binding dehydrogenase [Lentinula edodes]
397	trans_7960	-4.29846	1.12e-109	2.97e-107	--	-
398	trans_8012	3.00998	1.98e-05	6.17e-05	Nwd1	hypothetical protein H310_11320 [Aphanomyces invadans]
399	trans_80514	4.88671	4.76e-16	4.4e-15	At1g51060	histone [Plasmopara halstedii]
400	trans_80953	4.50189	0.000120797	0.000334483	RABL2A	rab family, other [Saprolegnia diclina VS20]
401	trans_81383	6.65821	1.59e-07	6.54e-07	Dnah1	sporangia induced dynein heavy chain [Phytophthora infestans T30-4]
402	trans_81920	-5.22193	0	0	GAE4	nad-dependent epimerase dehydratase [Plasmopara halstedii]
403	trans_82252	4.56986	0.000265937	0.000696864	pakH-1	tkl protein kinase [Plasmopara halstedii]
404	trans_82440	4.71187	1.33e-05	4.24e-05	shkB	serine/threonine protein kinase [Phytophthora infestans T30-4]
405	trans_825	2.77796	0.000491166	0.00123142	--	-
406	trans_8267	5.16323	6.79e-05	0.000195809	--	-
407	trans_8289	2.48308	1.04e-14	8.64e-14	--	Cka2p [Rhizophagus irregularis DAOM 197198w]
408	trans_83323	4.09516	9.94e-14	7.57e-13	ODA2	Dynein gamma chain [Phytophthora nicotianae]
409	trans_83758	5.43083	6.39e-08	2.74e-07	norW	FAD/NAD(P)-binding domain-containing protein [Mucor ambiguus]
410	trans_85998	2.84356	0.00224592	0.00498872	Hist1h3b	histone H3 [Saprolegnia diclina VS20]
411	trans_86017	3.8155	1.19e-29	2.46e-28	Marcal1	Snf2p [Rhizophagus irregularis DAOM 197198w]
412	trans_878	9.61348	6.28e-09	3.03e-08	--	-
413	trans_9103	-3.23716	1.19e-42	4.4e-41	--	Mkk2p [Rhizophagus irregularis DAOM 197198w]
414	trans_92981	-2.36761	1.37e-54	7.52e-53	rhlG	Sps19p [Rhizophagus irregularis DAOM 197198w]
415	trans_9353	4.20645	2.33e-06	8.21e-06	Map3k12	RNI-like protein [Gonapodya prolifera JEL478]
416	trans_9523	2.12795	0.00264575	0.00580047	--	-
417	trans_9915	-3.55407	1.63e-08	7.52e-08	--	-
418	trans_99951	-5.98356	2.89e-114	8.34e-112	CRY1	Cryptochrome-2 [Phytophthora nicotianae]
