# Supplementary material for: Function of ORFC of the polyketide synthase gene cluster on fatty acid accumulation in Schizochytrium limacinum SR21
Source: Biotechnol Biofuels. 2021 Jul 23;14:163. doi: 10.1186/s13068-021-02014-9 (PMC8305795; doi:10.1186/s13068-021-02014-9)
Supplement: Supplementary file 3 — Additional file 3: Table S4. DEGs among WT vs DH+, WT vs ER+ and DH+ vs ER+. WT, DH+ and ER+ indicate the wild-type strain, DH-overexpression strain and ER-overexpressed strain, respectively. [file 13068_2021_2014_MOESM3_ESM.xlsx]

## Sheet: Sheet 1
	Gene ID	log2(fold change)	P Value	FDR	Symbol	Description
1	MSTRG.12667	2.73496	2.97e-15	2.35e-14	--	-
2	MSTRG.3341	4.14505	3.05e-11	1.73e-10	--	-
3	MSTRG.4761	3.86762	5.44e-10	2.74e-09	--	-
4	MSTRG.7178	2.29643	0.0019214	0.00403441	--	-
5	MSTRG.7251	2.56218	3.11e-16	2.68e-15	--	-
6	MSTRG.7995	2.87603	9.73e-11	5.22e-10	--	-
7	MSTRG.9974	2.44666	1.28e-05	3.75e-05	--	-
8	trans_10085	3.0199	0.0013921	0.00299146	--	-
9	trans_10133	3.5025	2.1e-08	8.78e-08	--	hypothetical protein PV05_08551 [Exophiala xenobiotica]
10	trans_102428	7.30974	4.43e-68	4.89e-66	--	hypothetical protein M427DRAFT_67912 [Gonapodya prolifera JEL478]
11	trans_10281	4.74269	9.29e-13	6.16e-12	ADCY10	Adenylyl cyclase class-3/4/guanylyl cyclase domain-containing protein [Rozella allomycis CSF55]
12	trans_103650	6.19147	1.69e-06	5.6e-06	Ube3a	HECT-domain-containing protein [Conidiobolus coronatus NRRL 28638]
13	trans_10387	9.99906	0.000276745	0.000663507	--	Mkk2p [Rhizophagus irregularis DAOM 197198w]
14	trans_10503	11.4059	3.48e-06	1.1e-05	YLL056C	YLL056Cp-like protein [Saccharomyces cerevisiae AWRI1631]
15	trans_105041	4.20125	2.32e-13	1.6e-12	ssh	phosphatases II [Cylindrobasidium torrendii FP15055 ss-10]
16	trans_10505	8.49985	2.59e-09	1.21e-08	YLL056C	EC1118_1L10_0067p [Saccharomyces cerevisiae EC1118]
17	trans_10569	3.47317	1.27e-05	3.72e-05	--	-
18	trans_10586	3.37606	0.000108235	0.000276592	--	-
19	trans_10662	3.32193	1.02e-08	4.46e-08	--	-
20	trans_106800	5.61471	8.7e-09	3.82e-08	chtl-1	choline transporter-like protein [Plasmopara halstedii]
21	trans_10685	3.28762	6.79e-12	4.11e-11	EO	GroES-like protein [Mortierella elongata AG-77]
22	trans_10767	3.79564	5.26e-06	1.62e-05	--	NIPA protein 2 [Phytophthora nicotianae]
23	trans_108074	2.0133	0.00439936	0.0086195	Poll	DNA polymerase lambda [Phytophthora nicotianae]
24	trans_10993	3.74707	1.49e-14	1.12e-13	--	Cka2p [Rhizophagus irregularis DAOM 197198w]
25	trans_10996	6.22882	0.000181549	0.000448131	--	-
26	trans_110967	5.75489	0.000432609	0.00100718	Txk	serine/threonine protein kinase [Phytophthora infestans T30-4]
27	trans_11227	3.3249	1.03e-06	3.52e-06	--	-
28	trans_113265	-11.6018	4.19e-34	1.07e-32	DNApol-delta	DNA polymerase delta catalytic subunit [Encephalitozoon cuniculi GB-M1]
29	trans_113981	2.21182	8.81e-05	0.000228752	AMT1-3	Ammonia channel [Beauveria bassiana D1-5]
30	trans_114034	6.91116	3.02e-25	4.85e-24	GLN1	glutamine synthetase [Saprolegnia diclina VS20]
31	trans_114210	2.30793	1.08e-05	3.2e-05	--	-
32	trans_114261	-1.21621	4.94e-05	0.000133419	--	DNA-binding protein REB1 [Trametes pubescens]
33	trans_114347	10.573	0.000465306	0.00107676	--	-
34	trans_114508	2.03881	4.74e-06	1.47e-05	--	-
35	trans_115090	3.33029	2.43e-07	8.97e-07	KIF3B	kinesin-like protein [Plasmopara halstedii]
36	trans_115109	-1.23237	1.71e-16	1.5e-15	--	-
37	trans_11558	3.38967	3.66e-12	2.28e-11	--	-
38	trans_116101	3.5216	1.02e-08	4.43e-08	acsbg2	long-chain-fatty-acid-CoA ligase [Phytophthora infestans T30-4]
39	trans_116214	4.64386	1.12e-05	3.3e-05	DNAH6	dynein heavy chain [Phytophthora infestans T30-4]
40	trans_116291	-1.75231	0.00043066	0.001003	--	-
41	trans_11696	3.9287	1.38e-11	8.13e-11	--	-
42	trans_117289	3.65201	1.3e-12	8.45e-12	--	-
43	trans_117559	5.80687	1.96e-33	4.8e-32	--	-
44	trans_118055	3.04891	1.87e-09	8.9e-09	--	-
45	trans_118651	11.0656	1.61e-06	5.36e-06	Os08g0109300	adenylate kinase [Saprolegnia diclina VS20]
46	trans_118765	3.53725	1.09e-08	4.74e-08	phaB	short chain dehydrogenase [Ophiostoma piceae UAMH 11346]
47	trans_118811	2.75312	3.33e-07	1.21e-06	--	-
48	trans_118849	3.85475	3.15e-60	2.52e-58	STK4	Pkinase-domain-containing protein [Gonapodya prolifera JEL478]
49	trans_118894	-2.44022	3.59e-11	2.02e-10	--	-
50	trans_119396	3.11853	0.00041895	0.000977125	--	-
51	trans_119754	5.38082	3.32e-11	1.87e-10	DNAH7	Dynein heavy chain [Phytophthora nicotianae]
52	trans_119806	2.86638	4.59e-10	2.33e-09	--	hypothetical protein K443DRAFT_670985 [Laccaria amethystina LaAM-08-1]
53	trans_120096	1.89519	6.02e-05	0.000160365	--	-
54	trans_120371	1.70064	0.00175468	0.00371245	--	-
55	trans_121380	-1.37539	1.37e-09	6.59e-09	Agps	Alkyldihydroxyacetonephosphate synthase [Phytophthora nicotianae]
56	trans_12158	12.6219	1.71e-07	6.44e-07	--	-
57	trans_12159	5.18456	3.3e-07	1.2e-06	--	-
58	trans_12160	10.9682	9.86e-08	3.82e-07	--	-
59	trans_12388	4.49719	0.00126521	0.00273913	--	-
60	trans_12401	-1.19907	1.4e-39	4.86e-38	TTLL4	Tubulin-tyrosine ligase domain-containing protein [Rozella allomycis CSF55]
61	trans_12405	2.67739	0.000102599	0.000263067	--	-
62	trans_12437	2.11216	0.000826294	0.00183586	--	-
63	trans_12490	9.16323	5.05e-05	0.000136194	AMZ2	peptidase zinc-dependent [Aspergillus oryzae]
64	trans_124947	-1.83304	2.61e-10	1.35e-09	--	-
65	trans_12513	4.07121	2.08e-06	6.81e-06	DRP4C	dynamin protein dnm1 [Cylindrobasidium torrendii FP15055 ss-10]
66	trans_12595	4.57655	9.92e-09	4.32e-08	--	-
67	trans_12729	6.24793	6.27e-06	1.91e-05	--	protein phosphatase 1 regulatory subunit [Lichtheimia corymbifera JMRC:FSU:9682]
68	trans_12751	2.93245	1.19e-14	9.09e-14	--	hypothetical protein A1Q2_06094 [Trichosporon asahii var. asahii CBS 8904] [Trichosporon asahii]
69	trans_128006	6.87036	2.56e-06	8.27e-06	psiC	fibro-slime domain-containing protein [Allomyces macrogynus ATCC 38327]
70	trans_129300	5.20142	9.61e-32	2.18e-30	myoM	Actin cytoskeleton-regulatory complex protein pan1 [Hypsizygus marmoreus]
71	trans_129312	3.11548	1.53e-05	4.41e-05	--	-
72	trans_12937	2.64996	0.000385902	0.000904417	--	-
73	trans_12938	2.36119	6.87e-05	0.000181135	--	-
74	trans_129409	4.46489	0.000168412	0.000417921	--	-
75	trans_129462	1.61881	5.33e-05	0.00014311	--	Myb family telomere binding protein (predicted) [Schizosaccharomyces pombe 972h-]
76	trans_129492	6.17761	7.5e-12	4.52e-11	mde10	Disintegrin and metalloproteinase domain-containing protein B [Valsa mali]
77	trans_12972	-7.22882	0.00146384	0.00313485	--	-
78	trans_129761	3.7625	3.69e-25	5.9e-24	--	NACHT and WD40 domain protein [Talaromyces marneffei ATCC 18224]
79	trans_13000	-8.85591	1.72e-07	6.46e-07	--	-
80	trans_130127	6.90388	5.27e-06	1.63e-05	--	-
81	trans_130210	2.96134	7.33e-07	2.54e-06	ttll6	hypothetical protein SPRG_00915, partial [Saprolegnia parasitica CBS 223.65]
82	trans_130215	3.73383	4.19e-07	1.5e-06	--	GPCR, family 3 domain-containing protein [Rozella allomycis CSF55]
83	trans_130220	2.66942	7.62e-21	9.16e-20	--	-
84	trans_130327	6.63904	6.03e-06	1.85e-05	--	Ferric reduction oxidase 8 [Phytophthora nicotianae]
85	trans_13041	-8.16641	4.53e-34	1.16e-32	--	-
86	trans_130447	2.97376	1.92e-10	1e-09	--	-
87	trans_13054	-8.70275	5.72e-08	2.28e-07	ARSF	related to N-acetylgalactosamine-6-sulfatase precursor [Fusarium mangiferae]
88	trans_13057	-8.81674	4.48e-15	3.5e-14	--	-
89	trans_13058	-8.6677	6.4e-05	0.000169461	--	-
90	trans_13059	-9.02237	5.54e-06	1.71e-05	--	-
91	trans_13064	-3.85798	0.000938215	0.00206934	--	-
92	trans_130986	4.98774	1.45e-28	2.84e-27	--	-
93	trans_13100	-8.54432	2.48e-05	6.97e-05	--	-
94	trans_131027	3.17626	1.51e-27	2.79e-26	VIII-1	myosin 2 [Rhizophagus irregularis DAOM 197198w]
95	trans_131169	3.18633	5.3e-23	7.36e-22	--	hypothetical protein CBOM_00290 [Ceraceosorus bombacis]
96	trans_13124	-12.3799	3.08e-20	3.56e-19	--	-
97	trans_131243	5.04712	3.59e-09	1.65e-08	--	-
98	trans_131302	3.96286	4.65e-08	1.87e-07	Mlp84B	LIM-domain-containing protein [Calocera viscosa TUFC12733]
99	trans_132254	2.12439	1.42e-08	6.08e-08	glpF	MIP family channel protein [Spizellomyces punctatus DAOM BR117]
100	trans_132321	4.2059	8.59e-05	0.000223481	--	-
101	trans_13247	-1.34034	0.00339363	0.00678049	--	-
102	trans_133320	4.06923	5.01e-15	3.9e-14	--	-
103	trans_134741	2.10508	5.66e-05	0.000151282	--	-
104	trans_13542	2.0832	7.14e-06	2.17e-05	--	serine/threonine protein kinase [Trichophyton equinum CBS 127.97]
105	trans_135559	1.77626	0.000644343	0.00145845	PLEKHG1	Rom2p [Rhizophagus irregularis DAOM 197198w]
106	trans_13560	-10.3182	7.94e-06	2.39e-05	--	Mkk2p [Rhizophagus irregularis DAOM 197198w]
107	trans_135609	2.465	1.12e-09	5.44e-09	--	-
108	trans_13563	2.67692	6.48e-11	3.54e-10	--	-
109	trans_135801	-5.73697	0.00464118	0.00905788	--	-
110	trans_135839	-10.3478	1.78e-50	1.02e-48	--	-
111	trans_135855	-6.64386	0.0022818	0.00472644	--	-
112	trans_135886	-7.1964	0.000117601	0.00029883	--	-
113	trans_135891	-7.59495	8.56e-05	0.000222773	--	-
114	trans_135896	-9.63178	8.83e-07	3.03e-06	--	-
115	trans_136030	2.67457	3.31e-06	1.05e-05	TCEA1	arylesterase/monooxygenase [Penicillium brasilianum]
116	trans_136324	4.71288	2.91e-25	4.7e-24	ACLPREF	hypothetical protein AMAG_02862 [Allomyces macrogynus ATCC 38327]
117	trans_136386	5.07352	3.8e-09	1.74e-08	--	-
118	trans_136532	5.16262	1.14e-09	5.54e-09	EURM3	Trypsin-like serine protease [Glarea lozoyensis ATCC 20868]
119	trans_136627	2.31582	8.19e-06	2.46e-05	--	-
120	trans_136708	2.98029	0.00229016	0.00474018	--	-
121	trans_136742	7.74315	9.11e-08	3.55e-07	--	-
122	trans_136785	1.86023	0.00118876	0.00258519	--	-
123	trans_136849	2.36721	7.98e-22	1.02e-20	--	-
124	trans_136857	8.15313	2.34e-08	9.75e-08	--	-
125	trans_136941	4.87276	2.37e-11	1.36e-10	--	-
126	trans_136983	-1.35302	8.76e-16	7.26e-15	--	-
127	trans_136992	2.61827	8.44e-17	7.62e-16	--	-
128	trans_137321	2.58496	0.00171183	0.00362886	--	hypothetical protein AMAG_02720 [Allomyces macrogynus ATCC 38327]
129	trans_137323	3.43677	2.16e-06	7.05e-06	grlE	periplasmic binding protein-like I, partial [Mortierella elongata AG-77]
130	trans_137375	2.35164	7.46e-07	2.58e-06	--	30 kDa heat shock protein [Epichloe festucae var. lolii] [Epichloe festucae]
131	trans_137704	-1.84524	2.9e-63	2.68e-61	--	Phosphoglycerate mutase family [Phytophthora nicotianae]
132	trans_137815	2.56365	0.00483797	0.00940531	--	-
133	trans_138133	2.79842	1.22e-23	1.77e-22	pats1	RNI-like protein [Gonapodya prolifera JEL478]
134	trans_138161	3.53827	1.34e-08	5.74e-08	NUDT5	NUDIX hydrolase [Penicillium griseofulvum]
135	trans_138288	4.41911	1.1e-08	4.77e-08	--	-
136	trans_138377	2.28952	0.000550893	0.00126005	--	-
137	trans_138396	4.37306	1.28e-12	8.34e-12	--	-
138	trans_138510	10.5018	0.00045578	0.00105641	--	-
139	trans_138726	2.24968	3.38e-06	1.08e-05	--	-
140	trans_138845	2.35067	5.56e-11	3.06e-10	DTX3	hypothetical protein RirG_098270 [Rhizophagus irregularis DAOM 197198w]
141	trans_138847	2.67583	0.000123298	0.000312088	--	-
142	trans_139011	5.32364	0.000210421	0.000513658	--	-
143	trans_139095	3.15841	6.26e-22	8.08e-21	--	-
144	trans_139386	4.2665	4.47e-07	1.59e-06	--	PH domain-containing protein [Coprinopsis cinerea okayama7#130]
145	trans_139393	3.61187	1.82e-09	8.67e-09	--	-
146	trans_139626	3.77018	8.22e-28	1.54e-26	fmnl3	Malic enzyme [Phytophthora nicotianae]
147	trans_139700	4.08437	1.24e-05	3.62e-05	--	-
148	trans_139789	4.13303	1.7e-05	4.87e-05	--	-
149	trans_139854	4.4146	2.47e-06	8.01e-06	--	-
150	trans_139932	7.97011	4.84e-08	1.94e-07	AP2	fyve-type zinc finger-containing protein [Plasmopara halstedii]
151	trans_140024	5.78354	0.000699424	0.00157274	--	-
152	trans_140032	2.0082	0.00510531	0.00989259	ATPK2	AGC protein kinase [Phytophthora parasitica INRA-310]
153	trans_140223	6.88337	1.85e-37	5.73e-36	--	-
154	trans_140305	2.62303	0.000470076	0.00108684	--	-
155	trans_140338	-1.27302	2.16e-19	2.35e-18	HEXO1	glycoside hydrolase 20 [Lagenidium giganteum]
156	trans_140489	4.69305	1.53e-44	6.84e-43	XI-I	myosin ATPase [Mucor circinelloides f. circinelloides 1006PhL]
157	trans_140508	3.80108	5.62e-26	9.51e-25	PRKG1	AGC/PKA protein kinase [Saprolegnia parasitica CBS 223.65]
158	trans_140608	6.77145	1.49e-34	3.95e-33	PLSCR2	-
159	trans_140611	4.38642	1.08e-08	4.69e-08	Hspa12b	Hsp70 family chaperone SSA4 [Rhizophagus irregularis DAOM 197198w]
160	trans_140672	2.35693	1.05e-08	4.56e-08	--	-
161	trans_140729	4.20399	8.87e-25	1.39e-23	--	-
162	trans_140991	4.79404	2.92e-25	4.7e-24	--	Nephrocystin-3 [Fusarium oxysporum f. sp. cubense race 1]
163	trans_141169	2.30216	0.00303394	0.00612094	--	-
164	trans_141184	2.05099	1.38e-09	6.67e-09	--	-
165	trans_141213	10.4615	0.000157212	0.000391769	--	-
166	trans_141303	3.93658	2.55e-26	4.38e-25	--	-
167	trans_141368	3.36251	1.73e-37	5.4e-36	--	myosin-like protein [Phytophthora infestans T30-4]
168	trans_141511	3.46845	1.94e-08	8.15e-08	CG3792	Mannose-P-dolichol utilization defect 1 protein [Phytophthora nicotianae]
169	trans_141597	10.4683	1.89e-05	5.38e-05	--	-
170	trans_141940	5.85383	2.1e-07	7.8e-07	--	-
171	trans_141951	3.48809	1.16e-16	1.03e-15	--	hypothetical protein MVEG_08616 [Mortierella verticillata NRRL 6337]
172	trans_141985	2.62662	2.57e-12	1.62e-11	--	-
173	trans_142069	2.46764	4.17e-06	1.31e-05	--	-
174	trans_142214	3.92859	0.00122115	0.00265078	--	-
175	trans_142591	8.20457	1.28e-08	5.49e-08	--	DNA-directed RNA polymerases I and III subunit [Phytophthora nicotianae]
176	trans_142684	3.04506	4.19e-12	2.59e-11	--	-
177	trans_142685	2.9141	5.82e-09	2.61e-08	drkA	tkl drk protein kinase [Plasmopara halstedii]
178	trans_142774	2.36453	0.00148123	0.00317045	--	-
179	trans_142785	5.30518	1.04e-09	5.1e-09	--	-
180	trans_142802	-1.3135	4.51e-40	1.6e-38	--	-
181	trans_142838	-1.55567	3.73e-12	2.31e-11	--	-
182	trans_142857	4.37954	9.52e-08	3.7e-07	--	-
183	trans_142932	-10.6923	2.45e-42	9.7e-41	--	-
184	trans_142948	-11.8044	2.34e-12	1.48e-11	--	-
185	trans_142950	-9.56542	5.49e-46	2.68e-44	TOP2A	DNA topoisomerase II [Schizosaccharomyces octosporus yFS286]
186	trans_142954	-10.2916	8.48e-09	3.73e-08	nas-14	zincin [Mortierella elongata AG-77]
187	trans_142960	-9.06788	2.11e-05	6e-05	--	-
188	trans_142974	-8.91687	2.23e-05	6.32e-05	--	-
189	trans_142996	2.13406	4.78e-09	2.16e-08	--	TPR-like protein [Fibulorhizoctonia sp. CBS 109695]
190	trans_143051	1.71116	7.28e-07	2.53e-06	--	G-protein coupled receptor [Phytophthora sojae]
191	trans_143109	2.74725	9.53e-21	1.14e-19	--	hypothetical protein K443DRAFT_670985 [Laccaria amethystina LaAM-08-1]
192	trans_143307	2.315	1.37e-07	5.23e-07	--	-
193	trans_143329	6.91545	3.24e-06	1.04e-05	--	-
194	trans_143333	2.46286	7.09e-06	2.15e-05	--	hypothetical protein, variant [Aphanomyces astaci]
195	trans_143491	7.21594	7.73e-07	2.67e-06	--	sel1 domain-containing protein [Mucor ambiguus]
196	trans_143594	2.55364	1.62e-09	7.75e-09	--	Uncharacterized conserved protein, partial [Plasmopara halstedii]
197	trans_143693	5.32912	1.46e-30	3.13e-29	--	phospholipase c [Plasmopara halstedii]
198	trans_144441	6.98868	1.08e-06	3.65e-06	--	-
199	trans_145513	2.93741	1.48e-25	2.44e-24	--	hypothetical protein PHYSODRAFT_284859 [Phytophthora sojae]
200	trans_145557	3.3322	6.28e-08	2.49e-07	--	-
201	trans_145875	2.84272	5e-11	2.77e-10	--	-
202	trans_146312	4.26913	3.45e-07	1.25e-06	--	-
203	trans_146880	3.28735	4.48e-08	1.8e-07	--	cysteine desulfurase [Phytophthora nicotianae]
204	trans_147657	5.91488	0.000348466	0.000822448	--	MFS general substrate transporter [Conidiobolus coronatus NRRL 28638]
205	trans_148017	5.19486	1.86e-54	1.19e-52	Os03g0690000	-
206	trans_148266	4.42884	6.41e-07	2.24e-06	--	related to ADAM protease ADM-B [Fusarium mangiferae]
207	trans_148959	2.81231	6.26e-15	4.85e-14	--	sorting nexin mvp1 [Mucor ambiguus]
208	trans_149416	4.29115	1.65e-10	8.68e-10	--	-
209	trans_149602	11.6528	2.18e-10	1.13e-09	--	RGS-domain-containing protein [Xylona heveae TC161]
210	trans_150562	2.57901	6.58e-25	1.04e-23	SMC2-1	RecF/RecN/SMC [Macrophomina phaseolina MS6]
211	trans_150870	8.47438	1.61e-12	1.04e-11	--	hypothetical protein HIM_09511 [Hirsutella minnesotensis 3608]
212	trans_150953	2.47517	2.78e-05	7.79e-05	--	Zinc-binding oxidoreductase [Xanthophyllomyces dendrorhous]
213	trans_151023	2.10945	7.42e-05	0.000194515	--	-
214	trans_151034	5.55325	9.3e-07	3.18e-06	--	-
215	trans_151127	2.6171	2.31e-06	7.51e-06	--	-
216	trans_151167	-1.09702	2.91e-07	1.06e-06	--	-
217	trans_151292	1.97977	0.00123291	0.00267373	Nsdhl	sterol-4-alpha-carboxylate 3-dehydrogenase (decarboxylating) [Rhizophagus irregularis DAOM 197198w]
218	trans_151453	2.42746	1.59e-09	7.63e-09	myoM	Rom2p [Rhizophagus irregularis DAOM 197198w]
219	trans_151473	4.67319	1.4e-09	6.74e-09	--	hypothetical protein FE78DRAFT_431378 [Acidomyces richmondensis]
220	trans_151771	-9.73383	2.28e-98	5.71e-96	--	-
221	trans_151777	-8.12928	9.38e-05	0.000242166	--	-
222	trans_151780	-12.2761	3.93e-19	4.19e-18	--	-
223	trans_151837	-7.82443	5.07e-05	0.00013648	--	hypothetical protein M427DRAFT_53907 [Gonapodya prolifera JEL478]
224	trans_151842	-9.90689	2.07e-11	1.2e-10	--	glycoside hydrolase family 27 protein [Thermothelomyces thermophila ATCC 42464]
225	trans_151852	-11.2086	1.47e-14	1.11e-13	--	-
226	trans_151866	-7.82443	0.000218629	0.000532796	--	-
227	trans_151876	-9.2384	2.5e-22	3.33e-21	--	-
228	trans_1519	5.89268	1.42e-15	1.16e-14	--	-
229	trans_151902	-9.51175	4.57e-08	1.84e-07	--	-
230	trans_1523	2.81696	1.48e-06	4.93e-06	--	-
231	trans_1674	10.961	1.27e-07	4.86e-07	--	-
232	trans_1810	3.82186	2.88e-27	5.2e-26	--	-
233	trans_1811	3.90942	5.15e-05	0.000138576	--	-
234	trans_1969	3.79716	5.16e-09	2.33e-08	acr1	Acyl carrier protein-like protein [Metarhizium robertsii ARSEF 23]
235	trans_1973	8.835	0.000185363	0.000456939	--	-
236	trans_2055	2.31136	1.19e-11	7.06e-11	--	hypothetical protein HIM_11380 [Hirsutella minnesotensis 3608]
237	trans_2129	2.26997	1.06e-06	3.59e-06	cya1	Adenylyl cyclase class-3/4/guanylyl cyclase domain-containing protein, partial [Rozella allomycis CSF55]
238	trans_2241	6.88035	5.04e-20	5.73e-19	--	GQ67_01391T0 [Komagataella phaffii]
239	trans_2242	3.81401	2.17e-20	2.54e-19	--	elicitin-like protein 6 precursor, partial [Phytophthora medicaginis]
240	trans_2342	4.09192	1.35e-05	3.91e-05	--	-
241	trans_2362	7.37591	2.19e-08	9.15e-08	--	-
242	trans_2424	4.89437	3.19e-08	1.3e-07	--	-
243	trans_2528	3.44668	5.35e-11	2.95e-10	--	-
244	trans_2675	9.27612	0.000301584	0.000719748	--	-
245	trans_2748	4.05439	3.82e-07	1.37e-06	--	-
246	trans_277	3.37078	0.00256761	0.00526903	--	-
247	trans_28478	6.92778	5.93e-21	7.18e-20	--	IQ motif, EF-hand binding site [Plasmopara halstedii]
248	trans_28546	9.04075	2.92e-08	1.2e-07	TRPC3	-
249	trans_28573	7.8928	2.89e-50	1.63e-48	--	periplasmic binding protein-like I, partial [Mortierella elongata AG-77]
250	trans_28891	4.56294	0.000344285	0.000813612	--	cGMP-dependent protein kinase egl-4 [Phytophthora nicotianae]
251	trans_28984	2.61785	7.46e-08	2.93e-07	--	-
252	trans_29176	8.77039	1.46e-06	4.87e-06	--	-
253	trans_29189	7.39232	1.91e-06	6.29e-06	--	ankyrin [Exidia glandulosa HHB12029]
254	trans_29307	5.35755	0.000634769	0.00143802	CFAP61	Presequence protease [Phytophthora nicotianae]
255	trans_29386	9.61348	1.38e-07	5.23e-07	--	-
256	trans_29497	3.50158	1.7e-05	4.88e-05	--	-
257	trans_29847	6.3837	5.77e-07	2.03e-06	--	-
258	trans_29848	7.08746	2.34e-06	7.58e-06	--	-
259	trans_30011	7.41151	2e-07	7.45e-07	--	-
260	trans_30142	2.09552	0.00245011	0.00504061	--	-
261	trans_30238	4.17971	2.08e-05	5.9e-05	--	-
262	trans_30553	4.70902	8.71e-09	3.83e-08	--	-
263	trans_30566	9.63178	5.45e-07	1.93e-06	--	Reticulocyte-binding protein 2 a [Phytophthora nicotianae]
264	trans_30618	4	1.38e-06	4.61e-06	--	-
265	trans_30690	6.0728	4.45e-06	1.39e-05	--	-
266	trans_30794	2.13243	2.63e-08	1.09e-07	--	-
267	trans_30818	10.6707	1.18e-06	3.98e-06	--	-
268	trans_30934	4.60314	0.000285124	0.000682464	--	-
269	trans_31034	6.25739	0.000104757	0.00026818	DDB_G0286897	hypothetical protein H310_10847 [Aphanomyces invadans]
270	trans_31093	6.07039	8.31e-06	2.49e-05	--	CIC11C00000003398 [[Candida] intermedia]
271	trans_31247	5.58996	3.7e-22	4.86e-21	--	hypothetical protein MVEG_04168 [Mortierella verticillata NRRL 6337]
272	trans_31732	5.49185	1.82e-05	5.21e-05	Eml5	Echinoderm microtubule-associated protein 6 [Phytophthora nicotianae]
273	trans_31739	4.15497	8.5e-07	2.92e-06	--	-
274	trans_31896	2.3317	0.000135757	0.000341437	--	RNI-like protein [Mortierella elongata AG-77]
275	trans_31923	4.40187	1.28e-07	4.91e-07	--	related to N-hydroxyarylamine sulfotransferase [Fusarium proliferatum]
276	trans_31970	8.33688	2.04e-08	8.56e-08	--	-
277	trans_32	3.98776	0.00100907	0.00221626	--	-
278	trans_32098	2.49099	0.00165032	0.00350361	--	-
279	trans_32324	5.28255	8.37e-09	3.69e-08	--	hypothetical protein AM587_10008269 [Phytophthora nicotianae]
280	trans_32448	2.88888	2.77e-05	7.75e-05	Arhgef17	hypothetical protein MVLG_00691 [Microbotryum lychnidis-dioicae p1A1 Lamole]
281	trans_32781	9.29155	0.00368876	0.00732749	--	-
282	trans_32793	4.87873	2.92e-12	1.83e-11	--	-
283	trans_32814	9.22078	6.15e-05	0.000163391	--	Minor extracellular protease vpr [Zancudomyces culisetae]
284	trans_32819	4.07895	1.62e-05	4.65e-05	kin-2	LADA_0A05952g1_1 [Lachancea dasiensis CBS 10888]
285	trans_33047	10.0768	1.66e-07	6.25e-07	--	SideA [Mucor circinelloides f. circinelloides]
286	trans_33170	4.62694	2.38e-68	2.67e-66	--	-
287	trans_33529	2.31378	0.00491444	0.00954401	--	-
288	trans_33557	7.05889	0.00146067	0.00312902	--	-
289	trans_33596	6.10852	4.38e-06	1.37e-05	noxA	NADPH oxidase isoform 2 [Trametes versicolor FP-101664 SS1]
290	trans_33770	4.90406	3.1e-05	8.61e-05	--	FOG: Ankyrin repeat [Plasmopara halstedii]
291	trans_33905	2.24431	2.43e-05	6.84e-05	--	-
292	trans_33983	5.26303	0.00197532	0.00414034	--	-
293	trans_34020	5.35975	8.87e-78	1.28e-75	myoM	Rom2p [Rhizophagus irregularis DAOM 197198w]
294	trans_34056	5.21842	1.15e-08	4.96e-08	--	-
295	trans_34187	4.61572	3.78e-05	0.00010377	--	-
296	trans_34211	5.78136	0.000590887	0.00134704	--	-
297	trans_34226	2.16368	8.78e-05	0.000228123	--	-
298	trans_3430	3.84991	7.07e-14	5.09e-13	--	-
299	trans_34345	1.95259	1.25e-06	4.22e-06	Cfap54	Protein of unknown function DUF4486 [Plasmopara halstedii]
300	trans_34426	9.07682	3.51e-06	1.11e-05	--	hypothetical protein AMAG_14322 [Allomyces macrogynus ATCC 38327]
301	trans_34590	9.58246	5.93e-05	0.000158066	--	-
302	trans_34804	9.01309	6.43e-05	0.000170271	--	-
303	trans_34856	7.22922	6.92e-23	9.52e-22	--	-
304	trans_35049	3.47342	0.000656428	0.00148399	Mctp2	EF-hand [Gonapodya prolifera JEL478]
305	trans_35326	11.1421	0.000458251	0.00106176	--	-
306	trans_35364	6.66534	1.9e-05	5.43e-05	--	-
307	trans_35956	6.84688	7.6e-06	2.3e-05	--	-
308	trans_36038	11.8403	6.84e-07	2.38e-06	--	-
309	trans_36049	5.3634	1.44e-08	6.14e-08	--	-
310	trans_36465	2.90332	8.74e-06	2.61e-05	--	-
311	trans_36630	5.13538	6.09e-11	3.34e-10	--	-
312	trans_36696	11.8572	3.63e-05	0.000100106	--	-
313	trans_37322	3.28017	1.05e-06	3.56e-06	--	DUF803-domain-containing protein, partial [Aureobasidium melanogenum CBS 110374]
314	trans_37448	4.28983	2.95e-09	1.37e-08	--	-
315	trans_37503	3.37428	4.23e-09	1.92e-08	--	importin alpha-2 subunit [Phytophthora infestans T30-4]
316	trans_37572	3.83872	1.15e-10	6.15e-10	--	carbohydratebinding protein [Plasmopara halstedii]
317	trans_37770	4.96347	3.59e-05	9.91e-05	--	START-like domain [Plasmopara halstedii]
318	trans_38034	8.94642	0.000109073	0.000278503	--	-
319	trans_38047	2.68478	0.00198999	0.00416701	--	-
320	trans_38064	11.6765	6.97e-07	2.42e-06	--	-
321	trans_38090	4.02288	4.36e-09	1.98e-08	--	-
322	trans_38338	3.84728	4.78e-06	1.48e-05	--	-
323	trans_38406	-1.53962	2.18e-06	7.1e-06	--	-
324	trans_38470	3.63333	5.43e-07	1.92e-06	--	-
325	trans_38563	3.27569	6.18e-11	3.39e-10	--	-
326	trans_38590	5.61798	2.4e-05	6.78e-05	SEC14L5	Sec14 cytosolic factor [Phytophthora nicotianae]
327	trans_38856	11.1902	1.84e-07	6.89e-07	--	-
328	trans_38876	4.07468	7.58e-10	3.74e-09	--	hypothetical protein K443DRAFT_9183 [Laccaria amethystina LaAM-08-1]
329	trans_39399	5.26946	0.000123142	0.000311814	ODA1	Outer Dynein Arm Docking Complex [Phytophthora infestans T30-4]
330	trans_39418	5.42626	0.00104747	0.00229593	--	-
331	trans_39637	5.53694	3.25e-06	1.04e-05	--	glycolipid transfer protein domain-containing protein 1-like [Plasmopara halstedii]
332	trans_39787	9.49852	8.55e-07	2.94e-06	--	-
333	trans_39878	3.88381	1.77e-05	5.07e-05	--	hypothetical protein HIM_09511 [Hirsutella minnesotensis 3608]
334	trans_4002	9.52487	4.95e-05	0.000133731	--	-
335	trans_4015	6.44708	1.83e-09	8.7e-09	--	-
336	trans_40436	6.69581	1.56e-05	4.48e-05	--	WD40 repeat protein [Plasmopara halstedii]
337	trans_40572	2.20027	0.00398388	0.00786814	--	-
338	trans_40578	4.94642	0.000706759	0.00158841	--	Na+/H+ antiporter, NhaC-like domain-containing protein [Rozella allomycis CSF55]
339	trans_4072	10.5825	0.00392199	0.00775531	--	-
340	trans_40897	3.50396	5.74e-22	7.44e-21	--	-
341	trans_41030	2.54889	1.71e-10	8.99e-10	--	Myosin-like IQ motif-containing domain [Plasmopara halstedii]
342	trans_41110	5.73877	0.000568888	0.00129961	--	hypothetical protein THAR02_05350 [Trichoderma harzianum]
343	trans_41127	4.64386	9.21e-11	4.95e-10	--	-
344	trans_41140	-11.9056	1.07e-17	1.04e-16	--	-
345	trans_41145	-8.37649	4.74e-14	3.45e-13	--	-
346	trans_41149	-10.7341	2.88e-14	2.13e-13	--	-
347	trans_41170	-9.31439	1.91e-07	7.13e-07	--	-
348	trans_41180	-8.90689	7.83e-05	0.000204953	--	hypothetical protein PNEG_02212 [Pneumocystis murina B123]
349	trans_41183	-9.81378	2.64e-09	1.24e-08	--	-
350	trans_41203	-8.60733	0.00172813	0.00366104	--	-
351	trans_41209	-10.2208	3.05e-13	2.09e-12	--	-
352	trans_41229	-10.2326	1.96e-27	3.58e-26	Sts	arylsulfatase A [Fusarium verticillioides 7600]
353	trans_41265	-10.2327	2.87e-52	1.75e-50	--	-
354	trans_41278	-9.32193	1.32e-07	5.05e-07	--	-
355	trans_41279	-8.88671	0.000652137	0.00147506	--	-
356	trans_4134	6.27277	9.26e-13	6.14e-12	--	-
357	trans_41510	6.74595	2.15e-07	7.97e-07	FAAH	amidase signature enzyme [Peniophora sp. CONT]
358	trans_41551	5.19356	3.8e-07	1.37e-06	--	RNI-like protein [Mortierella elongata AG-77]
359	trans_41562	3.40011	4.92e-22	6.4e-21	--	-
360	trans_41584	6.45578	1.16e-08	5.01e-08	SLC34A2	Amino Acid/Auxin Permease (AAAP) Family [Phytophthora nicotianae]
361	trans_41930	5.86157	4.17e-91	8.36e-89	--	ankyrin, partial [Glonium stellatum]
362	trans_42042	3.22191	0.00300118	0.00606331	--	-
363	trans_42065	3.01807	8.43e-15	6.49e-14	--	-
364	trans_42102	2.41816	1e-12	6.62e-12	--	hypothetical protein PUNSTDRAFT_145461 [Punctularia strigosozonata HHB-11173 SS5]
365	trans_42321	3.98185	5.32e-08	2.12e-07	--	-
366	trans_42336	2.79824	1.53e-06	5.1e-06	REEP5	AP-1 complex subunit gamma-1 [Pichia kudriavzevii]
367	trans_4272	2.95489	5.06e-11	2.8e-10	--	-
368	trans_42785	4.08527	1.11e-15	9.12e-15	--	-
369	trans_43132	2.53288	1.5e-25	2.48e-24	BTU1	beta-partial [Plasmopara halstedii]
370	trans_43311	-1.54242	5.19e-32	1.19e-30	CYCU2-2	cyclin-related 2, partial [Mortierella elongata AG-77]
371	trans_43396	3.04884	0.000501797	0.00115465	--	-
372	trans_43524	5.00265	0.000757629	0.00169339	--	-
373	trans_43548	5.0264	1.99e-07	7.41e-07	--	-
374	trans_43549	-1.01547	1.33e-37	4.18e-36	SLC24A2	Ca2 :Cation Antiporter (CaCA) Family [Phytophthora nicotianae]
375	trans_4363	5.03892	0.000301445	0.000719549	Sec14l4	CRAL/TRIO domain-containing protein [Tilletiaria anomala UBC 951]
376	trans_43806	2.49449	0.000101657	0.00026096	--	CRAL/TRIO domain-containing protein [Gonapodya prolifera JEL478]
377	trans_43933	5.19699	1.24e-12	8.13e-12	serinc	Membrane protein TMS1 [Neolecta irregularis DAH-3]
378	trans_43994	5.33921	3.59e-28	6.86e-27	Mob1a	mps one binder kinase activator-like 1 protein [Gonapodya prolifera JEL478]
379	trans_4412	2.3505	1.57e-07	5.93e-07	Svmp3-Eoc22	ADAM 8 precursor [Metarhizium album ARSEF 1941]
380	trans_44120	10.3443	1.21e-08	5.2e-08	--	Ferric reduction oxidase 8 [Phytophthora nicotianae]
381	trans_44122	3.31451	1.22e-09	5.94e-09	--	Ferric reduction oxidase 8 [Phytophthora nicotianae]
382	trans_44123	2.27514	6.47e-06	1.97e-05	Pde4b	3'5'-cyclic nucleotide phosphodiesterase [Batrachochytrium dendrobatidis JEL423]
383	trans_44149	4.42626	1.3e-05	3.78e-05	--	-
384	trans_44227	1.81497	0.000131859	0.000332082	--	-
385	trans_44242	3.53831	5.82e-16	4.92e-15	mhcA	myosin 1 [Sugiyamaella lignohabitans]
386	trans_4428	3.18511	1.63e-06	5.41e-06	--	-
387	trans_44326	6.42305	1.18e-58	8.85e-57	PRSS2	serine-type endopeptidase [Ascochyta rabiei]
388	trans_44441	1.83615	1.68e-09	8.02e-09	--	-
389	trans_44506	2.67583	0.000123298	0.000312088	--	-
390	trans_44530	4.68293	1.62e-07	6.11e-07	--	secreted protein [Achlya hypogyna]
391	trans_44750	3.47501	5.85e-05	0.000155983	--	-
392	trans_4476	6.37851	4.22e-05	0.000114888	--	-
393	trans_44771	2.75425	1.18e-10	6.31e-10	--	hypothetical protein CBOM_00290 [Ceraceosorus bombacis]
394	trans_44993	1.88589	3.41e-14	2.51e-13	Acox1	Acyl-coenzyme A oxidase [Rasamsonia emersonii CBS 393.64]
395	trans_4500	5.94837	0.000360832	0.000849235	--	-
396	trans_45026	6.27663	1.7e-12	1.1e-11	--	-
397	trans_4511	6.54432	1.54e-05	4.43e-05	--	C2 calcium/lipid-binding, CaLB domain-containing protein [Rozella allomycis CSF55]
398	trans_45269	7.44225	3.99e-22	5.24e-21	--	-
399	trans_4528	3.08746	0.0017154	0.00363585	--	-
400	trans_45410	3.75894	5.38e-21	6.52e-20	--	-
401	trans_45465	3.89077	7.18e-12	4.34e-11	glmS	Glutamine-fructose-6-phosphate aminotransferase [isomerizing] [Smittium culicis]
402	trans_45485	2.7175	0.0029602	0.00598701	--	Phosphatidylinositol kinase (PIK-H1) [Plasmopara halstedii]
403	trans_45521	-3.00472	1.78e-06	5.87e-06	--	2-dehydropantoate 2-reductase [Spizellomyces punctatus DAOM BR117]
404	trans_45603	1.97973	0.000182266	0.000449729	--	-
405	trans_45669	4.4379	1.35e-26	2.35e-25	metH	homocysteine S-methyltransferase like protein [Zymoseptoria brevis]
406	trans_45982	2.24967	9.07e-05	0.000235061	--	-
407	trans_46020	1.48052	0.00324081	0.00649507	--	-
408	trans_46067	3.04595	1.07e-15	8.8e-15	--	probable udp-n-acetylglucosamine--peptide n-acetylglucosaminyltransferase sec-like [Plasmopara halstedii]
409	trans_46232	3.92829	1.4e-06	4.69e-06	--	-
410	trans_46307	5.39803	0.000157479	0.000392357	MST4	sugar porter (SP) family MFS transporter [Spizellomyces punctatus DAOM BR117]
411	trans_46556	-1.5881	1.93e-16	1.69e-15	--	-
412	trans_466	5.61471	5.58e-07	1.97e-06	--	-
413	trans_46790	9.35077	6.72e-16	5.64e-15	--	-
414	trans_47008	5.51145	6.7e-05	0.000177036	--	-
415	trans_47060	5.88645	1.03e-16	9.27e-16	--	-
416	trans_47387	2.63955	1.91e-20	2.24e-19	--	serine/threonine protein kinase [Trichophyton equinum CBS 127.97]
417	trans_47404	-4.2332	1.11e-54	7.27e-53	--	-
418	trans_47983	2.01035	0.000426779	0.000994496	F42G9.1	protein phosphatase 2C [Pseudozyma hubeiensis SY62]
419	trans_4822	3.74147	0.000136956	0.000344385	tgs2	secreted protein [Achlya hypogyna]
420	trans_48222	4.48833	1.6e-41	6.15e-40	MOB1-A	mps one binder kinase activator-like 1 protein [Gonapodya prolifera JEL478]
421	trans_48278	2.10663	1.69e-07	6.37e-07	ADCY10	adenylyl cyclase [Gonapodya prolifera JEL478]
422	trans_48295	-1.94656	1.09e-42	4.39e-41	ABCA1	ATP-binding Cassette (ABC) Superfamily [Phytophthora infestans T30-4]
423	trans_48367	1.83344	1.71e-06	5.66e-06	--	predicted protein [Laccaria bicolor S238N-H82]
424	trans_48396	5.6516	1.83e-10	9.57e-10	--	-
425	trans_4845	1.56037	0.00268041	0.00547895	myoK	myosin-1 [Mucor ambiguus]
426	trans_48450	8.14866	7.29e-16	6.1e-15	--	actin depolymerizing protein [Gonapodya prolifera JEL478]
427	trans_4854	10.0857	3.22e-05	8.92e-05	--	-
428	trans_4855	6.45943	2.31e-05	6.53e-05	--	-
429	trans_4857	11.7071	1.56e-08	6.65e-08	--	-
430	trans_48652	1.48217	0.00330735	0.0066213	--	-
431	trans_48655	2.48295	0.00370121	0.00734886	--	-
432	trans_48660	2.37022	2.55e-05	7.16e-05	--	-
433	trans_48811	-8.54432	6.51e-06	1.98e-05	--	-
434	trans_48815	-11.8044	2.34e-12	1.48e-11	rpb1	DNA-directed RNA polymerase [Puccinia sorghi]
435	trans_48835	-8.2127	1.39e-05	4.04e-05	--	-
436	trans_48848	-8.58888	1.17e-222	8.09e-219	--	Frk1p [Rhizophagus irregularis DAOM 197198w]
437	trans_48941	3.20417	0.00183639	0.00387152	--	-
438	trans_49025	4.09744	4.49e-39	1.51e-37	--	-
439	trans_49037	2.57787	1.44e-12	9.31e-12	--	-
440	trans_4999	5.18322	0.000714447	0.00160403	--	trna ()methyltransferase [Plasmopara halstedii]
441	trans_50052	3.03562	0.000233084	0.000566116	CYCA1-1	cyclin b [Plasmopara halstedii]
442	trans_50103	3.92733	1.71e-08	7.23e-08	--	Frk1p [Rhizophagus irregularis DAOM 197198w]
443	trans_50168	3.6714	6.4e-05	0.000169535	MX1	Interferon-induced GTP-binding protein Mx2 AltName: Full=Myxovirus resistance protein 2 [Rhizoctonia solani AG-1 IB]
444	trans_50729	4.10565	1.27e-06	4.26e-06	CYP12A2	cytochrome P450 [Calocera cornea HHB12733]
445	trans_50734	4.03793	3.83e-05	0.000104872	--	MtN3-like protein [Phytophthora infestans T30-4]
446	trans_51216	-10.3106	1.2e-06	4.05e-06	tbp-1	TATA-box binding protein (TBP), component of TFIID and TFIIIB [Pseudoloma neurophilia]
447	trans_5252	4.54432	1.36e-05	3.96e-05	CFAP47	hypothetical protein SPRG_02218 [Saprolegnia parasitica CBS 223.65]
448	trans_53462	-1.72142	2.64e-64	2.49e-62	sgk-1	AGC protein kinase [Saprolegnia parasitica CBS 223.65]
449	trans_53846	4.00782	1.36e-06	4.56e-06	At1g06900	Nardilysin [Phytophthora nicotianae]
450	trans_5400	3.92343	0.000210983	0.000514934	--	-
451	trans_54244	4.83422	2.5e-07	9.22e-07	XI-H	myosin-like protein [Plasmopara halstedii]
452	trans_5516	3.35252	3.65e-05	0.000100422	--	sec14 cytosolic factor family Sec14 [Schizosaccharomyces octosporus yFS286]
453	trans_5574	2.41112	3.86e-07	1.39e-06	--	hypothetical protein SPRG_21266 [Saprolegnia parasitica CBS 223.65]
454	trans_5688	4.49683	1.31e-11	7.74e-11	--	Regulator of G protein signaling domain protein [Aspergillus parasiticus SU-1]
455	trans_57281	1.77199	0.00223537	0.00463762	--	phospholipid metabolism-related protein [Cryptococcus gattii WM276]
456	trans_57489	4.80266	3.95e-06	1.24e-05	XI-1	myosin-like protein [Phytophthora infestans T30-4]
457	trans_58159	3.81173	0.00076123	0.00170086	--	hypothetical protein L914_08940, partial [Phytophthora parasitica]
458	trans_58245	3.8314	1.86e-05	5.3e-05	prpE	ser/Thr protein phosphatase [Arthroderma otae CBS 113480]
459	trans_58369	9.32193	1.01e-05	2.98e-05	ck	myosinlike protein [Plasmopara halstedii]
460	trans_58941	-9.50034	6.18e-18	6.05e-17	polr2a	DNA-directed RNA polymerase II subunit RPB1 [Paracoccidioides lutzii Pb01]
461	trans_59218	3.03256	9.9e-06	2.94e-05	pikD	phosphatidylinositol 3 and 4-kinase-like protein [Phytophthora sojae]
462	trans_598	3.26679	0.000130776	0.000329672	--	-
463	trans_60360	4.51517	0.000442906	0.00102913	--	trna ()methyltransferase [Plasmopara halstedii]
464	trans_6098	1.99893	1.64e-14	1.23e-13	ncapd2	condensin complex [Plasmopara halstedii]
465	trans_6138	5.78136	0.00161116	0.00342884	--	-
466	trans_6183	5.05572	1.03e-36	3.04e-35	Prkg2	AGC/PKA protein kinase [Aphanomyces invadans]
467	trans_62474	4.63968	3.72e-12	2.31e-11	cna-1	calcineurin [Trichoderma reesei QM6a]
468	trans_63978	13.2167	4.61e-09	2.09e-08	LIMCH1	Luc7 protein 3 [Phytophthora nicotianae]
469	trans_64328	5.63333	0.000594584	0.00135405	--	secreted protein [Achlya hypogyna]
470	trans_64353	3.42271	0.000290084	0.000693573	--	-
471	trans_64432	-1.36869	3.4e-13	2.32e-12	--	-
472	trans_6451	5.45943	5.14e-09	2.32e-08	--	hypothetical protein LRAMOSA10860 [Lichtheimia ramosa]
473	trans_6462	11.7085	3.38e-11	1.9e-10	--	hypothetical protein PHYSODRAFT_260187 [Phytophthora sojae]
474	trans_64866	11.2448	1.45e-07	5.5e-07	PRKACA	agc protein kinase [Plasmopara halstedii]
475	trans_6643	9.25267	0.000210009	0.000512836	--	-
476	trans_665	2.56291	4.74e-06	1.48e-05	--	Uncharacterized conserved protein, partial [Plasmopara halstedii]
477	trans_666	2.4908	1.1e-05	3.25e-05	--	hypothetical protein PHYSODRAFT_300133 [Phytophthora sojae]
478	trans_66717	7.14771	1.52e-06	5.05e-06	--	saccharopine dehydrogenase [Plasmopara halstedii]
479	trans_66998	1.91826	0.000438962	0.00102088	alkB2	-
480	trans_670	2.24312	5.96e-05	0.000158691	--	Uncharacterized conserved protein, partial [Plasmopara halstedii]
481	trans_671	2.12511	3.56e-05	9.83e-05	--	Uncharacterized conserved protein, partial [Plasmopara halstedii]
482	trans_672	2.08602	0.000796555	0.00177462	--	Uncharacterized conserved protein, partial [Plasmopara halstedii]
483	trans_673	2.13612	0.000103104	0.000264269	--	Uncharacterized conserved protein, partial [Plasmopara halstedii]
484	trans_6756	3.61824	0.000208437	0.000509578	--	Flagella associated protein [Phytophthora nicotianae]
485	trans_68531	3.52698	1.39e-11	8.17e-11	Amacr	alpha-methylacyl-CoA racemase isoform X1 [Mucor ambiguus]
486	trans_68725	11.4164	1.2e-08	5.18e-08	SLC34A2	Sodium-dependent phosphate transport protein 2A [Phytophthora nicotianae]
487	trans_68730	2.6218	3.38e-07	1.22e-06	RDH14	NAD(P)-binding protein, partial [Mortierella elongata AG-77]
488	trans_6906	5.80434	4.47e-20	5.12e-19	--	-
489	trans_69185	2.75806	2.19e-05	6.22e-05	--	Peptidase S8, subtilisin, Ser-active site protein [Metarhizium robertsii ARSEF 23]
490	trans_69327	2.1652	2.66e-05	7.45e-05	--	hypothetical protein SPRG_16035, partial [Saprolegnia parasitica CBS 223.65]
491	trans_69411	2.86523	1.47e-08	6.29e-08	pikB	Phosphatidyl inositol kinase (PIK-B) [Plasmopara halstedii]
492	trans_69565	10.4478	6.82e-07	2.38e-06	SLC34A2	Sodium-dependent phosphate transport protein 2A [Phytophthora nicotianae]
493	trans_70082	8.46489	8.01e-07	2.77e-06	--	Acyl-CoA-binding domain-containing protein 2 [Phytophthora nicotianae]
494	trans_70454	7.18239	8.7e-09	3.82e-08	--	F-box/LRR-repeat protein 4 [Phytophthora nicotianae]
495	trans_70485	3.8147	0.000248094	0.000599335	--	Chromate Ion Transporter (CHR) Family [Phytophthora infestans T30-4]
496	trans_70564	3.05193	3.48e-08	1.42e-07	--	winged helix DNA-binding domain-containing protein [Conidiobolus coronatus NRRL 28638]
497	trans_70657	1.94429	3.17e-08	1.29e-07	UBC	polyubiquitin [Aphanomyces astaci]
498	trans_71012	5.47573	0.000943496	0.00207994	kinX	kinase-like protein, partial [Sistotremastrum suecicum HHB10207 ss-3]
499	trans_71032	5.11114	1.54e-08	6.55e-08	DD3-3	SH3-domain-containing protein [Calocera viscosa TUFC12733]
500	trans_7122	6.27798	0.000183143	0.000451809	--	WD domain protein [Aspergillus niger]
501	trans_71507	4.57894	1.45e-10	7.66e-10	APUM11	Pumilio-like protein [Zancudomyces culisetae]
502	trans_71712	9.81911	1.6e-06	5.32e-06	HERC3	conserved hypothetical protein [Phytophthora infestans T30-4]
503	trans_71719	2.49208	0.00010616	0.000271611	mps1	Pkinase-domain-containing protein [Saitoella complicata NRRL Y-17804]
504	trans_7182	4.6105	0.000632256	0.00143333	--	hypothetical protein H257_00735 [Aphanomyces astaci]
505	trans_71863	10.1923	0.000604281	0.00137445	prkC	probable MAP kinase kinase [Claviceps purpurea 20.1]
506	trans_72088	5.60204	0.00123295	0.00267373	CYP12A2	cytochrome p 450 [Moniliophthora roreri MCA 2997]
507	trans_72522	5.16323	0.000426478	0.000993972	RBP47C	nuclear acid binding [Plasmopara halstedii]
508	trans_72696	2.92193	0.00073436	0.00164681	racA	cell division control protein 42 [Coccidioides immitis RMSCC 3703]
509	trans_7273	9.89178	0.00013912	0.000349556	--	-
510	trans_73281	5.84549	1.18e-05	3.46e-05	KAP115	Kinesin-associated protein 3 [Phytophthora nicotianae]
511	trans_73593	2.08648	0.00075563	0.00169038	USP4	UCH-domain-containing protein [Mortierella elongata AG-77]
512	trans_73598	5.80735	7.01e-06	2.13e-05	DNAH6	dynein heavy chain [Phytophthora infestans T30-4]
513	trans_73722	5.38802	5.81e-05	0.00015495	ABCG36	ATP-binding Cassette (ABC) Superfamily [Phytophthora infestans T30-4]
514	trans_73881	4.37295	0.00142498	0.00305759	--	WRKY transcription factor 19 [Phytophthora nicotianae]
515	trans_74185	8.99435	9.43e-05	0.000243347	Mctp1	tricalbin [Mucor ambiguus]
516	trans_74208	5.65208	0.000394903	0.000923851	TP53I3	related to NADPH quinone oxidoreductase homolog PIG3 [Melanopsichium pennsylvanicum 4]
517	trans_74418	3.09333	4.49e-08	1.81e-07	XI-2	myosin ATPase [Mucor circinelloides f. circinelloides 1006PhL]
518	trans_74644	4.53051	2.6e-07	9.58e-07	MPDU1	mannosePdolichol utilization defect 1 protein putati [Albugo laibachii Nc14]
519	trans_74753	4.84419	1.85e-07	6.93e-07	SPBC776.05	integral to membrane protein [Mucor ambiguus]
520	trans_74851	2.14936	8.28e-05	0.000215913	XI-2	Drug/Metabolite Transporter (DMT) Superfamily [Phytophthora nicotianae]
521	trans_74907	9.34767	1.36e-21	1.71e-20	--	-
522	trans_75001	1.97625	0.000323061	0.00076749	SLC24A5	Ca2 :Cation Antiporter (CaCA) Family [Phytophthora nicotianae]
523	trans_75155	6.29155	1.5e-06	5.01e-06	Ttn	F-box/WD repeat-containing protein lin-23 [Phytophthora nicotianae]
524	trans_75204	5.45943	0.00115282	0.00251123	Myo5b	myosin-like protein [Phytophthora infestans T30-4]
525	trans_75452	-1.7761	2.04e-17	1.93e-16	DD3-3	bar-domain-containing protein [Malassezia pachydermatis]
526	trans_75832	4.48894	1.53e-08	6.53e-08	ABCA1	ATP-binding Cassette (ABC) Superfamily [Phytophthora infestans T30-4]
527	trans_76141	2.1482	0.00201839	0.0042231	--	hypothetical protein GLOINDRAFT_94246 [Rhizophagus irregularis DAOM 181602]
528	trans_76779	3.30028	1.96e-08	8.23e-08	At1g07160	protein phosphatase 2C 7 [Phytophthora nicotianae]
529	trans_77394	1.68387	0.00036906	0.000866816	--	hypothetical protein SDRG_12748 [Saprolegnia diclina VS20]
530	trans_77662	5	6.61e-05	0.000174905	SERGEF	regulator of chromosome condensation (RCC1)-like protein [Phytophthora infestans T30-4]
531	trans_779	7.81378	2.38e-08	9.89e-08	--	hypothetical protein CBOM_00290 [Ceraceosorus bombacis]
532	trans_7796	5.16993	0.00350762	0.00699324	--	RNI-like protein, partial [Gonapodya prolifera JEL478]
533	trans_782	2.82078	2.3e-09	1.08e-08	--	-
534	trans_7824	6.04022	5.95e-30	1.24e-28	MYO6	Phosphatidylinositol 4-phosphate 5-kinase 9 [Phytophthora nicotianae]
535	trans_78400	3.78872	4.49e-27	8.01e-26	VIII-A	class v myosin [Lichtheimia corymbifera JMRC:FSU:9682]
536	trans_7895	3.11548	0.00311764	0.00627331	--	-
537	trans_79504	3.01573	0.00313131	0.00629887	MOB1A	mps one binder kinase activator-like 1 protein [Gonapodya prolifera JEL478]
538	trans_79558	5.07241	3.02e-09	1.4e-08	--	L domain-like protein [Gonapodya prolifera JEL478]
539	trans_7970	9.36632	0.000489315	0.00112772	--	-
540	trans_79705	2.77217	0.000513227	0.00117949	--	-
541	trans_80128	9.77588	0.000756282	0.00169125	DDB_G0272254	TKL protein kinase [Saprolegnia diclina VS20]
542	trans_80137	2.07989	2.38e-08	9.91e-08	--	Magnesium transporter NIPA2 [Phytophthora nicotianae]
543	trans_80567	3.82103	0.000346734	0.000818658	SFH8	SEC14 cytosolic factor [Phytophthora nicotianae]
544	trans_8057	5.46307	0.000122907	0.000311281	Klk1b27	trypsin-like serine protease [Conidiobolus coronatus NRRL 28638]
545	trans_81187	1.80977	0.0047868	0.00931697	OPR1	12-oxophytodienoate [Plasmopara halstedii]
546	trans_82476	6.0707	8.41e-06	2.52e-05	Pka-R2	SPOSA6832_01119, partial [Sporidiobolus salmonicolor]
547	trans_8327	5.35168	1.6e-14	1.2e-13	--	Telomerase protein component 1 [Phytophthora nicotianae]
548	trans_8367	4.07936	6e-06	1.84e-05	ABLIM2	protein pxl-isoform a [Lichtheimia corymbifera JMRC:FSU:9682]
549	trans_83693	3.85862	1.34e-31	3.02e-30	mobB	mps one binder kinase activator-like 1A [Spizellomyces punctatus DAOM BR117]
550	trans_83694	3.58496	0.00191586	0.00402472	PKZ1	CAMK protein kinase, variant 2 [Aphanomyces astaci]
551	trans_84590	4.68182	1.02e-06	3.46e-06	--	Teneurin-1 and related extracellular matrix proteins, contain EGF-like repeats, partial [Plasmopara halstedii]
552	trans_84975	4.58849	2.97e-06	9.53e-06	Wdr78	Axonemal Inner Arm I1 Intermediate Chain Dynein put [Albugo laibachii Nc14]
553	trans_850	4.1089	4.46e-31	9.83e-30	--	-
554	trans_85120	3.95649	2.69e-32	6.32e-31	--	U-box domain-containing protein [Blastomyces gilchristii SLH14081]
555	trans_8536	4.7047	7.39e-11	4.02e-10	--	-
556	trans_8561	2.84872	2.1e-10	1.09e-09	--	Ferritin-related [Plasmopara halstedii]
557	trans_8639	9.87139	0.000299026	0.000714297	--	-
558	trans_8663	3.18992	1.69e-07	6.36e-07	RBL1	rhomboid-domain-containing protein [Mortierella elongata AG-77]
559	trans_8686	3.006	0.000125858	0.00031832	--	-
560	trans_86999	1.97066	9.79e-05	0.000251997	MYO6	Phosphatidylinositol 4-phosphate 5-kinase 9 [Phytophthora nicotianae]
561	trans_87062	5.50779	0.00197534	0.00414034	SCT1	glycerol-3-phosphate o-acyltransferase [Plasmopara halstedii]
562	trans_8720	1.53668	0.00125227	0.00271245	--	-
563	trans_87541	3.69574	4.9e-11	2.72e-10	Gyc88E	P-loop containing nucleoside triphosphate hydrolase protein [Auricularia subglabra TFB-10046 SS5]
564	trans_8755	2.9424	7.17e-06	2.17e-05	--	-
565	trans_89416	9.38802	1.34e-05	3.9e-05	--	Polycomb protein [Phytophthora nicotianae]
566	trans_89454	4.68434	1.25e-07	4.78e-07	--	-
567	trans_91654	9.32942	0.000203242	0.000497906	kin-1	Pkinase-domain-containing protein [Conidiobolus coronatus NRRL 28638]
568	trans_91833	5.09642	6.56e-20	7.37e-19	nas-13	zincin [Mortierella elongata AG-77]
569	trans_9289	2.26818	6.83e-05	0.000180051	Mpped1	Phosphoesterases [Plasmopara halstedii]
570	trans_93520	2.71543	8.68e-09	3.82e-08	ppp2r2d	Protein phosphatase PP2A regulatory subunit B [Smittium mucronatum]
571	trans_9419	6.35168	7.43e-05	0.00019483	ADM-B	disintegrin-like metalloprotease [Purpureocillium lilacinum]
572	trans_9449	4.45943	0.000103108	0.000264269	--	-
573	trans_9453	6.27612	3.62e-06	1.14e-05	--	hypothetical protein BSLG_01196 [Batrachochytrium salamandrivorans]
574	trans_9509	3.68871	0.000910833	0.00201406	--	-
575	trans_95387	3.06223	4.08e-07	1.46e-06	--	adenylyl cyclase-associated [Plasmopara halstedii]
576	trans_9639	3.63662	0.00134541	0.00290261	--	precursor of collagen triple helix repeat [Mitosporidium daphniae]
577	trans_96427	3.67974	3.77e-09	1.73e-08	ABCG1	ABC-2 type transporter domain-containing protein [Rozella allomycis CSF55]
578	trans_9664	4.2782	4.05e-21	4.95e-20	--	-
579	trans_9845	7.47573	6.39e-07	2.24e-06	--	-
