# Supplementary material for: Function of ORFC of the polyketide synthase gene cluster on fatty acid accumulation in Schizochytrium limacinum SR21
Source: Biotechnol Biofuels. 2021 Jul 23;14:163. doi: 10.1186/s13068-021-02014-9 (PMC8305795; doi:10.1186/s13068-021-02014-9)
Supplement: Supplementary file 4 — Additional file 4: Table S5. DEGs between WT vs DH+ and WT vs ER+. WT, DH+ and ER+ indicate the wild-type strain, DH-overexpression strain and ER-overexpressed strain, respectively. [file 13068_2021_2014_MOESM4_ESM.xlsx]

## Sheet: Sheet 1
	Gene ID	log2(fold change)	P Value	FDR	Symbol	Description
1	MSTRG.12134	-1.14394	1.39e-17	1.43e-16	--	-
2	MSTRG.12655	-1.64904	3.89e-27	7.01e-26	--	-
3	MSTRG.13338	-1.22046	5.4e-17	5.32e-16	--	-
4	MSTRG.19	-1.62886	4.15e-13	3e-12	--	-
5	MSTRG.2925	-1.68141	3.86e-13	2.79e-12	--	-
6	MSTRG.4650	-2.42298	7.47e-24	1.14e-22	--	-
7	MSTRG.5242	2.60173	3.91e-08	1.72e-07	--	-
8	MSTRG.6189	-1.5121	8.98e-22	1.2e-20	--	-
9	MSTRG.8747	-2.26149	7e-21	8.79e-20	--	-
10	MSTRG.9529	-1.54314	4.24e-11	2.56e-10	--	-
11	MSTRG.9531	-1.61915	1.56e-14	1.28e-13	--	-
12	MSTRG.9885	-2.10287	3.74e-05	0.000111948	--	-
13	trans_106506	-1.28366	1e-06	3.71e-06	--	Bidirectional sugar transporter SWEET1 [Phytophthora nicotianae]
14	trans_108567	-1.4161	4.63e-23	6.73e-22	oxlT	Major Facilitator Superfamily (MFS) [Phytophthora nicotianae]
15	trans_113243	2.17601	0.00142699	0.00328307	noxB	NADPH oxidase B [Laccaria bicolor S238N-H82]
16	trans_113518	-1.65352	1.86e-20	2.28e-19	--	-
17	trans_114170	-1.82876	1.28e-16	1.22e-15	--	-
18	trans_115465	3.66051	3.08e-05	9.3e-05	PF20	Flagellar WD repeat-containing protein Pf20 [Phytophthora nicotianae]
19	trans_115779	-1.13511	1.19e-30	2.6e-29	--	-
20	trans_11581	5.80735	0.000171682	0.000465268	--	Ribosomal-protein-alanine acetyltransferase [Phytophthora nicotianae]
21	trans_116029	-1.4162	3.92e-07	1.53e-06	--	-
22	trans_116443	-1.2311	0.00370268	0.00791335	XI-H	Myosin protein [Phytophthora nicotianae]
23	trans_116915	1.53476	0.00108178	0.00254012	Gba	glycoside hydrolase family 30 glucosylceramidase [Plasmopara halstedii]
24	trans_118013	-1.33681	2.05e-07	8.32e-07	--	-
25	trans_118693	-1.21445	9.06e-08	3.82e-07	--	-
26	trans_119666	-2.37084	2.12e-26	3.65e-25	--	-
27	trans_11990	-1.44979	1.34e-20	1.66e-19	--	GQ67_01391T0 [Komagataella phaffii]
28	trans_120126	2.13675	1.23e-06	4.5e-06	At2g45300	3-phosphoshikimate 1-carboxyvinyltransferase [Beauveria bassiana D1-5]
29	trans_120462	-1.83702	1.56e-34	4e-33	--	HAD-like domain [Plasmopara halstedii]
30	trans_120631	-2.0108	8.08e-15	6.79e-14	--	-
31	trans_12375	-1.88185	8.18e-43	3.06e-41	--	Major facilitator superfamily, general substrate transporter domain-containing protein [Rozella allomycis CSF55]
32	trans_12984	5.39232	0.0020428	0.00457904	--	hypothetical protein O9G_000502 [Rozella allomycis CSF55]
33	trans_1299	-1.95196	1.55e-18	1.68e-17	--	-
34	trans_13006	5.77419	0.000761496	0.00184165	--	-
35	trans_13023	9.88671	0.000179178	0.000483664	--	-
36	trans_13040	3.1788	0.00202842	0.00454994	--	-
37	trans_130519	2.95512	2.16e-12	1.47e-11	NGR_a02510	amidohydrolase 2 [Gonapodya prolifera JEL478]
38	trans_13055	4.78427	0.00157244	0.00359477	--	-
39	trans_131144	-8.07682	0.000190608	0.000511861	--	-
40	trans_13139	2.60106	3.08e-05	9.3e-05	--	-
41	trans_132136	1.63843	2.24e-06	7.91e-06	iolA2	methylmalonate-semialdehyde dehydrogenase (acylating) [Phytophthora parasitica P1569]
42	trans_132149	3.0141	1.31e-16	1.25e-15	gbpC	RNI-like protein [Mortierella elongata AG-77]
43	trans_134790	-1.54689	8.42e-08	3.57e-07	--	hypothetical protein I316_07047 [Kwoniella heveanensis BCC8398]
44	trans_135798	3.18688	0.00142493	0.00327891	--	-
45	trans_136301	2.29702	1.25e-09	6.45e-09	tadh	octopine dehydrogenase [Plasmopara halstedii]
46	trans_136307	-1.85583	3.78e-36	1.03e-34	HXT3	High-affinity glucose transporter RGT2 [Saccharomyces cerevisiae S288c] [Rhizoctonia solani]
47	trans_136308	-1.44944	2.64e-36	7.25e-35	MST4	High-affinity glucose transporter [Choanephora cucurbitarum]
48	trans_136385	-2.24235	4.47e-34	1.14e-32	DUSP16	phosphatases II [Sistotremastrum suecicum HHB10207 ss-3]
49	trans_136473	2.26989	5.08e-24	7.77e-23	GPD2	Glycerol-3-phosphate dehydrogenase, mitochondrial [Choanephora cucurbitarum]
50	trans_136767	-2.18434	9.88e-10	5.16e-09	--	-
51	trans_136877	-1.12218	1.66e-26	2.86e-25	--	-
52	trans_137115	1.33577	0.00473905	0.00994343	SEC61A2	protein transporter Sec61 subunit alpha isoform 2 [Phytophthora parasitica INRA-310]
53	trans_137203	-1.59913	1.43e-13	1.07e-12	--	-
54	trans_137224	2.60907	8.03e-05	0.000228412	--	-
55	trans_137238	-1.9073	4.92e-13	3.53e-12	--	-
56	trans_137289	2.69947	3.6e-11	2.19e-10	AAEL000794	Clustered mitochondria protein [Phytophthora nicotianae]
57	trans_137439	-2.62241	2.74e-22	3.78e-21	--	-
58	trans_137600	3.30697	1.1e-21	1.47e-20	ANKFN1	Projectin/twitchin and related proteins [Plasmopara halstedii]
59	trans_137802	2.59171	2.68e-08	1.2e-07	LCAT	Phospholipid:diacylglycerol acyltransferase [Hanseniaspora osmophila]
60	trans_138019	-2.11468	3.4e-96	6.4e-94	--	GPCR, family 3 domain-containing protein [Rozella allomycis CSF55]
61	trans_138031	2.15321	1.52e-12	1.05e-11	--	SH3 domain-containing protein, partial [Smittium mucronatum]
62	trans_138130	-1.81691	5.91e-05	0.000171904	--	-
63	trans_138743	-3.72338	2.34e-05	7.19e-05	--	-
64	trans_138858	-2.74011	2.24e-41	7.69e-40	--	-
65	trans_138901	-1.64281	3.87e-42	1.4e-40	--	-
66	trans_138928	4.23793	7.57e-07	2.86e-06	--	predicted protein [Laccaria bicolor S238N-H82]
67	trans_139099	-4.26954	2.77e-21	3.6e-20	--	-
68	trans_139391	1.9872	1.82e-15	1.61e-14	At1g54220	pyruvate dehydrogenase complex dihydrolipoamide acetyltransferase [Plasmopara halstedii]
69	trans_139435	-1.29012	0.000188604	0.000506794	--	-
70	trans_139505	2.61222	3.86e-06	1.33e-05	PREPL	Protease 2, partial [Choanephora cucurbitarum]
71	trans_139522	-2.5157	0.00020525	0.000547557	--	-
72	trans_139544	-1.77052	7.05e-05	0.000202557	--	-
73	trans_139577	-1.92938	1.27e-52	6.76e-51	--	-
74	trans_139849	2.76977	2.58e-10	1.44e-09	--	-
75	trans_139851	-1.50815	4.2e-08	1.84e-07	--	-
76	trans_139870	-3.50404	9.27e-17	8.97e-16	--	-
77	trans_139871	-3.88185	1.42e-56	8.22e-55	--	-
78	trans_139903	-1.30193	1.04e-08	4.91e-08	--	-
79	trans_140009	-1.66564	4.56e-38	1.32e-36	--	-
80	trans_140180	-1.41504	6.52e-06	2.18e-05	--	-
81	trans_140372	-1.73243	3.15e-38	9.21e-37	PHT1-12	related to inorganic phosphate transporter [Sporisorium scitamineum]
82	trans_140381	-1.65262	1.07e-37	3.07e-36	--	-
83	trans_140394	-1.97018	1.22e-35	3.26e-34	--	-
84	trans_140415	-2.1891	1.37e-69	1.28e-67	AM	actin depolymerizing protein [Mortierella elongata AG-77]
85	trans_140445	-1.40461	9.45e-20	1.12e-18	--	-
86	trans_140564	1.6169	0.000756938	0.00183233	--	C2-domain-containing protein [Obba rivulosa]
87	trans_140579	-2.26362	3.27e-89	5.59e-87	HUP2	LAQU0S06e05798g1_1 [Lachancea quebecensis]
88	trans_140580	-1.43978	6.44e-35	1.68e-33	HGT1	glucose transporter [Talaromyces cellulolyticus]
89	trans_140590	-1.70673	2.66e-19	3.04e-18	--	-
90	trans_140873	-2.34845	8.55e-07	3.2e-06	--	-
91	trans_140878	-1.09597	2.18e-07	8.82e-07	--	-
92	trans_141120	-1.35144	4.26e-15	3.66e-14	--	-
93	trans_141560	-1.58342	1.82e-40	5.84e-39	lip	Lipase 2 [Phytophthora nicotianae]
94	trans_141817	-3.78214	4.99e-83	7.21e-81	--	Pfs, NACHT and Ankyrin domain protein [Aspergillus fumigatus Af293]
95	trans_141929	-1.86666	1.07e-75	1.21e-73	--	hypothetical protein SDRG_16441 [Saprolegnia diclina VS20]
96	trans_141991	-1.14239	2.95e-08	1.32e-07	--	-
97	trans_142010	2.39571	7.41e-10	3.94e-09	--	Domain of unknown function DUF2088 [Plasmopara halstedii]
98	trans_142181	-4.04439	1.57e-10	8.97e-10	--	-
99	trans_142189	-2.30628	2.5e-66	2.02e-64	Os06g0561000	Inositol oxygenase [Phytophthora nicotianae]
100	trans_142333	-1.4619	6.42e-54	3.47e-52	HMOX1	Heme oxygenase 1 [Choanephora cucurbitarum]
101	trans_142621	2.77392	0.00180695	0.0040856	aglB	alpha-galactosidase precursor [Fusarium fujikuroi]
102	trans_142751	2.73415	2.47e-05	7.56e-05	CYP94B1	Chloride Channel (ClC) Family [Phytophthora nicotianae]
103	trans_142797	-1.97046	2.23e-26	3.82e-25	--	-
104	trans_142798	-1.72908	2.03e-27	3.73e-26	--	-
105	trans_142867	-1.73993	2.2e-33	5.47e-32	--	-
106	trans_142873	-1.53678	3.53e-37	9.88e-36	--	-
107	trans_142953	4.69581	2.84e-06	9.94e-06	--	-
108	trans_143032	-2.3898	1.51e-58	9.36e-57	--	-
109	trans_143762	1.86603	1.63e-07	6.67e-07	--	-
110	trans_143913	2.67826	2.97e-30	6.37e-29	ABCA3	ATP-binding Cassette (ABC) Superfamily [Phytophthora infestans T30-4]
111	trans_144886	-1.56325	2.04e-18	2.21e-17	--	-
112	trans_145138	-3.09311	0.000236733	0.000625511	--	Lipase, class 3 [Heterobasidion irregulare TC 32-1]
113	trans_145777	-3.31609	1.59e-16	1.51e-15	--	-
114	trans_145934	-2.01321	1.67e-16	1.58e-15	--	-
115	trans_146361	-1.15285	7.81e-05	0.000222491	--	-
116	trans_147324	-4.0139	2.81e-61	1.93e-59	--	-
117	trans_147716	-2.12512	6.89e-08	2.94e-07	--	-
118	trans_147955	-1.05915	1.95e-19	2.26e-18	--	RNI-like protein [Mortierella elongata AG-77]
119	trans_148410	-2.2655	1.37e-05	4.38e-05	--	-
120	trans_149882	-1.65716	6.15e-33	1.49e-31	--	-
121	trans_150575	-2.61353	9.09e-33	2.19e-31	--	hypothetical protein L914_14437, partial [Phytophthora parasitica]
122	trans_150841	-2.77969	1.24e-136	5.74e-134	crtD	phytoene dehydrogenase [Lichtheimia corymbifera JMRC:FSU:9682]
123	trans_151103	2.42084	0.0003171	0.000819202	--	-
124	trans_151801	4.47393	0.000608285	0.00149845	--	-
125	trans_151855	3.6909	0.000645527	0.00158419	--	-
126	trans_1785	-1.53887	6.7e-05	0.000193263	CYP714B2	Cytochrome P450 709B2 [Colletotrichum chlorophyti]
127	trans_2643	-10.1716	1.29e-05	4.13e-05	--	-
128	trans_28633	-2.06974	3.84e-41	1.28e-39	--	-
129	trans_28634	-1.45317	0.000553696	0.00137598	--	-
130	trans_28881	-2.05978	1.14e-06	4.2e-06	--	-
131	trans_29445	-2.47851	3.93e-41	1.31e-39	--	-
132	trans_29476	-1.27273	0.00263753	0.00578441	--	-
133	trans_29731	-1.49717	7.5e-28	1.41e-26	--	-
134	trans_30057	-2.24924	2.2e-63	1.62e-61	--	hypothetical protein SPRG_04216 [Saprolegnia parasitica CBS 223.65]
135	trans_30586	-1.4914	2.96e-21	3.83e-20	--	-
136	trans_30587	-1.78464	2.94e-33	7.26e-32	--	-
137	trans_30731	9.12928	4.09e-06	1.4e-05	--	-
138	trans_31041	-2.33427	8.59e-27	1.51e-25	--	-
139	trans_31363	10.1758	2.73e-10	1.52e-09	--	-
140	trans_31415	3.11834	7.57e-08	3.22e-07	--	-
141	trans_31475	-1.37761	1.35e-26	2.34e-25	--	WH1-domain-containing protein [Mortierella elongata AG-77]
142	trans_31527	-1.60296	3.82e-11	2.32e-10	--	-
143	trans_33448	-2.68995	4.81e-50	2.27e-48	--	hypothetical protein CALVIDRAFT_602424 [Calocera viscosa TUFC12733]
144	trans_33564	-1.647	4.94e-33	1.2e-31	--	carboxymuconolactone decarboxylase [Marssonina brunnea f. sp. 'multigermtubi' MB_m1]
145	trans_33644	-1.16377	3.72e-13	2.7e-12	--	-
146	trans_33795	-1.16255	4.28e-08	1.87e-07	--	hypothetical protein, variant 1 [Phytophthora parasitica INRA-310]
147	trans_34218	2.13852	0.00448911	0.00945413	Daglb	alpha/beta-hydrolase [Dichomitus squalens LYAD-421 SS1]
148	trans_34220	7.37504	2.87e-09	1.44e-08	--	-
149	trans_34511	-1.65255	7.99e-15	6.72e-14	--	-
150	trans_34556	-2.03355	2.24e-67	1.9e-65	--	-
151	trans_35196	-1.26745	8.18e-11	4.81e-10	--	-
152	trans_35490	-2.98828	2.39e-42	8.72e-41	--	-
153	trans_35553	-2.27277	3.41e-63	2.49e-61	--	-
154	trans_35675	3.28763	5.32e-28	1.02e-26	--	-
155	trans_3601	-1.03832	1.66e-21	2.18e-20	--	Chromatin structure-remodeling complex protein BSH [Phytophthora nicotianae]
156	trans_36117	5.2886	2.88e-21	3.73e-20	EO	Quinone oxidoreductase protein [Phytophthora nicotianae]
157	trans_36241	-4.29921	0.000649055	0.00159194	--	-
158	trans_36380	-1.22093	1.32e-13	9.95e-13	--	-
159	trans_37162	-1.94753	1.81e-10	1.03e-09	--	-
160	trans_37948	2.50313	0.000593991	0.00146574	--	-
161	trans_39167	-1.40817	1.72e-14	1.41e-13	--	-
162	trans_39531	2.63015	7.51e-11	4.44e-10	--	-
163	trans_39649	-4.05627	1.25e-06	4.59e-06	--	-
164	trans_39824	-1.09035	5e-13	3.58e-12	--	PACRG protein [Phytophthora nicotianae]
165	trans_40162	-2.07496	4.32e-50	2.05e-48	--	-
166	trans_4043	-1.7498	2.74e-32	6.47e-31	--	-
167	trans_41049	-1.44875	1.31e-21	1.74e-20	--	-
168	trans_41138	9.87652	0.000927194	0.00220181	--	-
169	trans_41178	4.45286	0.00304666	0.00660253	--	-
170	trans_41199	5.39855	0.00161682	0.0036904	--	-
171	trans_41201	4.0146	0.000126861	0.000350146	--	-
172	trans_41331	1.9737	0.000635633	0.00156375	--	-
173	trans_42017	-2.16271	9.55e-42	3.38e-40	sgk1	RPS6 protein kinase [Phytophthora infestans T30-4]
174	trans_42046	-1.10495	3.23e-11	1.97e-10	--	-
175	trans_42209	-1.13583	0.000151464	0.000414192	--	-
176	trans_42435	2.00394	1.82e-09	9.29e-09	PDH2	Thiamin diphosphate-binding protein [Conidiobolus coronatus NRRL 28638]
177	trans_42562	-1.21199	3.88e-09	1.92e-08	--	-
178	trans_42633	3.26684	1.57e-12	1.08e-11	--	Monooxygenase, FAD-binding domain-containing protein [Rozella allomycis CSF55]
179	trans_42689	-1.19582	1.17e-15	1.05e-14	yocS	-
180	trans_42763	-1.03085	7.56e-08	3.22e-07	--	-
181	trans_4278	-1.09561	5.91e-10	3.18e-09	--	-
182	trans_42935	-2.00165	4.15e-22	5.69e-21	--	-
183	trans_42987	1.76097	0.00168941	0.00384392	--	-
184	trans_43186	-1.2188	2.15e-10	1.21e-09	--	-
185	trans_43565	2.30282	1.18e-08	5.52e-08	SPCPB16A4.05c	urease accessory protein ureG [Diaporthe helianthi]
186	trans_43664	1.70011	5.03e-07	1.95e-06	gnt1	c transferase [Plasmopara halstedii]
187	trans_43839	2.42958	5.17e-10	2.79e-09	TGFBI	Transforming growth factor-beta-induced protein ig-h3 Short=Beta ig-h3 [Rhizoctonia solani AG-1 IB]
188	trans_43859	-1.54485	1.86e-31	4.23e-30	--	-
189	trans_43998	-3.0304	1.07e-82	1.51e-80	--	hypothetical protein L969DRAFT_353804 [Mixia osmundae IAM 14324]
190	trans_43999	-2.94327	1.55e-18	1.69e-17	--	-
191	trans_44223	4.80495	1.75e-112	4.95e-110	--	-
192	trans_44314	-1.61344	2.35e-30	5.09e-29	pakA	Ste20-like protein [Mitosporidium daphniae]
193	trans_44410	-1.44429	1.78e-18	1.93e-17	--	-
194	trans_44517	-2.74011	2.24e-41	7.69e-40	--	-
195	trans_44543	-1.0797	1.16e-63	8.63e-62	CBSX3	Cytochrome c1 [Phytophthora nicotianae]
196	trans_44560	-1.44591	1.15e-72	1.19e-70	--	Nucleoside Diphosphate Kinase [Phytophthora nicotianae]
197	trans_44636	-1.95653	5.23e-23	7.59e-22	--	-
198	trans_44710	-2.01884	8.69e-64	6.53e-62	efeU	potential iron permease membrane protein [Scheffersomyces stipitis CBS 6054]
199	trans_44775	-3.97742	1.14e-42	4.23e-41	--	-
200	trans_45570	-2.53721	5.19e-23	7.54e-22	--	-
201	trans_45593	-2.53289	4.84e-65	3.72e-63	--	Macrophage migration inhibitory factor [Phytophthora nicotianae]
202	trans_45683	-1.54299	4.22e-22	5.76e-21	clpB	ATP-dependent chaperone ClpB [Aphanomyces astaci]
203	trans_45788	2.00107	1.55e-06	5.6e-06	--	-
204	trans_45831	-1.53066	4.75e-42	1.71e-40	hsp3102	class I glutamine amidotransferase-like protein [Sphaerulina musiva SO2202]
205	trans_45998	-1.67197	4.28e-27	7.68e-26	iotaTry	trypsin-like serine protease [Conidiobolus coronatus NRRL 28638]
206	trans_46163	-1.5222	4.79e-21	6.07e-20	RPS6KA5	AGC protein kinase [Phytophthora parasitica INRA-310]
207	trans_46170	-1.47637	2.7e-66	2.16e-64	--	-
208	trans_46261	-1.46728	1.87e-26	3.23e-25	--	-
209	trans_46754	-2.05795	3.51e-26	5.95e-25	--	-
210	trans_46755	-1.3127	5.13e-06	1.73e-05	--	-
211	trans_46763	2.98374	1.72e-26	2.96e-25	CPI1	cycloeucalenol cycloisomerase [Magnaporthe oryzae Y34]
212	trans_47020	-1.73272	0.000276703	0.000722742	--	-
213	trans_47096	2.85552	0.000543727	0.00135224	--	-
214	trans_47332	-1.62427	1.68e-17	1.72e-16	--	-
215	trans_47873	2.26681	3.12e-06	1.08e-05	NNT	NAD(P) transhydrogenase, alpha chain [Sclerotinia sclerotiorum 1980]
216	trans_47960	-2.27302	0.00206659	0.00462676	--	-
217	trans_48657	-1.5764	3.46e-30	7.4e-29	--	-
218	trans_48694	-1.8479	8.06e-39	2.41e-37	Gigyf2	YPL105C, partial [Saccharomyces bayanus]
219	trans_48818	3.42308	0.00110156	0.00258275	--	-
220	trans_5027	-2.71871	1.76e-71	1.75e-69	--	-
221	trans_50525	3.71207	0.00459657	0.00966164	--	WRKY transcription factor 19 [Phytophthora nicotianae]
222	trans_52020	2.43306	5.95e-16	5.46e-15	Arsb	Sulfatase [Colletotrichum higginsianum IMI 349063]
223	trans_5304	6.13614	6.96e-06	2.31e-05	--	-
224	trans_5390	-2.41213	4.67e-09	2.29e-08	--	Ankyrin repeat domain-containing protein 1 [Phytophthora nicotianae]
225	trans_54339	3.38718	0.000216299	0.000575328	ARSA	Alkaline-phosphatase-like, core domain protein [Cordyceps confragosa RCEF 1005]
226	trans_54441	1.66894	0.000419593	0.0010643	CBSDUF6	DUF21-domain-containing protein, partial [Ascoidea rubescens DSM 1968]
227	trans_55836	1.71153	3.87e-05	0.000115414	pdhC	pyruvate dehydrogenase complex dihydrolipoamide acetyltransferase [Aphanomyces invadans]
228	trans_57601	-2.03857	5.09e-05	0.00014925	AOX	alternative oxidase [Mitosporidium daphniae]
229	trans_58510	-9.55714	4.41e-07	1.72e-06	--	hypothetical protein SDRG_00211 [Saprolegnia diclina VS20]
230	trans_58836	-1.23639	7.87e-19	8.73e-18	dhkK	PAS domain S-box protein [Spizellomyces punctatus DAOM BR117]
231	trans_59518	-2.46326	9e-14	6.88e-13	rluA	ribosomal large subunit pseudouridine synthase A put [Albugo laibachii Nc14]
232	trans_5960	9.48516	1.64e-05	5.18e-05	--	proline-threonine-rich repeat protein [Trichophyton rubrum CBS 118892]
233	trans_59863	-4.55459	8.96e-05	0.00025292	MYB3R3	Gamma-soluble NSF attachment protein [Phytophthora nicotianae]
234	trans_59885	-10.7285	3.26e-06	1.13e-05	--	secreted protein [Achlya hypogyna]
235	trans_6270	-1.72771	7.44e-05	0.000212889	--	-
236	trans_6302	-2.84839	2.73e-59	1.76e-57	CYCU2-2	cyclin-domain-containing protein [Neurospora tetrasperma FGSC 2509]
237	trans_6585	-1.46307	5.15e-67	4.31e-65	--	-
238	trans_66746	-1.14428	0.00419901	0.00889363	CYCU4-3	cyclin-dependent protein kinase complex component [Aspergillus bombycis]
239	trans_66967	3.39019	5.95e-15	5.05e-14	--	-
240	trans_68325	-1.4584	0.000180764	0.000487541	stk3	STE/STE20/MST protein kinase, variant 3 [Aphanomyces astaci]
241	trans_68427	-4.33865	7.9e-101	1.66e-98	ptc-3	Niemann-Pick type C-related protein 1 [Penicillium roqueforti FM164]
242	trans_68583	2.34527	0.000165833	0.000450544	--	Leucine zipper transcription factor-like protein 1 [Plasmopara halstedii]
243	trans_71994	-2.75992	4.21e-30	8.96e-29	ABCG31	ABC transporter G family member 31 [Phytophthora nicotianae]
244	trans_72172	-1.00881	3.86e-27	6.96e-26	RPS6KA6	agc akt protein kinase [Plasmopara halstedii]
245	trans_72585	12.1799	1.14e-11	7.25e-11	At5g34940	-
246	trans_72797	3.51182	1.04e-20	1.29e-19	--	Twitchin [Phytophthora nicotianae]
247	trans_7298	-1.86796	1.51e-11	9.54e-11	--	-
248	trans_73070	-2.39721	1.49e-42	5.49e-41	H2A-II	histone H2A type 1 [Phytophthora infestans T30-4]
249	trans_73635	-4.691	5.05e-205	9.38e-202	--	-
250	trans_75808	-1.3911	4.72e-35	1.24e-33	KIN14H	kinesin-domain-containing protein [Gonapodya prolifera JEL478]
251	trans_76120	11.5699	6.14e-05	0.000178274	--	secreted protein [Thraustotheca clavata]
252	trans_76604	-1.76146	2.06e-07	8.34e-07	CAMK1	CAMK/CAMK1 protein kinase [Phytophthora parasitica INRA-310]
253	trans_76642	-1.89827	2.17e-17	2.2e-16	pakA	Pkinase-domain-containing protein, partial [Mortierella elongata AG-77]
254	trans_7700	5.82933	3.71e-41	1.24e-39	--	-
255	trans_77212	-1.25187	8.44e-21	1.06e-19	luxQ	PAS domain S-box protein [Spizellomyces punctatus DAOM BR117]
256	trans_78173	-1.64713	1.86e-17	1.9e-16	ATPK2	Ypk2p [Rhizophagus irregularis DAOM 197198w]
257	trans_79	-2.08708	4.96e-15	4.23e-14	--	-
258	trans_79035	-2.53397	1.44e-46	6.11e-45	Amdhd2	N-acetylglucosamine-6-phosphate deacetylase [Aphanomyces astaci]
259	trans_8074	-1.59945	8.53e-17	8.28e-16	--	-
260	trans_81856	-1.01175	2.31e-05	7.12e-05	Ephx2	Bifunctional epoxide hydrolase 2 [Phytophthora nicotianae]
261	trans_83284	-2.12367	1.29e-08	6.01e-08	Ack-like	TKL protein kinase [Aphanomyces astaci]
262	trans_84671	6.18213	7.51e-47	3.22e-45	ABCA1	atp-binding cassette superfamily [Plasmopara halstedii]
263	trans_85748	2.62022	4.05e-17	4.01e-16	--	-
264	trans_86926	-1.39974	6.3e-34	1.6e-32	--	hypothetical protein, variant 7 [Aphanomyces astaci]
265	trans_876	-1.23087	2.41e-08	1.09e-07	--	-
266	trans_9046	9.78681	0.00032235	0.000831605	--	-
267	trans_9194	-1.80134	0.000208263	0.000555027	--	-
268	trans_996	-1.09806	9.35e-32	2.15e-30	XXT2	glycosyltransferase family 34 protein [Mortierella elongata AG-77]
