# Supplementary material for: Function of ORFC of the polyketide synthase gene cluster on fatty acid accumulation in Schizochytrium limacinum SR21
Source: Biotechnol Biofuels. 2021 Jul 23;14:163. doi: 10.1186/s13068-021-02014-9 (PMC8305795; doi:10.1186/s13068-021-02014-9)
Supplement: Supplementary file 5 — Additional file 5: Table S6. The specific values of significant genes (log2 (fold change)) and their enriched pathways compared to the wild-type strain. WT, DH+ and ER+ indicate the wild-type strain, DH-overexpression strain and ER-overexpressed strain, respectively. FC means fold change. [file 13068_2021_2014_MOESM5_ESM.xlsx]

## Sheet: Sheet1
	Gene name	Symbol	Description	WT-DH+ log2FC	WT-ER+ log2FC
	FAS pathway
	trans_44432	FAS/fabF	3-oxoacyl-[acyl-carrier-protein] synthase	N.A.	1.4139
	trans_43980	ELO6	Elongation of very long chain fatty acids protein 6	N.A.	1.36073
	trans_138338	ELO9	Elongation of very long chain fatty acids protein 5	N.A.	2.15006
	Triacylglycerol biosynthesis
	trans_136092	LPAAT	1-acylglycerol-3-phosphate O-acyltransferase	3.51714	2.17706
	trans_57281	PAP	PA-phosphatase related-family protein DDB_G0284367	1.77199	N.A.
	trans_74185	PSD	phosphatidylserine decarboxylase	8.99435	N.A.
	trans_87062	GPAT	Glycerol-3-phosphate O-acyltransferase 1	5.50779	N.A.
	trans_116101	ACSBG2	long-chain acyl-CoA synthetase	3.5216	N.A.
	fatty acids oxidation
	trans_142621	galA	alpha-galactosidase	N.A.	2.77392
	trans_151842	galA	alpha-galactosidase	-9.90689	N.A.
	trans_41266	galA	alpha-galactosidase	-7.71425	2.81714
	trans_13104	aslA	arylsulfatase	-8.27612	2.83153
	trans_41229	aslA	arylsulfatase	-10.2326	N.A.
	trans_44993	ACOX1	acyl-CoA oxidase	1.88589	N.A.
	trans_121380	AGPS	Alkyldihydroxyacetonephosphate synthase, peroxisomal	-1.37539	N.A.
	trans_138555	CAT	catalase	-1.88446	-6.0798
	trans_44205	CAT	catalase	-2.47385	-4.49834
	trans_78387	SOD	superoxide dismutase	2.62042	N.A.
	Glycolysis/TCA cycle
	trans_132136	ALDH	Aldehyde dehydrogenase	N.A.	1.63843
	trans_139391	DLAT1	Dihydrolipoyllysine-residue acetyltransferase component of pyruvate dehydrogenase complex	N.A.	1.9872
	trans_42435	PDH	pyruvate dehydrogenase E2 component (dihydrolipoamide acetyltransferase)	N.A.	2.00394
	trans_55836	DLAT2	Dihydrolipoyllysine-residue acetyltransferase component of pyruvate dehydrogenase complex	N.A.	1.71153
	trans_42275	TPI	triosephosphate isomerase	N.A.	2.63374
	trans_45653	HK	hexokinase	2.6471	2.20713
	trans_136473	G3PDH	Glycerol-3-phosphate dehydrogenase	N.A.	2.26989
	Pentose phosphate pathway (PPP pathway)
	trans_42054	G6PDH	Glucose-6-phosphate 1-dehydrogenase	1.72585	N.A.
	Inositol phosphate metabolism
	trans_142189	MIOX	Inositol oxygenase	N.A.	-2.30628
	trans_59218	PI4KA	Phosphatidylinositol 4-kinase	3.03256	N.A.
	trans_69411	PIK3	Phosphatidylinositol 3-kinase 3	2.86523	N.A.
	Amino sugar and nucleotide sugar metabolism
	trans_140338	HEXO1	hexosaminidase	-1.27302
	trans_79035	nagA	N-acetylglucosamine-6-phosphate deacetylase		-2.53397
	Amino acid metabolism
	trans_114034	GLU1	Glutamine synthetase	6.91116	N.A.
	trans_73034	GLU1	glutamine synthetase	-4.78169	-2.72353
	trans_45465	GFPT	Glutamine--fructose-6-phosphate aminotransferase isomerizing	3.89077	N.A.
	trans_70957	ILV2	Acetolactate synthase	4.81716	3.77084
	trans_120126	ARO1	pentafunctional AROM polypeptide	N.A.	2.13675
	trans_41510	amiE	amidase	6.74595	N.A.
	trans_45740	Tat	tyrosine aminotransferase	-6.49463	-1.00097
	Glutathione metabolism
	trans_136037	GST	glutathione S-transferase	-2.89226	-4.67523
	trans_139531	GST	glutathione S-transferase	-2.95141	-5.46395
	mevalonate pathway
	trans_142637	MVK	mevalonate kinase	2.8686	4.72762
	trans_45373	Fdps	farnesyl diphosphate synthase	2.95388	4.14725
	trans_46997	Mvd	diphosphomevalonate decarboxylase	3.76528	4.84794
	trans_76700	PMK	phosphomevalonate kinase	2.90887	3.93961
	trans_139485	ERG24	Delta14-sterol reductase	2.83566	3.93074
	trans_151292	ERG26	sterol-4alpha-carboxylate 3-dehydrogenase (decarboxylating)	1.97977	N.A.
	trans_81920	ERG26	sterol-4alpha-carboxylate 4-dehydrogenase (decarboxylating)	-2.11837	-5.22193
	trans_54140	CBR1	carbonyl reductase 1	8.14771	4.82171
	Signal transduction
	trans_139626	BNI1	cytokinesis protein	3.77018	N.A.
	trans_50205	BNI1	cytokinesis protein	-2.68212	-1.14998
	trans_34020	CDC24	cell division control protein 24	5.35975	N.A.
	trans_72696	CDC42	cell division control protein 42	2.92193	N.A.
	trans_44314	CLA4	serine/threonine-protein kinase CLA4	N.A.	-1.61344
	trans_76642	CLA4	serine/threonine-protein kinase CLA4	N.A.	-1.89827
	trans_50052	CLB1_2	G2/mitotic-specific cyclin 1/2	3.03562	N.A.
	trans_71012	PAK1	p21-activated kinase 1	5.47573	N.A.
	trans_71606	CALM	calmodulin	4.70044	6.17991
	trans_71863	MKK1_2	mitogen-activated protein kinase kinase	10.1923	N.A.
	trans_76779	PTC1	protein phosphatase PTC1	3.30028	N.A.
	trans_48222	Mats	MOB kinase activator 1	4.48833	N.A.
	trans_43994	Mats	MOB kinase activator 1	5.33921	N.A.
	trans_48222	Mats	MOB kinase activator 1	4.48833	N.A.
	trans_83693	Mats	MOB kinase activator 1	3.85862	N.A.
	Transport and catabolism
	MSTRG.14137	ATG11	autophagy-related protein 11	3.40371	1.52985
	trans_108739	DHC1	dynein heavy chain 1, cytosolic	5.42626	3.10154
	trans_114903	DHC1	dynein heavy chain 1, cytosolic	6.2854	4.62449
	trans_116214	DHC1	dynein heavy chain 1, cytosolic	4.64386	N.A.
	trans_119754	DHC1	dynein heavy chain 1, cytosolic	5.38082	N.A.
	trans_137115	SEC61A	protein transport protein SEC61 subunit alpha	N.A.	1.33577
	trans_139247	SMAP	stromal membrane-associated protein	5.09955	3.68778
	trans_146288	TUBA	tubulin alpha	6.17165	4.15883
	trans_43132	TUBB	tubulin beta	2.53288	N.A.
	trans_31475	WAS	Wiskott-Aldrich syndrome protein	N.A.	-1.37761
	trans_113243	noxB	NADPH oxidase 2	N.A.	2.17601
	trans_33596	noxB	NADPH oxidase 2	6.10852	N.A.
	trans_68531	Amacr	alpha-methylacyl-CoA racemase	3.52698	N.A.
	trans_69130	DNC1	dynein intermediate chain, cytosolic	4.3634	3.24793
	trans_38460	DNC1	dynein intermediate chain, cytosolic	6.00282	4.75489
	trans_73598	DNC1	dynein intermediate chain, cytosolic	5.80735	N.A.
	trans_76572	DNC1	dynein intermediate chain, cytosolic	7.50779	5.80735
	trans_81383	DNC1	dynein intermediate chain, cytosolic	8.79116	6.65821
	trans_83323	DNC1	dynein intermediate chain, cytosolic	1.26333	4.09516
	trans_84975	DNC1	dynein intermediate chain, cytosolic	4.58849	N.A.
	trans_80953	RAB11A	Ras-related protein Rab-11A	7.67141	4.50189
	Meiosis
	trans_140508	PKA	protein kinase A	3.80108	N.A.
	trans_91654	PKA	protein kinase A	9.32942	N.A.
	trans_6183	PKA	protein kinase A	5.05572	N.A.
	trans_64866	PKA	protein kinase A	11.2448	N.A.
	trans_42017	SCH9	serine/threonine protein kinase	N.A.	-2.16271
	trans_72172	SCH9	serine/threonine protein kinase	N.A.	-1.00881
	trans_45683	ClpB	ATP-dependent Clp protease ATP-binding subunit	N.A.	-1.54299
