# Supplementary material for: Function of ORFC of the polyketide synthase gene cluster on fatty acid accumulation in Schizochytrium limacinum SR21
Source: Biotechnol Biofuels. 2021 Jul 23;14:163. doi: 10.1186/s13068-021-02014-9 (PMC8305795; doi:10.1186/s13068-021-02014-9)
Supplement: Supplementary file 6 — Additional file 6: Table S7. Gene expression of DEGs in WT vs DH+, WT vs ER+ and DH+ vs ER+, respectively. WT, DH+ and ER+ indicate the wild-type strain, DH-overexpression strain and ER-overexpressed strain, respectively. [file 13068_2021_2014_MOESM6_ESM.xlsx]

## Sheet: DEGs in WT_DH+
Gene ID	WT-1_fpkm	WT-2_fpkm	WT-3_fpkm	DH+-1_fpkm	DH+-2_fpkm	DH+-3_fpkm	ER+-1_fpkm	ER-2_fpkm	ER-3_fpkm	Symbol	Description	KEGG_A_class	KEGG_B_class	Pathway	K_ID	GO Component	GO Function	GO Process
MSTRG.10135	0.5	0.77	0.2	3.06	3.12	4.07	1.95	3.54	3	--	-	-	-	-	-	-	-	-
MSTRG.10191	11.79	6.96	7.3	4.03	4.54	3.88	3.5	3.27	5.02	--	-	-	-	-	-	-	-	-
MSTRG.1071	0.41	0.33	0.23	2.07	1.82	1.84	2.65	2.24	2.3	--	-	-	-	-	-	-	-	-
MSTRG.10787	9.08	13.07	9.98	32.57	28.95	38.9	21.44	20.27	21.79	--	-	-	-	-	-	-	-	-
MSTRG.10835	197.84	119.4	169.58	36	44.35	38.33	29.37	39.2	37.16	--	-	-	-	-	-	-	-	-
MSTRG.11156	0	0	0.06	3.09	4.29	2.44	0.58	0.78	0.64	--	secreted protein [Achlya hypogyna]	-	-	-	-	-	-	-
MSTRG.11458	0.28	0	0.15	2.79	3.32	1.69	0.63	1.53	0.91	--	-	-	-	-	-	-	-	-
MSTRG.11464	0.38	0.63	0.17	2.46	2.09	2.75	1.75	1.43	0.39	--	-	-	-	-	-	-	-	-
MSTRG.11528	0.07	0.14	0.15	10.59	6.33	10.21	2.96	2.85	3.38	--	-	-	-	-	-	-	-	-
MSTRG.12075	39.07	35.17	37.43	16.26	15.35	15.89	12.24	15.07	15.73	--	-	-	-	-	-	-	-	-
MSTRG.12667	3.55	4.21	2.66	27.73	19.27	22.37	3.65	3.74	4.29	--	-	-	-	-	-	-	-	-
MSTRG.12703	1.43	0.76	1.25	48.53	49.88	38.87	29.88	29.01	29.29	--	hypothetical protein AOL_s00193g189 [Arthrobotrys oligospora ATCC 24927]	-	-	-	-	-	-	-
MSTRG.13064	3.77	3.54	3.05	1.78	1.21	1.24	0.92	0.81	1.13	--	-	-	-	-	-	-	-	-
MSTRG.13269	6.53	8.34	8.02	20.66	21.7	19.79	19.87	21.64	17.3	Erlec1	Endoplasmic reticulum lectin 1 [Phytophthora nicotianae]	Genetic Information Processing	Folding, sorting and degradation	ko04141//Protein processing in endoplasmic reticulum	K10088	-	-	-
MSTRG.1356	1133.81	1057.33	1177.81	600.89	455.3	539.76	425.56	445.09	469.53	--	-	-	-	-	-	-	-	-
MSTRG.13723	0.66	1.37	0.77	0.54	0.24	0.4	0.29	0.17	0.23	--	-	-	-	-	-	-	-	-
MSTRG.14053	0.13	0.21	0.2	4.16	2.57	4.93	3.96	3.51	3.51	--	-	-	-	-	-	-	-	-
MSTRG.14137	2.11	2.73	1.83	23.15	26.13	21.31	6.19	7.29	5.78	RLK1	RNI-like protein [Mortierella elongata AG-77]	Cellular Processes;Cellular Processes;Cellular Processes	Transport and catabolism;Transport and catabolism;Transport and catabolism	ko04138//Autophagy - yeast;ko04139//Mitophagy - yeast;ko04136//Autophagy - other eukaryotes	K08330;K08330;K08330	-	-	-
MSTRG.14322	0.16	0.4	0.09	1.47	1.84	2.08	1.26	0.66	1.23	--	-	-	-	-	-	-	-	-
MSTRG.14479	0	0	0	1.44	1.61	1.64	0.76	0.82	0.63	--	-	-	-	-	-	-	-	-
MSTRG.1610	0.19	0.36	0.21	2.92	4.58	4.47	1.3	1.57	1.49	--	-	-	-	-	-	-	-	-
MSTRG.183	7.69	10.12	10.7	4.65	3.8	4.61	3.94	4.46	4.15	--	-	-	-	-	-	-	-	-
MSTRG.2060	1.92	1.5	2.07	0.52	0.46	0.6	0.09	0.04	0.06	--	-	-	-	-	-	-	-	-
MSTRG.2393	33.77	47.44	22.69	3.94	3.87	2.72	0.19	0.38	0.25	--	-	-	-	-	-	-	-	-
MSTRG.2616	0.92	1.06	0.57	9.17	8.39	6.82	7.33	9.49	5.83	elg1	DNA replication factor C complex subunit Elg1 [Schizosaccharomyces cryophilus OY26]	-	-	-	-	-	-	-
MSTRG.287	0.17	0.24	0.25	3.7	2.61	3.63	2.06	1.26	2.24	--	-	-	-	-	-	-	-	-
MSTRG.288	1.29	2.87	3.03	32.31	28.84	36.53	13.63	12.35	12.96	--	-	-	-	-	-	-	-	-
MSTRG.3127	1.7	2.32	0.99	25.32	32.49	18.85	19.88	34.94	23.6	--	-	-	-	-	-	-	-	-
MSTRG.320	0.92	1.68	1.15	5.98	7.21	6.32	4.24	5.13	4.33	--	-	-	-	-	-	-	-	-
MSTRG.3201	1.75	1.36	1.6	7.62	13.99	9.33	5.92	6.38	5.31	--	-	-	-	-	-	-	-	-
MSTRG.3341	0.05	0.12	0.09	1.75	1.45	1.4	0.43	0.58	0.42	--	-	-	-	-	-	-	-	-
MSTRG.3597	62.77	73.35	51.52	338.35	327.34	254.43	214.18	247.63	176.8	--	hypothetical protein RirG_004040 [Rhizophagus irregularis DAOM 197198w]	-	-	-	-	-	-	-
MSTRG.3865	283.05	295.73	257.54	848.74	851.02	643.43	515.45	564.73	425.28	--	Transposase [Phytophthora nicotianae]	-	-	-	-	-	-	-
MSTRG.4042	0.52	0.68	0.47	3.24	3.43	2.62	2.77	2.92	2.97	--	-	-	-	-	-	-	-	-
MSTRG.4160	5.37	6.52	6.8	0.71	0.61	0.61	0.21	0.3	0.32	--	-	-	-	-	-	-	-	-
MSTRG.4218	0.22	0.23	0.16	1.93	2.06	1.34	0.98	1.06	0.54	--	-	-	-	-	-	-	-	-
MSTRG.4761	0.2	0.3	0.22	4.07	2.99	3.45	0.37	0.5	0.46	--	-	-	-	-	-	-	-	-
MSTRG.4856	0	0	0	0.31	1.71	2.71	0.64	1.05	1.72	--	-	-	-	-	-	-	-	-
MSTRG.4857	0	0.08	0	0.97	1.98	0.74	0.67	1.29	0.89	--	-	-	-	-	-	-	-	-
MSTRG.5012	3.88	2.85	1.47	0.87	0.67	0.78	0.48	1.03	0.79	--	-	-	-	-	-	-	-	-
MSTRG.5623	12.17	21	15.64	5.69	5.66	5.61	1.77	2.24	2.55	--	-	-	-	-	-	-	-	-
MSTRG.5705	0.12	1.01	0.47	6.8	4.55	9.45	5.14	6.12	8.49	--	-	-	-	-	-	-	-	-
MSTRG.5818	3.21	4.31	2.45	25.68	23.73	27.56	18.78	19.04	18.49	STI1	chaperone activator Sti1 [Schizosaccharomyces japonicus yFS275]	-	-	-	-	GO:0044424//intracellular part	-	-
MSTRG.611	1.79	0.38	2.58	0.12	0.12	1.09	0.11	0.22	0.23	--	-	-	-	-	-	-	-	-
MSTRG.6341	0.14	0.12	0.16	0.74	1.17	0.77	1.56	1.92	1.88	--	probable thioredoxin [Serendipita indica DSM 11827]	-	-	-	-	GO:0043229//intracellular organelle	-	-
MSTRG.6742	68.47	59.14	55.13	24.05	26.89	23.4	12.97	13.29	12.77	--	-	-	-	-	-	-	-	-
MSTRG.6744	2.97	2.77	1.59	0.22	0.58	0.63	0	0.09	0.14	--	-	-	-	-	-	-	-	-
MSTRG.6746	12.26	13.01	10.74	3.64	4.67	4.25	0.27	0.35	0.28	--	-	-	-	-	-	-	-	-
MSTRG.7026	185.12	189.88	200.84	38.87	32.32	48.53	19.26	16.04	22.22	--	Protein LicA, partial [Neolecta irregularis DAH-3]	-	-	-	-	-	-	-
MSTRG.7178	0.11	0.7	0.56	2.17	2.44	2.12	0.28	0.48	0.32	--	-	-	-	-	-	-	-	-
MSTRG.7251	1.79	3.44	2.43	15.37	15.67	14.2	9.14	7.51	5.42	--	-	-	-	-	-	-	-	-
MSTRG.7518	55.38	44.47	48.63	18.65	19.54	18.26	9.49	10.1	9.96	--	-	-	-	-	-	-	-	-
MSTRG.7663	3.31	3.34	3.67	68.04	72	52.13	25.61	32.65	26.82	--	Bck1p [Rhizophagus irregularis DAOM 197198w]	-	-	-	-	-	-	-
MSTRG.7774	0.24	0.13	0	5.14	4.23	5.02	3.15	3.51	3.82	--	-	-	-	-	-	-	-	-
MSTRG.7995	0.66	1.47	1.24	8.1	9.13	7.51	2.29	3.15	2.99	--	-	-	-	-	-	-	-	-
MSTRG.8215	5.4	6.08	5.72	24.26	21.56	23.86	16.54	16.65	17.81	--	-	-	-	-	-	-	-	-
MSTRG.8393	0	0.08	0	2.63	4.57	2.37	1.77	1.86	1.09	--	-	-	-	-	-	-	-	-
MSTRG.8552	0.5	0.59	0.59	6.17	5.24	5.46	3.32	3.28	2.63	--	-	-	-	-	-	-	-	-
MSTRG.8978	0.95	2.08	2.2	7.69	9.29	8.29	5.22	6.39	5.79	--	-	-	-	-	-	-	-	-
MSTRG.9082	0.25	0.48	0.39	1.78	2.39	3.19	2.11	1.85	1.65	--	-	-	-	-	-	-	-	-
MSTRG.9250	1.07	0.93	1.67	7.03	5.91	7.22	3.99	3	3.4	--	-	-	-	-	-	-	-	-
MSTRG.9280	1.14	0.21	1.25	11.01	15.99	11.44	11.16	7.54	6.64	--	-	-	-	-	-	-	-	-
MSTRG.9439	0	0.07	0.07	1.56	1.48	0.75	1.42	1.65	0.94	--	-	-	-	-	-	-	-	-
MSTRG.9824	140.93	145.91	157.84	60.21	65.19	68.89	85.32	114.14	102.14	--	-	-	-	-	-	-	-	-
MSTRG.9850	0.09	0.14	0	4.39	5.13	4.96	2.48	3.89	2.22	--	-	-	-	-	-	-	-	-
MSTRG.9928	4.91	6.1	5.17	14.41	15.04	14.61	14.58	14.32	13.15	--	conserved hypothetical protein [Albugo laibachii Nc14]	-	-	-	-	-	-	-
MSTRG.9974	0.62	2.19	1.11	6.87	6.19	8.31	3.07	3.09	2.77	--	-	-	-	-	-	-	-	-
trans_10011	1.73	3.93	2.25	9.12	7.96	7.94	8.32	8.94	8.55	--	-	-	-	-	-	-	-	-
trans_10015	9.74	14.01	10.56	38.17	43.97	39.04	40.23	42.73	32.52	--	Crinkler (CRN) family protein [Phytophthora infestans T30-4]	-	-	-	-	-	-	-
trans_100281	3.85	4.83	3.75	21.24	20.59	20.27	17.7	18.68	16.19	TRAPPC6B	Trs33p [Rhizophagus irregularis DAOM 197198w]	-	-	-	-	-	-	-
trans_10032	1.43	2.25	1.33	7.32	6.83	5.89	6.24	6.32	5.05	--	th1 family protein [Plasmopara halstedii]	-	-	-	-	-	-	GO:0044237//cellular metabolic process
trans_100340	0.83	0.87	0.96	3.61	3.05	4.12	2.82	3.18	3.03	VPS9A	Vps9p [Rhizophagus irregularis DAOM 197198w]	-	-	-	-	-	-	-
trans_10054	1.24	2.17	0.93	6.18	5.64	6.22	3.71	6.19	4.44	--	-	-	-	-	-	-	-	-
trans_100593	0.18	0.12	0.45	17.98	19.2	14.04	12.34	11.4	9.3	--	serine/threonine protein kinase, partial [Colletotrichum higginsianum]	-	-	-	-	-	-	-
trans_10067	1.06	0.87	0.56	3.31	3.2	2.91	2.58	2.64	2.21	--	-	-	-	-	-	-	-	-
trans_100753	0.04	0.2	0	0.89	1.27	0.87	0.67	0.48	0.88	--	Nephrocystin-3 [Penicillium chrysogenum]	-	-	-	-	-	-	-
trans_100846	0.37	0.33	0.12	9.32	11.98	10.96	8.61	8.86	5.07	CHTF18	Serine/threonine-protein kinase YPK2/YKR2 [Phytophthora nicotianae]	-	-	-	-	-	-	-
trans_10085	0.05	0.24	0.25	1.75	1.05	1.58	0.12	0.06	0	--	-	-	-	-	-	-	-	-
trans_10095	0.31	0.37	0.29	2.15	2.99	3	2.6	3.34	2.03	--	-	-	-	-	-	-	-	-
trans_101067	3.6	4.5	3.1	17.63	17.47	17.57	17.64	16.16	16.97	SAE1	SUMO-activating enzyme subunit 1 [Phytophthora nicotianae]	Genetic Information Processing	Folding, sorting and degradation	ko04120//Ubiquitin mediated proteolysis	K10684	-	-	-
trans_101078	0.47	0.61	0.45	3.94	4.22	3.04	2.32	3.98	3.49	--	pfs [Arthroderma otae CBS 113480]	-	-	-	-	-	-	-
trans_10133	0.11	0.31	0.21	1.92	3.28	1.94	0.79	1.21	0.77	--	hypothetical protein PV05_08551 [Exophiala xenobiotica]	-	-	-	-	-	-	-
trans_10147	0	0	0	0.11	0.06	0.07	0.12	0.11	0.07	--	hypothetical protein H310_04935 [Aphanomyces invadans]	-	-	-	-	-	-	-
trans_101509	0.7	0.27	0.1	3.74	3.32	4.54	2.92	1.59	1.96	gst-4	Glutathione S-transferase 1 [Phytophthora nicotianae]	-	-	-	-	-	-	-
trans_10166	2.48	4.95	3.12	12.08	14.26	9.67	12.46	11.91	11.96	SF3A2	splicing factor 3a subunit 2-like [Lichtheimia corymbifera JMRC:FSU:9682]	Genetic Information Processing	Transcription	ko03040//Spliceosome	K12826	-	GO:0046872//metal ion binding	-
trans_101851	0.24	0.06	0.46	7.84	6.41	7.82	5.75	6.51	5.37	wdr90	WD repeat-containing protein 90 [Phytophthora nicotianae]	-	-	-	-	-	-	-
trans_10200	0.04	0.07	0	1.47	2.88	1.73	1.68	1.67	1.81	Cdc20	cell division cycle 20, cofactor-APC complex [Saprolegnia diclina VS20]	Cellular Processes;Genetic Information Processing	Cell growth and death;Folding, sorting and degradation	ko04111//Cell cycle - yeast;ko04120//Ubiquitin mediated proteolysis	K03364;K03364	-	-	-
trans_102023	0.04	0.12	0.17	1.54	2.24	1.76	6.9	6.02	6.89	Coro1c	Actin-binding protein Coronin, contains WD40 repeats [Plasmopara halstedii]	-	-	-	-	-	-	-
trans_102291	0.51	0.92	0.67	3.09	2.83	3.54	4.74	3.34	3.43	--	glycosyl transferase group 1 [Plasmopara halstedii]	-	-	-	-	-	-	-
trans_10233	158.52	190.87	232.79	100.8	87.58	91.75	76.88	90.93	97.74	--	-	-	-	-	-	-	-	-
trans_10234	0.44	0.79	0.35	5.55	5.44	5.77	4.43	5.24	3.78	--	-	-	-	-	-	-	-	-
trans_102428	0.23	0.43	0.41	52.3	67.74	49.72	1	0.78	0.39	--	hypothetical protein M427DRAFT_67912 [Gonapodya prolifera JEL478]	-	-	-	-	-	-	-
trans_10250	7.24	5.87	6.8	19.81	21.39	20.16	22.38	20.27	18.39	TUBG1	tubulin gamma chain [Aphanomyces astaci]	-	-	-	-	GO:0015630//microtubule cytoskeleton;GO:0043234//protein complex	GO:0017111//nucleoside-triphosphatase activity;GO:0032550//purine ribonucleoside binding	GO:0000226//microtubule cytoskeleton organization;GO:0043623//cellular protein complex assembly
trans_1026	0.52	0.91	1.03	4.82	5.33	5.18	4.61	4.26	3.19	--	-	-	-	-	-	-	-	-
trans_10260	0	0	0.23	4.99	4.89	3.79	4.17	4.91	3.07	--	Zinc finger, CCCH-type [Plasmopara halstedii]	-	-	-	-	-	-	-
trans_102623	0.2	0.57	0.67	3.23	3.75	3.84	3	2.89	3.3	At4g16800	enoyl-CoA hydratase [Peniophora sp. CONT]	Metabolism;Metabolism	Global and overview maps;Amino acid metabolism	ko01100//Metabolic pathways;ko00280//Valine, leucine and isoleucine degradation	K05607;K05607	-	-	-
trans_10263	1.98	0.8	0.98	11.79	13.37	11.65	12.24	14.44	8.34	DDB_G0274527	Similar to S.cerevisiae protein HNT2 (Dinucleoside triphosphate hydrolase) [Malassezia sympodialis ATCC 42132]	-	-	-	-	-	-	-
trans_10268	0.09	0.07	0.1	0.74	0.57	0.81	0.57	0.15	0.32	PHT1-4	MFS general substrate transporter [Saitoella complicata NRRL Y-17804]	-	-	-	-	-	-	-
trans_102684	1.25	3.1	7.29	61.53	49.29	61.7	108.73	98.79	100.84	3BETAHSD/D1	sterol-4-alpha-carboxylate 3-dehydrogenase (decarboxylating) [Rhizophagus irregularis DAOM 197198w]	Metabolism;Metabolism;Metabolism	Global and overview maps;Global and overview maps;Lipid metabolism	ko01100//Metabolic pathways;ko01130//Biosynthesis of antibiotics;ko00100//Steroid biosynthesis	K07748;K07748;K07748	-	GO:0016491//oxidoreductase activity	GO:0044710//single-organism metabolic process
trans_1027	2.7	6.02	3.32	15.65	15.65	18.14	15.59	13.49	16.22	Psmd9	26S proteasome non-ATPase regulatory subunit 9 [Stagonospora sp. SRC1lsM3a]	-	-	-	-	-	-	-
trans_102706	6.18	7.52	7.22	21.93	23.45	23.65	23.89	22.33	20.44	Dync1i1	dynein intermediate chain, cytosolic [Mortierella verticillata NRRL 6337]	Cellular Processes	Transport and catabolism	ko04145//Phagosome	K10415	-	-	-
trans_10281	0.09	0.09	0.04	1.57	2.59	1.73	0.52	0.38	0.54	ADCY10	Adenylyl cyclase class-3/4/guanylyl cyclase domain-containing protein [Rozella allomycis CSF55]	-	-	-	-	-	-	-
trans_10284	0.81	1.83	1.27	6.42	5.93	5.52	5.95	9.63	9.02	Svmp3-Eoc22	meltrin, fertilin [Aspergillus oryzae 100-8]	-	-	-	-	-	-	-
trans_10289	1.49	1.19	1.17	6.15	6.33	5.86	5.85	6.52	6.86	FLS2	TKL protein kinase [Saprolegnia parasitica CBS 223.65]	-	-	-	-	-	GO:0016772//transferase activity, transferring phosphorus-containing groups	GO:0033554//cellular response to stress;GO:0044237//cellular metabolic process;GO:0044238//primary metabolic process;GO:0044763//single-organism cellular process;GO:0071704//organic substance metabolic process
trans_102913	377.49	213.05	404.01	61.3	70.02	59.15	83.15	98.12	107.86	fig	Serine/threonine protein phosphatase [Plasmopara halstedii]	-	-	-	-	-	-	-
trans_103031	1.6	1.19	1.36	6.04	5.17	6.19	4.17	3.51	3.67	PPIL4	peptidylprolyl cistrans isomeraselike protein putati [Albugo laibachii Nc14]	-	-	-	-	-	GO:0016853//isomerase activity	GO:0044267//cellular protein metabolic process
trans_10308	0.67	1.1	0.55	9.41	8.49	8.16	5.46	5.37	4.12	--	hypothetical protein H310_12139 [Aphanomyces invadans]	-	-	-	-	-	-	-
trans_103193	0.57	1.18	1.81	6.52	6.52	8.04	7.93	7.1	6.88	ECPAS	proteasome-associated protein ECM29 homolog [Mucor ambiguus]	-	-	-	-	-	-	-
trans_103353	0.09	0.09	0.35	6.03	5.25	7.14	8.75	9.98	8.55	KIF13A	Unc104/KIF1A-like protein, partial [Thermomyces lanuginosus]	-	-	-	-	-	-	-
trans_103368	0.82	0.7	0.32	3.98	4.67	3.39	4	3.51	3.87	HERC6	regulator of chromosome condensation (RCC1)-like protein [Phytophthora infestans T30-4]	-	-	-	-	-	-	-
trans_103380	0	0.05	0.05	2.04	2.35	2.16	1.03	1.16	1.74	NEDD4	e3 ubiquitin-protein ligase huwe1 [Lichtheimia corymbifera JMRC:FSU:9682]	Cellular Processes;Environmental Information Processing;Genetic Information Processing	Transport and catabolism;Signal transduction;Folding, sorting and degradation	ko04144//Endocytosis;ko04011//MAPK signaling pathway - yeast;ko04120//Ubiquitin mediated proteolysis	K10591;K10591;K10591	-	-	-
trans_10342	0.02	0.01	0	0.53	0.74	0.55	0.1	0.19	0.2	CFAP46	Tetratricopeptide repeat protein 40 [Phytophthora nicotianae]	-	-	-	-	-	-	-
trans_10361	0	0.04	0.02	0.18	0.48	0.34	0.22	0.49	0.33	--	-	-	-	-	-	-	-	-
trans_10365	0.43	0.61	0.29	2.64	2.54	1.89	3.48	2.93	2.5	--	hypothetical protein M427DRAFT_300799 [Gonapodya prolifera JEL478]	-	-	-	-	-	-	-
trans_103650	0	0	0.12	2.45	4.03	2.29	0.34	0.2	0.7	Ube3a	HECT-domain-containing protein [Conidiobolus coronatus NRRL 28638]	-	-	-	-	-	-	-
trans_1037	25.34	15	10.88	9.11	7.82	6.96	6.56	6.89	5.05	--	-	-	-	-	-	-	-	-
trans_10385	9.33	9.29	7	48.34	55.39	46.83	27.97	26.42	23.78	--	hypothetical protein CBOM_00290 [Ceraceosorus bombacis]	-	-	-	-	-	-	-
trans_10387	0	0	0	1.02	1.67	0.38	0	0	0.06	--	Mkk2p [Rhizophagus irregularis DAOM 197198w]	-	-	-	-	GO:0044464//cell part	GO:0016740//transferase activity	GO:0009987//cellular process
trans_10391	2.11	2.52	1.97	11.01	13.21	8.89	7.79	12.56	9.64	--	-	-	-	-	-	-	-	-
trans_103997	34.76	34.65	38.38	134.93	123.1	126.83	194.33	193.27	175.61	ABCG31	ABC transporter G family member 31 [Phytophthora nicotianae]	-	-	-	-	-	-	-
trans_104016	8.53	10.92	8.44	80.97	83.5	84.98	50.5	47.29	37.98	--	YCII-related [Plasmopara halstedii]	-	-	-	-	-	-	-
trans_10402	0.23	0.2	0.16	2.02	1.9	1.66	1.2	1.8	1.29	plx-2	Proteins containing Ca2-binding EGF-like domains [Plasmopara halstedii]	-	-	-	-	-	-	-
trans_104123	0.34	0.33	0.11	25.07	26.73	23.02	19.8	19.04	15.69	mcm4-b	minichromosome maintenance protein 4 (cell division control protein 54) [Saprolegnia diclina VS20]	Cellular Processes;Cellular Processes;Genetic Information Processing	Cell growth and death;Cell growth and death;Replication and repair	ko04113//Meiosis - yeast;ko04111//Cell cycle - yeast;ko03030//DNA replication	K02212;K02212;K02212	-	-	GO:0009987//cellular process
trans_104130	2.05	3.06	2.37	12.34	12.84	12.11	10.9	11.13	10.15	GN	protein kinase [Plasmopara halstedii]	Cellular Processes	Transport and catabolism	ko04144//Endocytosis	K18443	-	-	-
trans_10418	0.04	0.02	0.04	0.68	0.93	0.4	0.44	0.49	0.47	--	Calmodulin [Choanephora cucurbitarum]	-	-	-	-	-	-	-
trans_10444	0.89	1.26	0.67	6.67	7.25	6.25	3.05	3.16	2.74	--	-	-	-	-	-	-	-	-
trans_104459	0.29	0.22	0.27	54.08	69.48	44.34	4.61	6.67	4.81	--	ankyrin [Gonapodya prolifera JEL478]	-	-	-	-	-	-	-
trans_10448	0	0	0	0.33	4.09	0.93	0.16	0.21	0.1	--	-	-	-	-	-	-	-	-
trans_104497	0.88	0.86	0.35	6.4	6.33	5.96	5.43	6.15	7.3	--	WRKY transcription factor 19 [Phytophthora nicotianae]	-	-	-	-	-	-	-
trans_104678	4.45	4.06	6.44	23.6	23.21	21.8	17.32	16.42	12.67	KIF15	kinesin-domain-containing protein [Mortierella elongata AG-77]	Cellular Processes	Transport and catabolism	ko04144//Endocytosis	K10396	-	-	-
trans_10468	1.09	1.48	0.92	6.28	4.61	6.82	5.58	5.9	4.3	METTL21A	lysine methyltransferase METTL21D protein [Phytophthora nicotianae]	-	-	-	-	-	-	-
trans_104715	1.36	2.5	1.78	11.23	11.44	10.48	12.16	11.25	10.27	--	-	-	-	-	-	-	-	-
trans_10474	0.02	0.03	0.02	0.5	0.51	0.5	0.4	0.68	0.36	--	camk protein kinase [Plasmopara halstedii]	-	-	-	-	-	-	-
trans_104773	0	0.1	0.07	0.78	1.86	0.7	0.44	0.95	0.55	ICL	isocitrate lyase 1 [Rhizophagus irregularis DAOM 197198w]	Metabolism;Metabolism;Metabolism;Metabolism	Global and overview maps;Global and overview maps;Global and overview maps;Carbohydrate metabolism	ko01100//Metabolic pathways;ko01110//Biosynthesis of secondary metabolites;ko01200//Carbon metabolism;ko00630//Glyoxylate and dicarboxylate metabolism	K01637;K01637;K01637;K01637	-	-	-
trans_104785	1.96	1.91	1.77	7.48	7.85	6.75	7.7	9.14	8.19	--	MFS general substrate transporter [Stagonospora sp. SRC1lsM3a]	-	-	-	-	-	-	-
trans_10482	0.04	0.06	0.02	1.29	1.33	1.08	1.36	1.16	0.92	--	conserved hypothetical protein [Phytophthora infestans T30-4]	-	-	-	-	-	-	-
trans_10493	1.45	2.16	1	34.67	35.54	22.21	7.07	7.49	7.13	--	Cka2p [Rhizophagus irregularis DAOM 197198w]	-	-	-	-	-	-	-
trans_10503	0	0	0	1.99	4.28	1.87	0.26	0.12	0.28	YLL056C	YLL056Cp-like protein [Saccharomyces cerevisiae AWRI1631]	-	-	-	-	-	-	-
trans_10504	0.21	0	0.08	5.16	5.99	3.89	1.25	1.08	1.45	YLL056C	YLL056Cp-like protein [Saccharomyces cerevisiae AWRI1631]	-	-	-	-	-	-	-
trans_105041	0.4	0.59	0.25	7.49	9.79	5.53	0.51	0.55	0.26	ssh	phosphatases II [Cylindrobasidium torrendii FP15055 ss-10]	-	-	-	-	-	GO:0016791//phosphatase activity	-
trans_105049	0.48	0.9	0.35	5.37	5.93	3.64	4.01	4.6	4.33	Parp1	PARP-domain-containing protein [Mortierella elongata AG-77]	Genetic Information Processing	Replication and repair	ko03410//Base excision repair	K10798	-	-	-
trans_10505	0.09	0	0	8.12	16.08	8.38	1	0.53	1.72	YLL056C	EC1118_1L10_0067p [Saccharomyces cerevisiae EC1118]	-	-	-	-	-	-	-
trans_10507	0	0	0	10.87	13.56	7.61	0.96	0.76	0.78	YLL056C	EC1118_1L10_0067p [Saccharomyces cerevisiae EC1118]	-	-	-	-	-	-	-
trans_10508	0.11	0.22	0.24	18.43	30.81	20.03	2.41	2.21	1.5	YLL056C	LANO_0G07448g1_1 [Lachancea nothofagi CBS 11611]	-	-	-	-	-	-	-
trans_105083	6.51	6.39	6.27	34.66	32.81	32.27	24.46	27.28	22.57	psm1	structural maintenance of chromosomes [Plasmopara halstedii]	Cellular Processes;Cellular Processes	Cell growth and death;Cell growth and death	ko04113//Meiosis - yeast;ko04111//Cell cycle - yeast	K06636;K06636	-	-	-
trans_10512	2.61	3.69	2.34	13.66	12.45	10.66	9.81	8.57	8.39	HMCES	DC12 family protein [Phytophthora infestans T30-4]	-	-	-	-	-	-	-
trans_105291	2.06	4.27	2.82	8.65	9.96	9.19	8.76	9.24	8.15	SLC25A24	mitochondrial substrate carrier family protein [Lichtheimia corymbifera JMRC:FSU:9682]	-	-	-	-	-	-	-
trans_105381	0.78	1.61	1.14	5.58	5.27	7.3	6.92	10.83	6.03	SPAC57A10.07	protein [Lichtheimia corymbifera JMRC:FSU:9682]	-	-	-	-	-	-	-
trans_105535	1.09	0.68	0.42	3.15	4.44	3.67	5.29	5.15	3.9	--	aspartyl asparaginyl beta-hydroxylase family protein [Plasmopara halstedii]	-	-	-	-	-	-	-
trans_105574	1.55	2	1.97	8.49	8.89	7.85	11.39	9.77	9.58	SKI2	antiviral helicase [Laetiporus sulphureus 93-53]	Genetic Information Processing	Folding, sorting and degradation	ko03018//RNA degradation	K12599	-	GO:0016787//hydrolase activity	-
trans_105607	251.89	252.34	216.9	97.77	92.05	105.63	149.18	136.5	135.03	ALDH3H1	aldehyde dehydrogenase [Moniliophthora roreri MCA 2997]	Metabolism;Metabolism;Metabolism;Metabolism;Metabolism;Metabolism;Metabolism	Global and overview maps;Global and overview maps;Carbohydrate metabolism;Metabolism of other amino acids;Amino acid metabolism;Amino acid metabolism;Amino acid metabolism	ko01100//Metabolic pathways;ko01110//Biosynthesis of secondary metabolites;ko00010//Glycolysis / Gluconeogenesis;ko00410//beta-Alanine metabolism;ko00350//Tyrosine metabolism;ko00340//Histidine metabolism;ko00360//Phenylalanine metabolism	K00129;K00129;K00129;K00129;K00129;K00129;K00129	-	-	-
trans_10569	0.18	0.29	0.1	2.36	1.75	2.22	0.41	0.56	1.24	--	-	-	-	-	-	-	-	-
trans_10580	1.08	1.74	0.95	4.09	5.27	4.39	3.5	2.68	1.71	--	-	-	-	-	-	-	-	-
trans_105818	0.07	0.19	0.04	1.38	0.6	1.11	0.57	1.32	0.63	ARSH	related to N-acetylgalactosamine-6-sulfatase precursor [Fusarium fujikuroi IMI 58289]	-	-	-	-	-	-	-
trans_10586	0.27	0.23	0.18	2.02	3.47	1.57	0.39	0.6	0.61	--	-	-	-	-	-	-	-	-
trans_105921	9.65	15.18	19.23	70.97	75.13	78.42	60.62	67.57	68.8	eif2a	Eukaryotic translation initiation factor 2A [Phytophthora nicotianae]	-	-	-	-	-	-	-
trans_10594	1.18	0.96	1.68	10.27	8.57	8.5	6.19	6.68	4.56	--	-	-	-	-	-	-	-	-
trans_10610	0.15	0.28	0.1	1.86	1.4	1.34	0.82	1.28	1.3	ODA6	Dynein intermediate chain 3 [Phytophthora nicotianae]	-	-	-	-	-	-	-
trans_106183	3.36	7.49	4.68	30.97	32.12	28.14	34.95	33.15	27.51	UCH2	Ubiquitin carboxyl-terminal hydrolase isozyme L5 [Phytophthora nicotianae]	-	-	-	-	-	GO:0016787//hydrolase activity	-
trans_106243	1.88	1.8	1.9	17.53	15.84	16.12	12.21	14.12	12.74	ASPM	abnormal spindle-like microcephaly-associated protein [Phytophthora infestans T30-4]	-	-	-	-	-	-	-
trans_106262	1.16	1.52	0.8	5.9	4.77	5.9	5.49	6.92	5.23	ubiB	beta-lactamase/transpeptidase-like protein [Gonapodya prolifera JEL478]	-	-	-	-	-	-	-
trans_106283	0.25	0.67	0.22	2.45	2.88	2.39	2.95	3.5	3.38	Nsun4	NOL1/NOP2/sun family protein [Mucor ambiguus]	-	-	-	-	-	-	-
trans_106365	6.63	7.82	6.88	26.35	31.17	30.67	35.55	32.41	34.02	VPS29	Vps29p [Rhizophagus irregularis DAOM 197198w]	Cellular Processes	Transport and catabolism	ko04144//Endocytosis	K18467	-	-	-
trans_10648	0	0	0	0.83	1.39	1.61	0.3	0.46	0.71	adhC2	zinc-binding dehydrogenase [Lentinula edodes]	-	-	-	-	-	-	-
trans_10649	0	0.17	0.06	1.59	2.79	2.56	1.65	1.72	2.34	adhC2	zinc-binding dehydrogenase [Lentinula edodes]	-	-	-	-	-	-	-
trans_106529	0.11	0.22	0.24	1.78	2.91	1.34	1.37	2.15	1.35	At3g28600	mitochondrial chaperone BCS1-B [Phytophthora nicotianae]	-	-	-	-	-	-	-
trans_10662	0.14	0.14	0.15	1.45	1.34	1.51	0.35	0.64	0.36	--	-	-	-	-	-	-	-	-
trans_106712	3.07	3.53	3.24	11.57	11.89	9.51	10.22	11.51	9.1	BTN1	cln3like protein [Plasmopara halstedii]	-	-	-	-	GO:0016020//membrane	-	-
trans_106800	0.08	0.03	0	2.02	1.89	1.48	0.02	0.06	0.1	chtl-1	choline transporter-like protein [Plasmopara halstedii]	-	-	-	-	-	-	-
trans_10685	2.16	1.06	1.12	13.29	15.73	13.36	3.67	4.58	3.24	EO	GroES-like protein [Mortierella elongata AG-77]	-	-	-	-	-	-	-
trans_10704	1	1.76	0.76	6.37	6.22	4.43	3.89	5.15	3.09	--	-	-	-	-	-	-	-	-
trans_107242	59.25	51.23	39.16	11.47	8.66	13.7	2.63	2.01	2.56	gabD	aldehyde dehydrogenase [Phialocephala scopiformis]	-	-	-	-	-	-	-
trans_107249	36.46	33.71	19.36	1.58	1.31	2.14	1.28	2.51	2.01	ALDH	aldehyde dehydrogenase (NAD+) [Fusarium oxysporum f. sp. pisi HDV247]	-	-	-	-	-	-	-
trans_107413	80.1	88.9	62.38	27.16	30.2	27.05	3.4	6.28	4.82	--	-	-	-	-	-	-	-	-
trans_10767	0	0.45	0.08	2.49	3.07	1.8	0.61	0.65	0.8	--	NIPA protein 2 [Phytophthora nicotianae]	-	-	-	-	-	-	-
trans_10770	3.2	3.13	2.73	8.98	8.26	8.13	11.03	11.41	10.5	mmpL10	-	-	-	-	-	-	-	-
trans_107841	2.33	2.7	2.55	10.7	10.29	11.33	14.07	13.89	11.69	ascc3	activating signal cointegrator 1 complex subunit 3-like [Mucor ambiguus]	-	-	-	-	-	-	-
trans_108074	0.69	1.04	0.7	3.56	3.46	2.79	1.57	1.35	1.48	Poll	DNA polymerase lambda [Phytophthora nicotianae]	Genetic Information Processing	Replication and repair	ko03450//Non-homologous end-joining	K10981	-	-	GO:0006259//DNA metabolic process
trans_108155	7.59	13.42	8.07	29.21	30.54	31.28	29.12	27.28	27.32	OPR1	nadh:flavin oxidoreductase nadh oxidase [Lichtheimia corymbifera JMRC:FSU:9682]	-	-	-	-	-	-	-
trans_108194	1.52	2.56	1.59	8.68	8.72	8.29	10.85	10.9	9.71	vps15	VPS15 protein kinase [Saprolegnia diclina VS20]	Cellular Processes;Cellular Processes	Transport and catabolism;Transport and catabolism	ko04138//Autophagy - yeast;ko04136//Autophagy - other eukaryotes	K08333;K08333	-	-	-
trans_108201	2.1	4.48	4.09	11.49	12.29	14.72	13.23	13.84	12.64	sir2D	histone deacetylase HST2 [Sugiyamaella lignohabitans]	-	-	-	-	-	-	-
trans_108739	0.01	0.07	0.04	1.77	1.75	1.64	0.28	0.38	0.37	DHC1	dynein heavy chain [Phytophthora infestans T30-4]	Cellular Processes	Transport and catabolism	ko04145//Phagosome	K10413	-	GO:0017111//nucleoside-triphosphatase activity	-
trans_10885	0.04	0.05	0.04	1.04	1.24	1.12	0.81	0.93	0.89	Plg	secreted protein [Achlya hypogyna]	-	-	-	-	-	GO:0005488//binding	GO:0008152//metabolic process
trans_10892	1.38	1.9	1.16	6.75	7.41	6.55	6.99	6.91	5.84	--	king tubby 1 protein [Phytophthora nicotianae]	-	-	-	-	-	-	-
trans_109	0.21	0.18	0.04	1.01	0.79	0.74	0.52	0.53	0.32	--	hypothetical protein H257_04576 [Aphanomyces astaci]	-	-	-	-	-	-	-
trans_109054	0.28	0.19	0.2	3.08	4.13	3.94	2.75	3.04	2.25	--	leucine-rich repeat receptor protein kinase [Phytophthora nicotianae]	-	-	-	-	-	-	-
trans_109065	3.62	5.07	2.06	17.52	16.74	14.64	9.77	9.26	7.68	nuf2	kinetochore protein nuf2 [Plasmopara halstedii]	-	-	-	-	-	-	-
trans_10910	1.97	1.98	1.46	6.21	8.24	7.29	6.57	6.75	6.32	--	-	-	-	-	-	-	-	-
trans_109216	5.09	3.34	5.34	16.77	15.32	14.95	21.78	23.61	21.64	Arfgef1	brefeldin a-inhibited guanine nucleotide-exchange [Plasmopara halstedii]	Cellular Processes	Transport and catabolism	ko04144//Endocytosis	K18442	-	-	-
trans_109325	1.93	2.85	1.7	15.58	15.54	13.78	12.59	13.07	11.08	NPR2	Nitrogen permease regulator 2 protein [Phytophthora nicotianae]	-	-	-	-	-	-	-
trans_109495	3.09	4.18	5.58	14.71	16.87	17.11	21.48	18.48	21.59	CSN6A	cop9 signalosome complex subunit 6a-like [Plasmopara halstedii]	-	-	-	-	-	-	-
trans_10950	0.56	0.9	0.5	4.45	4.29	4.61	3.92	3.34	3.21	--	-	-	-	-	-	-	-	-
trans_10967	2.47	3.26	1.49	8.34	10.13	9.08	8.44	7.63	7.12	--	hypothetical protein H310_07080 [Aphanomyces invadans]	-	-	-	-	-	-	-
trans_10989	0	0.4	0.16	2.58	2.86	2.38	2.05	1.95	2.31	--	WD40 repeat-like protein [Mortierella elongata AG-77]	-	-	-	-	-	-	-
trans_10993	0.39	0.23	0.34	4.09	4.65	4.15	1.44	1.46	1.33	--	Cka2p [Rhizophagus irregularis DAOM 197198w]	-	-	-	-	-	-	-
trans_10996	0	0.02	0	0.49	0.43	0.58	0.08	0.03	0.08	--	-	-	-	-	-	-	-	-
trans_110053	0.17	0.57	0.45	6.57	6.52	6.21	5.5	5.77	4.25	washc5	WASH complex subunit strumpellin [Phytophthora nicotianae]	-	-	-	-	-	-	-
trans_11022	4.67	7.95	5.66	21.92	17.29	17.72	21.18	23.39	20.29	--	-	-	-	-	-	-	-	-
trans_11037	7.56	11.8	11.37	29.93	29.36	28.84	27.64	29.9	26.4	--	-	-	-	-	-	-	-	-
trans_110413	1.51	2.44	1.29	6.26	6.37	7.45	5.54	8.22	6.15	Dtd2	hypothetical protein, variant 1 [Aphanomyces astaci]	-	-	-	-	-	-	-
trans_110557	7851.12	7213.93	4379.31	490.47	555.18	448.85	325.45	538.88	544.02	--	-	-	-	-	-	-	-	-
trans_110565	3523.62	2643	2086.3	229.21	291.94	234.77	138.3	213.48	207.64	--	-	-	-	-	-	-	-	-
trans_11061	0.03	0.02	0.02	6.95	6.09	4.71	2.34	2.54	1.63	--	hypothetical protein PPTG_12710 [Phytophthora parasitica INRA-310]	-	-	-	-	-	-	-
trans_110667	1	1.38	1.48	8.5	9.46	8.19	9.63	8.39	8.03	Abcc2	atp-binding cassette superfamily [Plasmopara halstedii]	-	-	-	-	-	-	-
trans_11070	0	0.15	0	2.03	1.49	2.64	0.64	0.52	0.53	--	-	-	-	-	-	-	-	-
trans_110725	0.7	0.88	0.6	6.09	7.08	5.82	6.94	7.45	5.31	Ddx11	ATP-dependent RNA helicase DDX11-like protein 8-like isoform X8 [Mucor ambiguus]	-	-	-	-	-	GO:0016787//hydrolase activity	-
trans_110754	24.1	44.66	27.27	106.41	90.77	121.15	88.44	88.77	119.02	GLY1	Glycerol-3-phosphate dehydrogenase [Phytophthora nicotianae]	-	-	-	-	GO:0005737//cytoplasm	GO:0016491//oxidoreductase activity;GO:0048037//cofactor binding	GO:0006072//glycerol-3-phosphate metabolic process
trans_110844	0.29	0.35	0.55	2.26	1.86	2.03	2.23	3.17	2	Ece1	peptidase family M13 protein [Mucor ambiguus]	-	-	-	-	-	-	-
trans_11085	0.41	0.28	0.15	4.5	3.34	3.64	2.68	3.13	1.64	--	-	-	-	-	-	-	-	-
trans_110967	0.07	0	0	1.27	1.33	1.18	0.3	0.41	0.19	Txk	serine/threonine protein kinase [Phytophthora infestans T30-4]	Cellular Processes	Cell growth and death	ko04111//Cell cycle - yeast	K06641	-	-	-
trans_11120	1.66	1.72	1.43	11.78	14.48	8.32	11.4	9.34	9.15	--	-	-	-	-	-	-	-	-
trans_111285	0.35	0.31	0.65	5.14	3.55	4.93	3.77	3.17	3.08	larC	hypothetical protein SDRG_05612 [Saprolegnia diclina VS20]	-	-	-	-	-	-	-
trans_111361	0.64	1.37	1.25	6.6	5.96	6.06	6.37	7.58	5.78	DDB_G0274527	CobW protein [Rasamsonia emersonii CBS 393.64]	-	-	-	-	-	-	-
trans_111385	8.33	14.85	8.12	60.52	71.69	61.55	67.22	80.11	64.47	Os05g0155601	importin alpha-2 subunit [Plasmopara halstedii]	-	-	-	-	-	-	-
trans_11146	0.06	0.03	0	14.38	17.46	10.29	1.41	1.92	0.91	--	Cka2p [Rhizophagus irregularis DAOM 197198w]	-	-	-	-	-	-	-
trans_111468	8.82	7.93	6.72	642.92	492.72	629.42	128.97	150.34	116.95	YSL6	OPT superfamily oligopeptide transporter [Exidia glandulosa HHB12029]	-	-	-	-	-	-	-
trans_11151	0.16	0.19	0	5.87	2.6	5.28	3.1	3.97	2.51	--	-	-	-	-	-	-	-	-
trans_11170	0.02	0.06	0	0.57	0.88	0.69	0.45	0.71	0.23	--	RNI-like protein [Mortierella elongata AG-77]	-	-	-	-	-	-	-
trans_11180	2.33	3.44	2.32	15.1	15.04	11.89	12.31	12.61	11.43	--	-	-	-	-	-	-	-	-
trans_112116	2.13	3.48	1.84	11.08	10.94	9.82	10.61	11.59	8.24	TMEM65	Cellulose synthase catalytic subunit A [Phytophthora nicotianae]	-	-	-	-	-	-	-
trans_11223	0.06	0.74	0.85	3.99	5.06	3.95	6.73	4.83	6.42	--	-	-	-	-	-	-	-	-
trans_11227	0.36	0.27	0.34	3.45	2.81	3.46	1.07	0.69	1.36	--	-	-	-	-	-	-	-	-
trans_112332	4.19	6.41	4.99	21.89	21.11	21.06	24.52	24.38	20.31	PDR2	P-type ATPase (P-ATPase) Superfamily [Phytophthora nicotianae]	-	-	-	-	-	-	-
trans_11247	0	0.01	0.06	0.42	0.61	0.23	0.18	0.18	0.12	--	hypothetical protein H257_00894, partial [Aphanomyces astaci]	-	-	-	-	-	-	-
trans_11252	0.71	1.08	1.29	4.3	3.9	3.36	4.05	3.51	3.01	RCBTB2	E3 ubiquitin-protein ligase HERC2 [Phytophthora nicotianae]	-	-	-	-	-	-	-
trans_11254	0.02	0.13	0.06	1.55	2.01	1.83	1.21	1.03	1.08	--	-	-	-	-	-	-	-	-
trans_11260	0.78	0.75	0.66	11.77	13.14	9.76	9.98	7.53	6.8	--	-	-	-	-	-	-	-	-
trans_11262	0.22	0.15	0.32	21.7	22.63	18.76	13.66	15.68	11.36	--	N-acetyltransferase CML2 [Phytophthora nicotianae]	-	-	-	-	-	-	-
trans_11269	220.01	183.38	218.97	77.29	73.62	68.31	50.26	62.48	61.97	--	-	-	-	-	-	-	-	-
trans_112750	1.81	1.41	2.32	7.1	9.53	8.74	7.96	10.98	8.05	obg	obg family GTPase CgtA [Phytophthora parasitica]	-	-	-	-	-	-	-
trans_112786	1.04	0.56	1.22	6.62	6.58	5.64	6.73	6.8	5.51	At5g25050	Elicitin protein RAL13F [Phytophthora nicotianae]	-	-	-	-	-	-	-
trans_11281	0	0.07	0	0.78	1.2	0.85	0.53	0.85	0.88	--	-	-	-	-	-	-	-	-
trans_11294	12.5	10.38	8.07	2.37	1.33	2.46	0.7	0.19	0.29	--	-	-	-	-	-	-	-	-
trans_11314	0.69	0.75	0.94	6.87	7.03	6.3	7.18	6.21	4.97	--	-	-	-	-	-	-	-	-
trans_113233	3.56	3.13	5	15.78	16.21	15.7	13.48	15.08	14.05	Gls	glutaminase A [Aphanomyces astaci]	-	-	-	-	-	-	-
trans_113265	42.93	50.88	30.51	0	0.02	0.02	49.56	49.25	49.23	DNApol-delta	DNA polymerase delta catalytic subunit [Encephalitozoon cuniculi GB-M1]	Metabolism;Metabolism;Metabolism;Genetic Information Processing;Genetic Information Processing;Genetic Information Processing;Genetic Information Processing;Genetic Information Processing	Global and overview maps;Nucleotide metabolism;Nucleotide metabolism;Replication and repair;Replication and repair;Replication and repair;Replication and repair;Replication and repair	ko01100//Metabolic pathways;ko00230//Purine metabolism;ko00240//Pyrimidine metabolism;ko03420//Nucleotide excision repair;ko03030//DNA replication;ko03430//Mismatch repair;ko03410//Base excision repair;ko03440//Homologous recombination	K02327;K02327;K02327;K02327;K02327;K02327;K02327;K02327	-	-	-
trans_11327	0.24	0.13	0.2	1.72	2.47	2.3	1.75	1.55	1.13	--	-	-	-	-	-	-	-	-
trans_113341	3.16	4.42	2.69	13.19	15.48	12.34	12.29	14	12.53	GNL1	Large subunit GTPase 1 [Phytophthora nicotianae]	Genetic Information Processing	Translation	ko03008//Ribosome biogenesis in eukaryotes	K14539	-	-	-
trans_113568	15.21	9.6	9.94	2.92	4.48	5.32	3.14	4.24	3.64	--	-	-	-	-	-	-	-	-
trans_11358	3.51	1.9	4.19	0.87	1.59	0.14	0.14	0.37	0	--	-	-	-	-	-	-	-	-
trans_113612	1.23	1.27	0.7	6.69	5.49	4.22	7.19	5.75	5.75	--	beta-lactamase/transpeptidase-like protein [Gonapodya prolifera JEL478]	-	-	-	-	-	-	-
trans_113617	42.22	43.18	79.7	277.11	197.97	273.92	129.77	117.05	163.92	--	-	-	-	-	-	-	-	-
trans_113626	19.45	17.91	9.52	5.75	8.7	6.31	6.29	5.41	5.8	--	-	-	-	-	-	-	-	-
trans_113635	3.9	7.6	5.28	24.06	19.18	18.19	19.02	17.87	17.73	ABCB9	KLLA0D00748p [Kluyveromyces lactis]	Environmental Information Processing	Membrane transport	ko02010//ABC transporters	K05657	-	-	-
trans_11364	0	0	0	0.48	0.76	0.42	0.18	0.14	0.08	--	hypothetical protein H310_03434 [Aphanomyces invadans]	-	-	-	-	-	-	-
trans_113716	0.77	1.06	0.56	4.73	4.3	4.25	3.81	3.97	3.7	VWA8	von Willebrand factor A domain-containing protein 8-like [Mucor ambiguus]	-	-	-	-	-	-	-
trans_113717	0.46	1.42	0.93	4.21	4.21	4.23	4.11	4.84	4.63	si:dkey-18l1.1	von Willebrand factor A domain-containing protein 8 [Choanephora cucurbitarum]	-	-	-	-	-	-	-
trans_113719	40.97	45.06	30.14	8.68	11.73	7.23	4.31	5.38	4.07	--	hypothetical protein M427DRAFT_45688 [Gonapodya prolifera JEL478]	-	-	-	-	-	-	-
trans_113798	14.44	7.27	6.06	5.23	3.02	3.53	1.72	2.83	3.16	--	-	-	-	-	-	-	-	-
trans_11390	474.6	532.25	334.43	148.58	199.2	136.06	186.49	163.28	168.82	HSD17B4	peroxisomal hydratase-dehydrogenase-epimerase [Mucor circinelloides f. circinelloides 1006PhL]	-	-	-	-	-	-	-
trans_113918	103.59	120.79	120.34	53.66	54.82	47.52	54.86	54.16	56.67	--	hypothetical protein CANCADRAFT_57992 [Tortispora caseinolytica NRRL Y-17796]	-	-	-	-	-	-	-
trans_113945	0	0.03	0	0.48	0.29	0.26	0.1	0.2	0.26	--	Teneurin-1 and related extracellular matrix proteins, contain EGF-like repeats [Plasmopara halstedii]	-	-	-	-	-	-	-
trans_113953	11.96	13.11	11.26	36.21	34.66	33.65	29.05	31.03	27.18	Os03g0268000	serine/threonine-protein phosphatase PP1 [Spizellomyces punctatus DAOM BR117]	Cellular Processes;Genetic Information Processing	Cell growth and death;Translation	ko04113//Meiosis - yeast;ko03015//mRNA surveillance pathway	K06269;K06269	GO:0031981//nuclear lumen;GO:0043232//intracellular non-membrane-bounded organelle;GO:0043234//protein complex	GO:0016787//hydrolase activity	GO:0006366//transcription from RNA polymerase II promoter;GO:0006464//cellular protein modification process;GO:0006796//phosphate-containing compound metabolic process;GO:0006950//response to stress;GO:0006996//organelle organization;GO:0007049//cell cycle;GO:0031323//regulation of cellular metabolic process;GO:0044710//single-organism metabolic process;GO:0060255//regulation of macromolecule met…
trans_113956	33.87	27.33	34.64	108.86	114.23	115.72	158.16	153.55	157.55	--	-	-	-	-	-	-	-	-
trans_113981	1.27	1.6	1.24	5.67	8.51	4.86	2.28	1.7	1.52	AMT1-3	Ammonia channel [Beauveria bassiana D1-5]	-	-	-	-	-	-	-
trans_113989	0	0	0	0.05	0.15	0.15	0.08	0.07	0.12	Ttc21a	Tetratricopeptide repeat protein 21B [Phytophthora nicotianae]	-	-	-	-	-	-	-
trans_113999	0	0	0.13	5.54	9.09	5.8	5.04	5.19	4.66	KIF15	kinesin-like protein [Plasmopara halstedii]	-	-	-	-	-	-	-
trans_114032	0.94	1.41	0.98	166.16	374.26	123.38	7.6	9	7.35	AMT1-1	Ammonium transporter 1 [Phytophthora nicotianae]	-	-	-	-	-	-	-
trans_114034	0.26	0.05	0.28	18.22	38.01	14.78	0.42	0.5	0.43	GLN1	glutamine synthetase [Saprolegnia diclina VS20]	Metabolism;Metabolism;Metabolism;Metabolism;Metabolism;Metabolism	Global and overview maps;Global and overview maps;Amino acid metabolism;Carbohydrate metabolism;Amino acid metabolism;Energy metabolism	ko01100//Metabolic pathways;ko01230//Biosynthesis of amino acids;ko00250//Alanine, aspartate and glutamate metabolism;ko00630//Glyoxylate and dicarboxylate metabolism;ko00220//Arginine biosynthesis;ko00910//Nitrogen metabolism	K01915;K01915;K01915;K01915;K01915;K01915	-	GO:0016874//ligase activity	GO:0006807//nitrogen compound metabolic process
trans_114075	1.76	1.89	1.14	9	8.08	9.91	12.15	9.52	10.09	Rdh14	NAD(P)-binding protein [Mortierella elongata AG-77]	-	-	-	-	-	-	-
trans_114103	4.34	5.85	4.64	0.88	0.81	1.1	0.37	0.54	0.35	FMO2	Fmo1p [Rhizophagus irregularis DAOM 197198w]	-	-	-	-	-	-	-
trans_11416	0.87	1.33	0.66	4.47	3.57	3.13	4.83	4.49	4.59	--	-	-	-	-	-	-	-	-
trans_114210	2.55	5.43	2.38	18.27	18.15	14.88	5.74	7.75	6.66	--	-	-	-	-	-	-	-	-
trans_114261	1.78	0.89	1.21	0.52	0.47	0.68	1.99	2.91	2.06	--	DNA-binding protein REB1 [Trametes pubescens]	-	-	-	-	-	-	-
trans_114342	3.57	4.2	2.21	12.52	12.55	12.66	8.94	8.66	8.79	--	-	-	-	-	-	-	-	-
trans_114347	0	0	0	1.3	2	1.27	0	0	0.12	--	-	-	-	-	-	-	-	-
trans_11436	1.65	1.99	0.65	0.31	0.31	0.18	0.59	0.08	0.12	--	-	-	-	-	-	-	-	-
trans_114439	1.87	3.18	1.35	12.45	11.5	9	11.4	12.3	11.02	--	Uncharacterized conserved protein [Plasmopara halstedii]	-	-	-	-	-	-	-
trans_114508	8.74	10.42	8.99	38.08	35.09	42.5	10.88	12.64	9.01	--	-	-	-	-	-	-	-	-
trans_114554	0.14	0.08	0.33	1.35	1.52	1.67	1.18	1.66	1.42	SEC	Sugar transport protein 10 [Phytophthora nicotianae]	-	-	-	-	-	-	-
trans_114559	1.87	3.17	3.93	14.14	15.08	15.19	18.18	15.28	14.67	ychF	GTP-binding protein YchF [Phytophthora parasitica P1569]	-	-	-	-	-	GO:0005488//binding	-
trans_114574	6.2	8.69	7.96	32.59	34.88	34.68	35.08	36.11	31.8	Usp5	Ubiquitin carboxyl-terminal hydrolase [Phytophthora nicotianae]	-	-	-	-	-	GO:0016787//hydrolase activity	-
trans_114594	55.38	27.7	56.89	4.45	3.52	4.12	2.56	1.35	3.8	--	-	-	-	-	-	-	-	-
trans_11464	136.43	135.06	79.21	54.04	43.17	48.88	20.42	28.15	25.1	--	-	-	-	-	-	-	-	-
trans_114644	188.29	196.4	176.38	80.88	86.66	79.24	61.87	59.4	61.08	--	Coactivator CBP, KIX domain [Plasmopara halstedii]	-	-	-	-	-	GO:0046872//metal ion binding	GO:0044238//primary metabolic process;GO:0044260//cellular macromolecule metabolic process
trans_114705	0	0	0.21	2.31	2.04	1.9	3.06	3.95	3.52	Kif13a	kinesin family member 1 13 14 [Fusarium langsethiae]	-	-	-	-	-	-	-
trans_11481	87.89	50.25	42.07	15.21	19.23	20.45	9.94	10.54	10.16	--	-	-	-	-	-	-	-	-
trans_11488	0.24	0.13	0.09	16.6	17.94	15.9	2.87	2.25	2.03	--	-	-	-	-	-	-	-	-
trans_114903	0.01	0.01	0.01	0.81	0.9	0.63	0.22	0.29	0.23	DNAH7	Dynein heavy chain [Phytophthora nicotianae]	Cellular Processes	Transport and catabolism	ko04145//Phagosome	K10413	-	-	-
trans_11492	1.94	1.34	1.32	0.26	1.05	0.43	0.67	0.45	0.6	--	-	-	-	-	-	-	-	-
trans_114962	81.02	57.23	46.08	3.6	3.43	2.84	1.46	4.39	2.02	--	-	-	-	-	-	-	-	-
trans_115001	1.25	1.85	2.25	8.45	6.51	7.67	10.91	10.28	10.72	Gorasp2	Golgi reassembly stacking protein GRASP65, contains PDZ domain [Plasmopara halstedii]	-	-	-	-	-	-	-
trans_115010	2.84	2.21	4.29	1.01	0	0	0.96	0.43	0.66	--	-	-	-	-	-	-	-	-
trans_115018	1.34	1.69	0.33	6.33	5.62	5.17	5.12	4.92	5.67	WRAP73	WD repeat-containing protein WRAP73 [Phytophthora nicotianae]	-	-	-	-	-	-	-
trans_115025	21.71	24.89	21.45	64.65	70.86	64.75	78.59	70.86	65.12	PSMB2	Proteasome, beta-type subunit domain-containing protein [Rozella allomycis CSF55]	Genetic Information Processing	Folding, sorting and degradation	ko03050//Proteasome	K02734	-	GO:0016787//hydrolase activity	-
trans_11504	1.87	2.1	1.3	5.84	5.89	6.89	5.72	5.87	6.53	SPAC14C4.10c	nudix family hydrolase [Lichtheimia corymbifera JMRC:FSU:9682]	-	-	-	-	-	-	-
trans_115042	1.7	3.13	1.21	8.62	10.1	6.73	5.56	6.55	4.67	Ick	CMGC/RCK/MAK protein kinase [Phytophthora parasitica INRA-310]	Cellular Processes	Cell growth and death	ko04113//Meiosis - yeast	K12765	-	GO:0004672//protein kinase activity;GO:0032550//purine ribonucleoside binding	GO:0006464//cellular protein modification process;GO:0006796//phosphate-containing compound metabolic process
trans_115085	46.94	58.04	47.73	16.13	12.11	18.94	12.77	14.75	15.75	--	-	-	-	-	-	-	-	-
trans_115090	0.22	0.4	0.24	2.7	2.87	3.08	2.02	1.15	1.05	KIF3B	kinesin-like protein [Plasmopara halstedii]	-	-	-	-	-	-	-
trans_115109	1966.58	2098.16	3629.46	1072.47	1047.32	1154.99	2499.66	2445.98	2652.61	--	-	-	-	-	-	-	-	-
trans_115161	57.17	53.84	72.55	279.19	252.54	289.07	295.04	266.61	277.57	PRDX6	mitochondrial peroxiredoxin PRX1 [Microbotryum lychnidis-dioicae p1A1 Lamole]	-	-	-	-	-	GO:0003824//catalytic activity	-
trans_11520	0	0.06	0.06	1.03	1.54	1.25	1.51	1.32	1.67	--	-	-	-	-	-	-	-	-
trans_115200	7.72	6.4	7.1	137.33	150.02	130.86	120.61	125.54	91.13	PCNA	proliferating cell nuclear antigen (pcna) [Aphanomyces astaci]	Genetic Information Processing;Genetic Information Processing;Genetic Information Processing;Genetic Information Processing	Replication and repair;Replication and repair;Replication and repair;Replication and repair	ko03420//Nucleotide excision repair;ko03030//DNA replication;ko03430//Mismatch repair;ko03410//Base excision repair	K04802;K04802;K04802;K04802	-	-	GO:0006259//DNA metabolic process
trans_115220	3688.17	1610.42	3852.47	669.07	698.63	689.12	244.23	302.91	324.06	--	-	-	-	-	-	-	-	-
trans_115221	72.37	91.34	72.69	20.82	22.38	14.67	18.87	33.54	31.85	--	-	-	-	-	-	-	-	-
trans_115224	0.22	0.19	0.12	2.6	2.71	3.37	2.27	2.3	2.7	D2	Carboxylesterase [Saitoella complicata NRRL Y-17804]	-	-	-	-	-	-	-
trans_1153	1.34	2.01	1.09	8.5	9.4	6.78	6.01	7.69	6.31	--	putative transcription elongation factor [Chaetomium thermophilum var. thermophilum DSM 1495] [Chaetomium thermophilum]	-	-	-	-	-	-	-
trans_115364	0.31	0.63	0.13	8.91	8.51	8.81	8.07	8.67	5.63	RNASEH2A	ribonuclease HII [Coniophora puteana RWD-64-598 SS2]	Genetic Information Processing	Replication and repair	ko03030//DNA replication	K10743	-	GO:0016787//hydrolase activity	-
trans_115495	0.11	0.5	0.35	3.8	5.22	3.12	3.23	3.12	2.34	--	hypothetical protein K457DRAFT_69296 [Mortierella elongata AG-77]	-	-	-	-	-	-	-
trans_11558	0.17	0.25	0.1	1.86	2.23	1.36	0.77	0.53	0.62	--	-	-	-	-	-	-	-	-
trans_115604	125.21	84.12	36.44	0.25	1.52	0.25	0.24	0.32	1	--	-	-	-	-	-	-	-	-
trans_11565	1.49	1.72	2.45	12.39	11.92	12.1	10.05	11.25	12.65	--	hypothetical protein SDRG_07292 [Saprolegnia diclina VS20]	-	-	-	-	-	-	-
trans_115687	0.01	0.03	0	1.04	1.42	1.01	0.27	0.4	0.25	IFT172	intraflagellar transport protein 172 [Phytophthora infestans T30-4]	-	-	-	-	-	-	-
trans_115695	1.28	1.83	1.45	4.84	4.8	5.33	5.48	6.28	5.2	elp3	elongator complex [Plasmopara halstedii]	-	-	-	-	-	-	-
trans_115775	50.02	43.49	29.45	19.38	20.47	15.33	8.66	11.41	9.07	--	-	-	-	-	-	-	-	-
trans_115796	1.91	1.57	1.14	9.67	7.18	12.31	9.9	11.61	11.22	larB	1-(5-phosphoribosyl)-5-amino-4-imidazole-carboxylate carboxylase [Plasmopara halstedii]	-	-	-	-	-	-	-
trans_115839	24.34	17.69	22.08	7.44	7.49	7.55	7.9	7.27	8.23	--	-	-	-	-	-	-	-	-
trans_115855	4.74	7.46	6.05	16.19	18.74	17.58	15.08	18.09	15.09	TPP2	subtilisin-like protein [Mortierella elongata AG-77]	-	-	-	-	-	-	-
trans_115888	54.62	63.75	33.67	12.17	12.3	12.8	12.75	11.01	11.41	--	-	-	-	-	-	-	-	-
trans_115892	8.04	14.4	13.99	44.46	50.1	42.42	35.92	39.15	33.9	--	-	-	-	-	-	-	-	-
trans_115906	8.5	6.57	3.97	3.77	1.54	3.35	0.16	1.32	0	--	-	-	-	-	-	-	-	-
trans_116101	0.31	0.27	0.06	2.6	2.55	2.2	0.12	0.44	0.12	acsbg2	long-chain-fatty-acid-CoA ligase [Phytophthora infestans T30-4]	Metabolism;Cellular Processes;Metabolism;Metabolism;Metabolism	Global and overview maps;Transport and catabolism;Global and overview maps;Lipid metabolism;Lipid metabolism	ko01100//Metabolic pathways;ko04146//Peroxisome;ko01212//Fatty acid metabolism;ko00071//Fatty acid degradation;ko00061//Fatty acid biosynthesis	K01897;K01897;K01897;K01897;K01897	-	-	-
trans_116109	21.62	39.99	20.49	9.34	10.75	9.84	10.59	15.66	11.62	--	-	-	-	-	-	-	-	-
trans_11617	3.65	4.85	2.95	13.2	15.75	10.78	12.3	16.05	11.43	--	acidic fibroblast growth factor intracellular-binding protein isoform x1 [Plasmopara halstedii]	-	-	-	-	-	-	-
trans_116214	0.01	0.01	0	0.17	0.16	0.17	0.04	0.05	0.03	DNAH6	dynein heavy chain [Phytophthora infestans T30-4]	Cellular Processes	Transport and catabolism	ko04145//Phagosome	K10413	-	-	-
trans_116240	0.17	0.45	0.21	0.09	0.07	0.07	0.15	0.06	0.11	KIF3B	Kinesin-II 95 kDa subunit [Phytophthora nicotianae]	Cellular Processes	Transport and catabolism	ko04144//Endocytosis	K10396	GO:0015630//microtubule cytoskeleton;GO:0043234//protein complex;GO:0044430//cytoskeletal part	GO:0005488//binding	-
trans_116291	4.37	4.27	1.13	1.46	0.49	0.95	6.71	5.93	14.37	--	-	-	-	-	-	-	-	-
trans_116402	130.01	163.85	63.72	54.12	50.84	53.44	57.34	60.41	56.91	FKBP59	41 kDa peptidyl-prolyl cis-trans isomerase-like protein [Acremonium chrysogenum ATCC 11550]	-	-	-	-	-	-	-
trans_116426	0.05	0.06	0.24	1.23	1.8	1.5	1.7	1.97	1.46	MFSD5	Major Facilitator Superfamily (MFS) [Phytophthora infestans T30-4]	-	-	-	-	-	-	-
trans_116485	0.94	1.51	2.16	25.09	22.66	19.97	24.12	23.6	20.67	RAD50	P-loop containing nucleoside triphosphate hydrolase domain-containing protein [Rozella allomycis CSF55]	Genetic Information Processing;Genetic Information Processing	Replication and repair;Replication and repair	ko03440//Homologous recombination;ko03450//Non-homologous end-joining	K10866;K10866	-	GO:0043565//sequence-specific DNA binding;GO:0043566//structure-specific DNA binding	GO:0000280//nuclear division;GO:0006281//DNA repair;GO:0006310//DNA recombination;GO:0022402//cell cycle process;GO:0048523//negative regulation of cellular process
trans_116490	25.73	30.9	23.08	522.48	285.47	667.3	661.33	581.94	687.52	PYK	pyruvate kinase [Phytophthora parasitica INRA-310]	Metabolism;Metabolism;Metabolism;Metabolism;Metabolism;Metabolism;Metabolism;Metabolism	Global and overview maps;Global and overview maps;Global and overview maps;Global and overview maps;Global and overview maps;Nucleotide metabolism;Carbohydrate metabolism;Carbohydrate metabolism	ko01100//Metabolic pathways;ko01110//Biosynthesis of secondary metabolites;ko01130//Biosynthesis of antibiotics;ko01230//Biosynthesis of amino acids;ko01200//Carbon metabolism;ko00230//Purine metabolism;ko00010//Glycolysis / Gluconeogenesis;ko00620//Pyruvate metabolism	K00873;K00873;K00873;K00873;K00873;K00873;K00873;K00873	-	GO:0016301//kinase activity;GO:0031420//alkali metal ion binding	GO:0006090//pyruvate metabolic process;GO:0006796//phosphate-containing compound metabolic process
trans_1165	51.24	53.68	31.7	11.48	11.54	15.46	2.7	2.51	3.18	alkJ	GMC oxidoreductase [Gonapodya prolifera JEL478]	Metabolism;Metabolism	Global and overview maps;Amino acid metabolism	ko01100//Metabolic pathways;ko00260//Glycine, serine and threonine metabolism	K00108;K00108	-	-	-
trans_116502	1.71	2.42	1.58	6.07	6.22	5.6	7.09	7.96	6.37	KIN14E	Kinesin protein KIFC3 [Phytophthora nicotianae]	-	-	-	-	-	-	-
trans_116562	0.94	3.91	1.29	0	0	0	0	0	0	--	-	-	-	-	-	-	-	-
trans_116563	4.52	2.06	1.79	0.17	0.34	0.84	0.49	0.44	0.67	--	-	-	-	-	-	-	-	-
trans_116603	2.1	2.18	1.15	0.4	0	0.19	0	0	0	--	-	-	-	-	-	-	-	-
trans_116627	0	0	0	0.15	0.12	0.1	0.08	0.08	0.05	DNAH6	Dynein heavy chain 6 [Phytophthora nicotianae]	Cellular Processes	Transport and catabolism	ko04145//Phagosome	K10413	-	-	-
trans_116636	13.65	21.67	14.77	406.04	478.76	339.83	368	365.2	249.66	--	related to glutathione S-transferase [Fusarium proliferatum]	-	-	-	-	-	-	-
trans_116783	0.99	1.47	1.69	6.77	8.64	7.45	8.31	8.81	5.96	P58A	DnaJ subfamily C member 3 [Phytophthora nicotianae]	-	-	-	-	-	-	-
trans_116788	92.46	34.49	99.5	21.86	22.45	27.68	24.49	30	28.46	--	-	-	-	-	-	-	-	-
trans_116899	1.17	1.22	1.04	16.71	18.36	14.2	9.44	10.56	8.53	--	-	-	-	-	-	-	-	-
trans_116918	6.23	8.11	8.12	30.94	31.83	31.4	30.92	32.67	28.21	iscS	Cysteine desulfurase IscS [Phytophthora nicotianae]	Metabolism;Genetic Information Processing;Metabolism	Global and overview maps;Folding, sorting and degradation;Metabolism of cofactors and vitamins	ko01100//Metabolic pathways;ko04122//Sulfur relay system;ko00730//Thiamine metabolism	K04487;K04487;K04487	-	-	-
trans_11694	0	0	0.01	0.13	0.2	0.19	0.07	0.21	0.14	--	-	-	-	-	-	-	-	-
trans_11696	1.09	1.14	0.09	10.53	11.41	13.39	3.56	4.29	3.45	--	-	-	-	-	-	-	-	-
trans_11699	1.71	3.39	1.55	8.94	11.51	9.21	5.08	7.07	4.39	--	Protein involved in sister chromatid separation and/or segregation [Plasmopara halstedii]	-	-	-	-	-	-	-
trans_117045	4.92	10.55	5.79	35.75	32.22	34.59	29.74	28.61	24.94	--	-	-	-	-	-	-	-	-
trans_117074	0.72	2.16	0.79	7.69	7.08	5.18	5.81	5.32	6.76	--	-	-	-	-	-	-	-	-
trans_117225	3.35	2.46	2.38	1.12	0.19	1.09	0.18	0.96	1.84	--	-	-	-	-	-	-	-	-
trans_117289	0.54	1.34	0.52	9.09	12.39	8.69	1.16	1.98	1.14	--	-	-	-	-	-	-	-	-
trans_117291	59.72	70.62	74.01	226.56	177.89	282.49	348.55	303.17	342.6	Os02g0739600	pyruvate dehydrogenase (acetyl-transferring) e1 alpha subunit [Plasmopara halstedii]	Metabolism;Metabolism;Metabolism;Metabolism;Metabolism;Metabolism;Metabolism	Global and overview maps;Global and overview maps;Global and overview maps;Global and overview maps;Carbohydrate metabolism;Carbohydrate metabolism;Carbohydrate metabolism	ko01100//Metabolic pathways;ko01110//Biosynthesis of secondary metabolites;ko01130//Biosynthesis of antibiotics;ko01200//Carbon metabolism;ko00010//Glycolysis / Gluconeogenesis;ko00620//Pyruvate metabolism;ko00020//Citrate cycle (TCA cycle)	K00161;K00161;K00161;K00161;K00161;K00161;K00161	GO:0005739//mitochondrion	-	GO:0044710//single-organism metabolic process;GO:0044763//single-organism cellular process
trans_117355	0.12	0.55	0.26	2.94	2.44	2.92	2.79	2.48	1.14	Dscr3	Down syndrome critical region protein 3 [Phytophthora nicotianae]	-	-	-	-	-	-	-
trans_11739	0.15	0.16	0.17	1.61	1.5	2.22	0.81	0.91	1.25	--	-	-	-	-	-	-	-	-
trans_117395	1.23	1.37	1.5	10.57	11.13	10.19	12.75	11.1	10.39	TM_1585	-	-	-	-	-	-	-	-
trans_117434	1.33	1.81	0.98	4.67	4.78	4.92	3.87	4.08	2.88	FAR2	Fatty acyl-CoA reductase 1 [Phytophthora nicotianae]	-	-	-	-	-	-	-
trans_117472	1041.34	795.88	1066.52	399.56	386.08	391.23	166.79	203.92	214.54	--	-	-	-	-	-	-	-	-
trans_11748	4.73	5.96	6.2	135.56	155.11	121.36	106.04	137.37	78.09	--	-	-	-	-	-	-	-	-
trans_117501	0.06	0.13	0.07	1.94	2.61	1.48	0.52	1.79	0.95	Nek4	Protein kinase, catalytic domain-containing protein [Rozella allomycis CSF55]	-	-	-	-	-	GO:0016772//transferase activity, transferring phosphorus-containing groups	-
trans_117504	10.25	15.68	9.49	138.28	136.72	101.83	35.48	39.92	33.65	--	-	-	-	-	-	-	-	-
trans_117559	0.42	0.28	0.36	16.9	29.61	12.83	0.72	1.45	0.92	--	-	-	-	-	-	-	-	-
trans_11764	0	0	0	0.41	0.44	0.37	0.06	0.28	0.06	--	TNF receptor-associated factor 4 [Phytophthora nicotianae]	-	-	-	-	-	-	-
trans_117661	44.78	56.97	47.13	16.1	10.69	14.13	5.42	7	7.16	--	-	-	-	-	-	-	-	-
trans_117679	52.71	57.38	41.1	20.3	20.52	25.25	25.19	29.98	26.53	timm13	mitochondrial import inner membrane translocase subunit Tim13-like [Mucor ambiguus]	-	-	-	-	-	-	GO:0051234//establishment of localization
trans_117796	20.63	23.16	21.36	117.72	132.49	113.72	96.46	103.73	77.28	--	-	-	-	-	-	-	-	-
trans_117814	3.15	4.77	4.93	13.85	14.02	16.36	16.47	18.35	17.05	GLDH1	galactonolactone dehydrogenase [Aphanomyces astaci]	-	-	-	-	-	GO:0016614//oxidoreductase activity, acting on CH-OH group of donors	-
trans_117833	83.39	86.57	69.19	36.64	33.77	38.52	30.18	29.78	31.73	--	phosphatidic acid phosphatase [Plasmopara halstedii]	-	-	-	-	-	-	-
trans_117871	152.39	233.41	520.81	70.34	49.53	80.13	25.22	31.29	38.79	betaTry	chymotrypsin-like proteinase 5A precursor [Cordyceps confragosa RCEF 1005]	-	-	-	-	-	-	-
trans_117908	0	0.06	0.26	1.14	2.16	1.66	2.05	1.82	1.28	sir-2.1	NAD-dependent deacetylase sirtuin 1, variant [Saprolegnia diclina VS20]	Metabolism;Organismal Systems;Metabolism	Global and overview maps;Aging;Metabolism of cofactors and vitamins	ko01100//Metabolic pathways;ko04213//Longevity regulating pathway - multiple species;ko00760//Nicotinate and nicotinamide metabolism	K11121;K11121;K11121	-	GO:0043167//ion binding	-
trans_117913	89.47	96.74	50.88	32.2	29.41	33.17	23.57	20.79	20.53	--	-	-	-	-	-	-	-	-
trans_11792	0.95	1.15	0.89	6.88	6.3	6.34	6.33	5.51	4.94	--	hypothetical protein PPTG_00607 [Phytophthora parasitica INRA-310]	-	-	-	-	-	-	-
trans_118038	0	0	0	0.93	0.62	0.51	1.62	0.93	0.87	Cdkl5	CMGC/CDKL protein kinase [Saprolegnia parasitica CBS 223.65]	Cellular Processes;Environmental Information Processing;Cellular Processes	Cell growth and death;Signal transduction;Cell growth and death	ko04113//Meiosis - yeast;ko04011//MAPK signaling pathway - yeast;ko04111//Cell cycle - yeast	K04563;K04563;K04563	-	GO:0004672//protein kinase activity;GO:0032550//purine ribonucleoside binding	GO:0006464//cellular protein modification process;GO:0006796//phosphate-containing compound metabolic process
trans_118051	0.2	0.1	0.21	4.91	4.44	2.44	3.51	3.67	2.73	UBE2E3	E2 ubiquitin-conjugating protein UBC5 [Rhizophagus irregularis DAOM 197198w]	Genetic Information Processing;Genetic Information Processing	Folding, sorting and degradation;Folding, sorting and degradation	ko04141//Protein processing in endoplasmic reticulum;ko04120//Ubiquitin mediated proteolysis	K06689;K06689	-	-	-
trans_118055	1.94	2.34	3.55	18.97	24.48	21.35	6.24	6.66	6.92	--	-	-	-	-	-	-	-	-
trans_118135	18.04	17.74	15.29	52.52	50.05	48.24	32.03	37.42	32.3	--	-	-	-	-	-	-	-	-
trans_118157	11.84	7.76	6.62	1.97	0.98	2.5	0.56	0.25	1.55	--	-	-	-	-	-	-	-	-
trans_118211	80.78	69.92	68.62	25.25	25.32	26.86	21.88	25.11	24.89	--	-	-	-	-	-	-	-	-
trans_118273	0.71	2.12	1.24	6.82	7.22	8.09	5.96	7.87	5.78	ABCG28	ATP-binding cassette sub-family G member 2 [Verticillium alfalfae VaMs.102]	-	-	-	-	-	-	-
trans_118277	3	4.03	2.25	14.55	14.58	11.27	8.35	8.5	7.46	--	-	-	-	-	-	-	-	-
trans_118301	0	0.18	0	0.85	1.94	0.83	0.58	1.35	0.68	mtr	Amino acid transporter, transmembrane [Penicillium camemberti]	-	-	-	-	-	-	-
trans_118329	0	0	0	0.32	0.32	0.23	0.19	0.41	0.09	CFAP52	WD40 repeat-like protein [Gonapodya prolifera JEL478]	Genetic Information Processing	Translation	ko03015//mRNA surveillance pathway	K15542	-	-	-
trans_118342	2.63	1.15	3.8	0.92	0.66	1.03	1.87	2.69	1.03	--	-	-	-	-	-	-	-	-
trans_118393	35.03	38.76	58.74	148.39	153.12	165.76	90.38	90.29	85.93	--	-	-	-	-	-	-	-	-
trans_118435	4.91	6.1	5.24	0	0.1	0.23	0	0.04	0	lcfA	acyl-CoA synthetases /AMP-acid ligases II [Gonapodya prolifera JEL478]	-	-	-	-	-	-	-
trans_11844	3.66	4.14	5.54	15.87	14.65	16.85	17.84	17.88	18.48	WDR91	WD40 repeat-like protein [Mortierella elongata AG-77]	-	-	-	-	-	-	-
trans_11860	1.31	2.29	1.35	6.93	6.02	6.13	7.58	7.14	7.43	tbc1d12	regulator of chromosome condensation-like protein [Plasmopara halstedii]	-	-	-	-	-	-	-
trans_118611	853	633.5	623.4	53.33	51.13	54.56	22.5	25.73	27.46	--	-	-	-	-	-	-	-	-
trans_118618	2.44	2.36	2.07	9.66	8.04	7.01	7.78	7.74	6.74	--	cysteine proteinase, partial [Gonapodya prolifera JEL478]	-	-	-	-	-	-	-
trans_118651	0	0	0	1.45	3.37	1.61	0	0.17	0.19	Os08g0109300	adenylate kinase [Saprolegnia diclina VS20]	Metabolism;Metabolism;Metabolism;Metabolism;Metabolism	Global and overview maps;Global and overview maps;Global and overview maps;Nucleotide metabolism;Metabolism of cofactors and vitamins	ko01100//Metabolic pathways;ko01110//Biosynthesis of secondary metabolites;ko01130//Biosynthesis of antibiotics;ko00230//Purine metabolism;ko00730//Thiamine metabolism	K00939;K00939;K00939;K00939;K00939	-	GO:0016772//transferase activity, transferring phosphorus-containing groups	GO:0044237//cellular metabolic process
trans_118659	4.36	1.31	4.48	0.8	1.86	0.91	0.51	1.02	0.52	--	-	-	-	-	-	-	-	-
trans_118678	3.67	4.37	3.69	12.95	14.74	13.88	14.51	14.89	11.44	apm3	p-3 complex subunit [Plasmopara halstedii]	-	-	-	-	-	-	GO:0006810//transport
trans_118681	873.71	427.71	587.19	164.23	187.49	183.73	144.37	165.91	173.04	--	-	-	-	-	-	-	-	-
trans_11874	0	0.73	0.39	2.43	2.6	2.86	1.91	1.72	1.98	--	-	-	-	-	-	-	-	-
trans_118756	2.05	2.81	1.85	15.18	16.99	15.83	16.98	14.56	13.9	--	-	-	-	-	-	-	-	-
trans_118763	5.63	5.13	10.48	33.5	31.65	34.91	49.81	42.06	42.1	ccbl	Kynurenine--oxoglutarate transaminase [Phytophthora nicotianae]	Metabolism;Metabolism	Global and overview maps;Amino acid metabolism	ko01100//Metabolic pathways;ko00380//Tryptophan metabolism	K14264;K14264	-	-	-
trans_118765	0.84	1.43	0.42	10.82	6.17	14.24	3.03	3.53	2.78	phaB	short chain dehydrogenase [Ophiostoma piceae UAMH 11346]	-	-	-	-	-	-	-
trans_11877	0.15	0	0.17	6.54	6.69	3.37	2.48	4.1	2.54	--	-	-	-	-	-	-	-	-
trans_11878	0.11	0.81	1.71	25.89	26.2	28.06	8.1	9.79	8.33	--	-	-	-	-	-	-	-	-
trans_118811	2.54	2.86	3.39	17.36	14.44	27.46	7.84	10.04	11	--	-	-	-	-	-	-	-	-
trans_118830	1.08	1.76	0.84	8.31	11.37	9.89	5.26	9.05	6.59	--	-	-	-	-	-	-	-	-
trans_118849	9.29	13.32	8.85	144.08	175.76	135.31	15.24	15.25	17.05	STK4	Pkinase-domain-containing protein [Gonapodya prolifera JEL478]	-	-	-	-	-	GO:0016301//kinase activity	-
trans_118894	5.08	3.63	2.85	0.54	0.75	0.84	2.23	4.11	2.1	--	-	-	-	-	-	-	-	-
trans_1189	0	0	0	0.74	0.65	0.54	0.48	0.5	0.29	--	-	-	-	-	-	-	-	-
trans_118917	0	1.76	1.24	0	0.13	0	0	0.17	0	--	-	-	-	-	-	-	-	-
trans_11914	4.95	5.24	3.95	20.4	19.87	16.97	13.59	14.7	13.33	ppk6	kinase-like protein, partial [Calocera cornea HHB12733]	-	-	-	-	-	GO:0016740//transferase activity	GO:0033554//cellular response to stress;GO:0044237//cellular metabolic process;GO:0044763//single-organism cellular process
trans_119143	19.19	21.9	19.54	58.1	56.67	64.51	41.78	39.96	39.23	KIN14N	kinesin-domain-containing protein, partial [Conidiobolus coronatus NRRL 28638]	-	-	-	-	-	-	-
trans_119170	0.23	0.99	0.53	28.02	29.86	24.43	2.09	3.54	2.32	--	hypothetical protein SPRG_04418 [Saprolegnia parasitica CBS 223.65]	-	-	-	-	-	-	-
trans_119180	0.38	1.19	0.35	4.78	4.42	3.78	3.5	3.87	2.74	POLK	dna polymerase [Plasmopara halstedii]	-	-	-	-	-	-	-
trans_119228	3.8	1.32	0.28	0.24	0.06	0.12	0	0	0.12	Pecr	NAD(P)-binding protein [Mortierella elongata AG-77]	Cellular Processes	Transport and catabolism	ko04146//Peroxisome	K13237	-	-	-
trans_119269	0.42	0.66	0.5	4.26	3.4	3.02	2.02	2.52	2.52	LMF1	Potassium voltage-gated channel subfamily B member 2 [Phytophthora nicotianae]	-	-	-	-	-	-	-
trans_1193	0	0	0	0.57	0.79	0.33	0.17	0.35	0.14	--	spindle pole body interacting protein [Mortierella elongata AG-77]	-	-	-	-	-	-	-
trans_119324	6.2	9.88	10.16	55.28	58.74	58.58	46.11	46.21	40.15	Nup35	Nucleoporin NUP53 [Phytophthora nicotianae]	-	-	-	-	-	-	-
trans_11938	1.95	2.64	0.82	8.79	8.23	10.8	9.56	8.17	11.5	--	-	-	-	-	-	-	-	-
trans_119389	1.75	1.3	2.48	0	0.47	0.69	0.23	3.65	0.23	--	-	-	-	-	-	-	-	-
trans_119396	0.22	0.57	0.48	3.12	4.26	3.65	0.3	0.4	0.2	--	-	-	-	-	-	-	-	-
trans_11945	0	0	0	0.08	0.16	0.05	0.02	0.01	0.02	ADCY10	Adenylyl cyclase class-3/4/guanylyl cyclase domain-containing protein [Rozella allomycis CSF55]	-	-	-	-	-	-	-
trans_119483	13.1	16.68	14.59	42.14	38.58	38.43	39.24	39.23	37.47	--	-	-	-	-	-	-	-	-
trans_119527	0.06	0.3	0.06	2.91	3.62	2.21	2.97	2.21	2.18	RPD3	histone deacetylase complex, catalytic component RPD3 [Cylindrobasidium torrendii FP15055 ss-10]	Organismal Systems	Aging	ko04213//Longevity regulating pathway - multiple species	K06067	-	GO:0017136//NAD-dependent histone deacetylase activity	GO:0016570//histone modification
trans_119534	3.34	2.57	1.44	0.09	0.17	0.54	0.12	0.05	0.04	Scp2	acetyl-CoA acyltransferase [Mortierella verticillata NRRL 6337]	Metabolism;Cellular Processes	Global and overview maps;Transport and catabolism	ko01100//Metabolic pathways;ko04146//Peroxisome	K08764;K08764	-	-	-
trans_11955	0.67	0.73	0.51	7.45	9.1	6.72	5.85	7.92	3.92	--	DNA ligase [Phytophthora nicotianae]	-	-	-	-	-	-	-
trans_11964	13.52	18.35	8.89	55.97	41.96	55.06	37.43	38.71	43.93	--	Histone H1-I [Phytophthora nicotianae]	-	-	-	-	-	-	-
trans_119722	0	0.35	0.31	3.5	2.74	3.94	3.07	3.03	3.54	--	-	-	-	-	-	-	-	-
trans_119751	4.38	0.7	3.7	0.64	0.32	0.62	0.91	0.41	0.63	--	-	-	-	-	-	-	-	-
trans_119754	0	0.02	0.01	0.33	0.5	0.42	0.04	0.09	0.08	DNAH7	Dynein heavy chain [Phytophthora nicotianae]	Cellular Processes	Transport and catabolism	ko04145//Phagosome	K10413	-	-	-
trans_11978	0	0	0	1.79	1.15	2.25	2.41	2.29	2.32	--	-	-	-	-	-	-	-	-
trans_11980	1.07	1.77	0.82	10.13	10.17	7.91	7.43	8.64	5.49	--	-	-	-	-	-	-	-	-
trans_119806	0.36	0.6	0.34	3.55	2.99	2.94	1.77	1.52	1.44	--	hypothetical protein K443DRAFT_670985 [Laccaria amethystina LaAM-08-1]	-	-	-	-	-	-	-
trans_119820	0.62	0.86	0.61	2.88	3.99	3.7	2.17	3.1	2.7	--	hypothetical protein SDRG_14880 [Saprolegnia diclina VS20]	-	-	-	-	-	-	-
trans_119880	0.05	0.67	0.44	2.32	2.7	2.96	2.16	2.55	2.75	Trmo	Nef-associated protein 1 [Phytophthora nicotianae]	-	-	-	-	-	-	-
trans_1199	16.47	19.87	9.59	4.83	2.83	3.54	2.93	4.46	3.75	Catsper1	Ion transport domain-containing protein [Rozella allomycis CSF55]	-	-	-	-	-	-	GO:0044765//single-organism transport
trans_119951	2.8	4.71	3.15	14.01	13.23	12.65	12.73	13.09	14.43	--	metal ion transporter family [Plasmopara halstedii]	-	-	-	-	-	-	-
trans_120083	0.31	0.22	2.06	6.04	5.05	8.7	7.24	8.37	6.81	MYB	Gamma-soluble NSF attachment protein [Phytophthora nicotianae]	-	-	-	-	-	-	-
trans_12009	0.3	0.29	0.47	20.52	20.36	17.69	16.03	15.37	10.46	cdc45	Cell division control protein 45 homolog [Taphrina deformans PYCC 5710]	Cellular Processes;Cellular Processes	Cell growth and death;Cell growth and death	ko04113//Meiosis - yeast;ko04111//Cell cycle - yeast	K06628;K06628	-	-	-
trans_120096	18.52	16.6	21.64	63.75	82.28	65.1	20.98	30.65	26.51	--	-	-	-	-	-	-	-	-
trans_12014	2.4	2.31	2.2	9.45	7.63	7.9	8.32	8.91	8.67	TBC1D5	RabGAP/TBC [Conidiobolus coronatus NRRL 28638]	-	-	-	-	-	-	-
trans_120160	118.05	109.37	101.27	27.01	25.74	21.63	4.4	6.04	7.18	--	hypothetical protein CLUG_01905 [Clavispora lusitaniae ATCC 42720]	-	-	-	-	-	-	-
trans_120168	26.49	16.21	12.68	3.7	4.83	6.13	5.5	4.33	4.43	--	-	-	-	-	-	-	-	-
trans_120222	5.35	6.53	7.81	23.48	24.64	22.92	27.23	24.61	21.26	PMRT15	arginine N-methyltransferase 1.5 protein [Phytophthora nicotianae]	Environmental Information Processing;Cellular Processes;Genetic Information Processing	Signal transduction;Cell growth and death;Translation	ko04011//MAPK signaling pathway - yeast;ko04111//Cell cycle - yeast;ko03013//RNA transport	K02516;K02516;K02516	-	-	-
trans_120255	82.99	56.64	21.83	0.81	1.03	1.17	0.88	1.67	0.64	--	54S ribosomal protein L51 [Phytophthora nicotianae]	-	-	-	-	-	-	-
trans_120262	1.61	1.75	2.6	8.41	7.65	10.17	7.87	9.44	8.82	--	-	-	-	-	-	-	-	-
trans_120296	194.71	193.37	180.87	93.33	87.24	89.34	66.48	69.92	70.29	--	-	-	-	-	-	-	-	-
trans_120311	1.24	2.69	1.29	7.21	5.98	7.38	4.62	8.4	7.72	gnpda2	oscillin [Mucor ambiguus]	Metabolism;Metabolism	Global and overview maps;Carbohydrate metabolism	ko01100//Metabolic pathways;ko00520//Amino sugar and nucleotide sugar metabolism	K02564;K02564	-	-	-
trans_120371	3.45	5.09	2.72	13.83	13.5	9.27	5.07	5.91	5.84	--	-	-	-	-	-	-	-	-
trans_120440	1.1	2.07	0.96	24.54	27.11	19.37	20.33	21.86	14.45	RAD5A	dna repair protein rad5 [Xanthophyllomyces dendrorhous]	-	-	-	-	-	GO:0097159//organic cyclic compound binding;GO:1901363//heterocyclic compound binding	GO:0008152//metabolic process;GO:0009987//cellular process
trans_12045	2.77	4.34	4.64	14.21	16.49	12.23	13.98	12.95	12.15	rpusd1	rna pseudouridylate synthase-like protein [Plasmopara halstedii]	-	-	-	-	-	-	-
trans_120464	1.35	2.65	2.64	0	0.71	0.42	0.54	2.01	0.42	--	-	-	-	-	-	-	-	-
trans_12049	0	0	0	0.11	0.11	0.15	0.02	0.11	0.02	CFAP65	Coiled-coil domain-containing protein [Phytophthora nicotianae]	-	-	-	-	-	-	-
trans_120535	4.23	6.67	3.9	1.12	1.2	1.96	1.14	1.74	1.81	--	thiol oxidoreductase FrnE [Spizellomyces punctatus DAOM BR117]	-	-	-	-	-	-	-
trans_120536	73.62	91.74	52.62	21.42	18.7	22.03	22.59	23.36	24.97	--	-	-	-	-	-	-	-	-
trans_120601	3.98	5.81	4.29	0	0	0.07	47.81	54.74	40.03	--	-	-	-	-	-	-	-	-
trans_120620	110.55	98.55	105.13	41.54	36.23	41.35	32.1	36.19	38.41	--	-	-	-	-	-	-	-	-
trans_120629	1.3	1.74	1.46	6.93	6.06	7.76	5.67	7.99	5.93	klp2	kinesin-domain-containing protein, partial [Conidiobolus coronatus NRRL 28638]	-	-	-	-	-	-	-
trans_120676	69.63	65.61	61.79	20.73	47.34	14.75	35.92	30.66	21.39	NRT2.5	High affinity nitrate transporter 2.5 [Phytophthora nicotianae]	Metabolism	Energy metabolism	ko00910//Nitrogen metabolism	K02575	-	-	-
trans_120677	41.55	50.85	34.17	10.84	16.36	10.91	21.6	15.26	11.12	SPCC1739.06c	tetrapyrrole methylase, partial [Conidiobolus coronatus NRRL 28638]	Metabolism;Metabolism;Metabolism	Global and overview maps;Global and overview maps;Metabolism of cofactors and vitamins	ko01100//Metabolic pathways;ko01110//Biosynthesis of secondary metabolites;ko00860//Porphyrin and chlorophyll metabolism	K00589;K00589;K00589	-	-	-
trans_120806	6.47	8.47	5.87	27.6	27.03	23.29	25.98	26.94	24.5	Dmgdh	cytoplasm protein [Cryptococcus neoformans var. neoformans JEC21] [Cryptococcus neoformans]	-	-	-	-	-	-	-
trans_12101	3.07	4.17	3.37	14.21	10.54	11.37	8.49	8.17	9.13	--	hypothetical protein LIPSTDRAFT_46405, partial [Lipomyces starkeyi NRRL Y-11557]	-	-	-	-	-	-	-
trans_121096	3.02	4.58	3.81	11.88	11.77	12.68	18.41	17.64	15.62	etnppl	4-aminobutyrate aminotransferase [Fusarium avenaceum]	-	-	-	-	-	-	-
trans_121111	85.92	104.12	69.86	2.55	3	3.58	2.39	3.67	3.04	Hacl1	2-hydroxyacyl-CoA lyase 1-like protein [Gonapodya prolifera JEL478]	Cellular Processes	Transport and catabolism	ko04146//Peroxisome	K12261	-	-	-
trans_121146	2.8	2.49	1.32	9.63	9.01	9.81	9.18	11.42	9.37	PNCK	CAMK/CAMK1 protein kinase [Aphanomyces astaci]	-	-	-	-	-	GO:0016301//kinase activity	-
trans_12129	2.03	2	2	20.98	26.27	19.95	16.03	17.63	16.64	--	Pfs, NACHT and Ankyrin domain protein, partial [Metarhizium majus ARSEF 297]	-	-	-	-	-	-	-
trans_121331	7.18	7.8	5.23	23.16	21.12	26.57	20.65	20.32	20.6	Aldh3b1	Aldehyde dehydrogenase [Phytophthora nicotianae]	Metabolism;Metabolism	Global and overview maps;Metabolism of terpenoids and polyketides	ko01100//Metabolic pathways;ko00906//Carotenoid biosynthesis	K17819;K17819	-	-	-
trans_121380	2.12	6.12	1.93	1.26	1.43	1.23	5.85	6.09	4.59	Agps	Alkyldihydroxyacetonephosphate synthase [Phytophthora nicotianae]	Metabolism	Carbohydrate metabolism	ko00620//Pyruvate metabolism	K00102	-	GO:0003824//catalytic activity	-
trans_12141	190.29	144.93	242.82	91.53	95.1	97.55	17.3	23.77	23.32	--	-	-	-	-	-	-	-	-
trans_121465	1.49	2.1	1.27	6.35	5.07	5.17	3.38	3.92	2.97	cya1	Adenylyl cyclase class-3/4/guanylyl cyclase domain-containing protein, partial [Rozella allomycis CSF55]	-	-	-	-	-	-	-
trans_121490	23.42	34.81	25.76	10.91	10.3	14.64	11.1	10.81	14.58	Acss3	propionyl-CoA synthetase [Saprolegnia diclina VS20]	Metabolism;Metabolism	Global and overview maps;Carbohydrate metabolism	ko01100//Metabolic pathways;ko00640//Propanoate metabolism	K01908;K01908	-	-	-
trans_1215	1.55	0.73	1.16	5.2	4.53	4.14	4.65	4.74	4.13	--	-	-	-	-	-	-	-	-
trans_12154	0.03	0.2	0.14	1.18	1.4	1.36	0.68	1.19	0.7	--	-	-	-	-	-	-	-	-
trans_12158	0	0	0	6.07	4.4	8.44	0	0.39	0	--	-	-	-	-	-	-	-	-
trans_12159	0	0.79	0	8.68	5.79	14.26	0	0.37	0	--	-	-	-	-	-	-	-	-
trans_12160	0	0	0	1.53	2.45	2.03	0.13	0.59	0.41	--	-	-	-	-	-	-	-	-
trans_121622	5.1	8.44	5.26	22.02	24.82	21.16	18.8	18.41	15.48	bimA	Cell division cycle protein 27 B [Phytophthora nicotianae]	Cellular Processes;Cellular Processes;Genetic Information Processing	Cell growth and death;Cell growth and death;Folding, sorting and degradation	ko04113//Meiosis - yeast;ko04111//Cell cycle - yeast;ko04120//Ubiquitin mediated proteolysis	K03350;K03350;K03350	-	-	-
trans_121643	7.79	9.7	8.73	29.22	28.51	25.73	22.4	23.49	21.89	Prpf8	pre-mRNA-processing-splicing factor 8 [Phytophthora parasitica]	Genetic Information Processing	Transcription	ko03040//Spliceosome	K12856	GO:0030529//intracellular ribonucleoprotein complex	GO:0017069//snRNA binding	-
trans_121695	1.3	2.36	2.5	8.58	7.57	9.1	10.11	9.41	7.74	cobT	nicotinate-nucleotide-dimethylbenzimidazole phosphoribosyltransferase [Aphanomyces astaci]	-	-	-	-	-	-	-
trans_1217	0.98	2.11	1.31	22.89	31.19	19.36	10.39	10.36	9.13	SPAC1B3.06c	glycosyltransferase family 2 protein [Botryobasidium botryosum FD-172 SS1]	-	-	-	-	-	-	-
trans_121747	3.44	5.63	4.07	14.93	13.26	13.8	11.22	10.13	9.53	dif-1	mitochondrial carrier [Gonapodya prolifera JEL478]	-	-	-	-	-	-	-
trans_12177	1.56	2.92	1.2	0.3	0.15	0.14	0	0	0	--	-	-	-	-	-	-	-	-
trans_12192	6.52	5.31	3.9	3.14	2.7	1.7	2.63	4.27	4.26	--	-	-	-	-	-	-	-	-
trans_12199	46.57	29.33	24.73	13.54	16.18	12.84	14.71	16.97	13.03	--	hypothetical protein A1Q2_06094 [Trichosporon asahii var. asahii CBS 8904] [Trichosporon asahii]	-	-	-	-	-	-	-
trans_12207	0.06	0	0.03	0.55	0.75	0.62	0.19	0.52	0.31	--	-	-	-	-	-	-	-	-
trans_122121	14.54	24.8	16.82	56.37	49.76	58.35	41.6	37.48	35.5	kif11-b	kinesin-domain-containing protein [Saitoella complicata NRRL Y-17804]	-	-	-	-	-	-	-
trans_12220	0.41	0.82	0.42	3.82	3.43	3.02	3.35	2.91	2.39	--	-	-	-	-	-	-	-	-
trans_1223	1.38	0.75	0.8	0	0.07	0.07	0	0	0	--	-	-	-	-	-	-	-	-
trans_122388	2.76	5.42	3.22	11.9	13.41	10.41	8.36	9.29	6.95	--	hypothetical protein PHYSODRAFT_472689 [Phytophthora sojae]	-	-	-	-	-	-	-
trans_12259	0	0	0	0.54	0.48	0.32	0	0.14	0.11	--	-	-	-	-	-	-	-	-
trans_12264	1.03	1.41	1.17	7.19	7.02	5.65	5.75	5.63	6.38	KCNT2	voltage-gated potassium channel, partial [Mortierella elongata AG-77]	-	-	-	-	-	-	-
trans_12275	0.15	0.03	0.06	1.04	1.19	0.78	1.31	1.3	0.64	Bbs7	Bardet-Biedl syndrome-7-like protein [Phytophthora sojae]	-	-	-	-	-	-	-
trans_122948	0.39	1.04	0.72	27.62	23.58	25.02	5.76	4.86	6.62	klp6	kinesin-like protein Klp6 [Schizosaccharomyces pombe 972h-]	-	-	-	-	GO:0005819//spindle;GO:0043234//protein complex	GO:0005488//binding	GO:0000226//microtubule cytoskeleton organization;GO:0000280//nuclear division;GO:0022402//cell cycle process;GO:0065007//biological regulation
trans_1230	32.85	27.77	30.37	8.78	8.3	9.62	8.1	8.31	6.26	--	-	-	-	-	-	-	-	-
trans_12304	0.64	0.97	1.28	7.16	8.98	9.09	9.83	9.59	7.15	MMP0352	NAD(P)-binding protein [Daedalea quercina L-15889]	-	-	-	-	-	-	-
trans_123094	3.14	3.26	2.61	13.55	14.01	14.04	16.74	16.96	15.23	kynU	kynureninase [Batrachochytrium salamandrivorans]	Metabolism;Metabolism	Global and overview maps;Amino acid metabolism	ko01100//Metabolic pathways;ko00380//Tryptophan metabolism	K01556;K01556	-	-	-
trans_1233	0	0	0	1.67	2.43	1	0.18	1.56	0.44	--	-	-	-	-	-	-	-	-
trans_123361	11.7	11.79	6.18	3.52	3.41	2.39	2.23	3.14	2.1	--	-	-	-	-	-	-	-	-
trans_123473	0.23	0.46	0.03	10.1	9.63	6.31	5.45	6.96	4.56	TOP3A	prokaryotic type I DNA topoisomerase [Dacryopinax primogenitus]	Genetic Information Processing	Replication and repair	ko03440//Homologous recombination	K03165	-	-	-
trans_123515	0.2	0.78	0.09	5.52	5.41	5.42	3.64	4.86	4.21	--	-	-	-	-	-	-	-	-
trans_123541	0.81	0.91	0.59	4.33	4.01	2.61	4.23	3.26	3.44	tatD	TatD related DNase [Pythium ultimum]	-	-	-	-	-	-	-
trans_12388	0.12	0	0	0.78	1.28	0.65	0	0.05	0	--	-	-	-	-	-	-	-	-
trans_123929	0.3	0.37	0.32	8.84	8.22	6.71	2.65	3.44	2.58	EXO1	PIN domain-like protein [Stereum hirsutum FP-91666 SS1]	Genetic Information Processing	Replication and repair	ko03430//Mismatch repair	K10746	-	GO:0003824//catalytic activity	-
trans_12401	337.18	335.81	310.65	140.73	131.72	155.98	321.41	329.38	339.47	TTLL4	Tubulin-tyrosine ligase domain-containing protein [Rozella allomycis CSF55]	-	-	-	-	-	-	-
trans_12405	1.26	0.92	1.8	6.81	9.44	9.21	2.83	3.21	3.64	--	-	-	-	-	-	-	-	-
trans_124060	19.09	11.79	8.56	0.35	0.28	0.55	0.27	0.09	0.14	glpF	Glycerol uptake facilitator protein [Phytophthora nicotianae]	-	-	-	-	-	-	GO:0006810//transport;GO:0044699//single-organism process
trans_12425	0.02	0.01	0.02	0.32	0.42	0.47	0.28	0.2	0.28	--	WD repeat-containing protein 96 [Phytophthora nicotianae]	-	-	-	-	-	-	-
trans_12433	1	1.07	0.85	7.24	7.27	6.54	7.86	9.08	8.01	--	-	-	-	-	-	-	-	-
trans_12437	0.46	0.95	0.6	2.59	4	2.1	0.6	0.92	0.64	--	-	-	-	-	-	-	-	-
trans_124402	0.12	0.13	0.54	3.52	2.58	3.9	3.23	4.06	2.89	--	Homeodomain-like DNA binding domain-containing transcription factor [Phycomyces blakesleeanus NRRL 1555(-)]	-	-	-	-	-	-	-
trans_124404	0.12	0.49	0.45	9.15	8.98	10.22	5.37	7.88	6.05	tlk2	kinase-like protein [Gonapodya prolifera JEL478]	Environmental Information Processing	Signal transduction	ko04011//MAPK signaling pathway - yeast	K11228	GO:0005819//spindle	GO:0016740//transferase activity	GO:0000281//mitotic cytokinesis;GO:0008152//metabolic process;GO:0022607//cellular component assembly;GO:0040007//growth;GO:0048518//positive regulation of biological process;GO:0050896//response to stimulus;GO:0051128//regulation of cellular component organization;GO:1902589//single-organism organelle organization
trans_124602	9.07	14.37	10.44	35.17	34.81	42.49	39.57	36.33	33.41	OPR1	NADH flavin oxidoreductase/NADH oxidase [Mucor ambiguus]	-	-	-	-	-	-	-
trans_124673	2.67	3.29	4.81	12.91	13.12	12.95	18.84	16.25	17.68	nramp1	Metal Ion (Mn2 -iron) Transporter (Nramp) Family [Phytophthora infestans T30-4]	-	-	-	-	-	-	-
trans_12468	1.5	1.81	1.45	6.11	6.35	4.29	3.98	4.11	3.75	--	-	-	-	-	-	-	-	-
trans_124766	6	7.73	4.91	20.79	21.39	21.43	23.03	21.55	17.73	CCR1	dihydroflavonol-4-reductase protein [Beauveria bassiana ARSEF 2860]	-	-	-	-	-	-	-
trans_124781	7.63	9.26	9.52	28.24	27.72	28.08	26.64	28.85	23.43	hmgA	3-hydroxy-3-methylglutaryl-coenzyme A reductase [Rhizopus delemar RA 99-880]	Metabolism;Metabolism;Metabolism;Metabolism	Global and overview maps;Global and overview maps;Global and overview maps;Metabolism of terpenoids and polyketides	ko01100//Metabolic pathways;ko01110//Biosynthesis of secondary metabolites;ko01130//Biosynthesis of antibiotics;ko00900//Terpenoid backbone biosynthesis	K00021;K00021;K00021;K00021	-	-	-
trans_124817	3.31	4.66	4.02	13.67	14.42	20.15	23.38	19.72	19.24	--	Glycylpeptide N-tetradecanoyltransferase [Phytophthora nicotianae]	Metabolism	Carbohydrate metabolism	ko00030//Pentose phosphate pathway	K00852	-	-	GO:0044237//cellular metabolic process;GO:0044238//primary metabolic process;GO:0071704//organic substance metabolic process
trans_12487	0.65	0.43	0.83	6.83	6.18	5.49	5.37	5.76	4.83	--	-	-	-	-	-	-	-	-
trans_12488	1.47	1.12	0.43	4.18	4.69	4.17	4.58	5.7	5.02	--	-	-	-	-	-	-	-	-
trans_124899	0.49	0.36	0.27	3.07	3.35	2.27	2.65	2.56	1.87	Cdc14a	dual specificity protein [Plasmopara halstedii]	Cellular Processes;Cellular Processes	Cell growth and death;Cell growth and death	ko04113//Meiosis - yeast;ko04111//Cell cycle - yeast	K06639;K06639	-	GO:0004721//phosphoprotein phosphatase activity	GO:0006470//protein dephosphorylation
trans_12490	0	0	0	0.47	0.63	0.62	0.15	0.04	0.19	AMZ2	peptidase zinc-dependent [Aspergillus oryzae]	-	-	-	-	-	-	-
trans_124944	1.07	3.34	2.49	6.58	9.86	8.26	13.54	11.08	10.69	cmfB	-	-	-	-	-	-	-	-
trans_124947	3.3	1.15	1.5	0.73	0.5	0.44	0.93	1.58	1.59	--	-	-	-	-	-	-	-	-
trans_12495	2.18	2.93	2.02	10.54	11.82	9.05	9.22	9.06	8.34	--	-	-	-	-	-	-	-	-
trans_12511	13.81	27.94	16.07	7.58	7.52	7.29	5.8	6.8	5.63	--	-	-	-	-	-	-	-	-
trans_125117	0.51	0.81	0.25	4.68	3.02	4.95	1.99	2.8	3.1	KIN4C	kif21a protein [Lichtheimia corymbifera JMRC:FSU:9682]	-	-	-	-	-	-	-
trans_12513	0.14	0.07	0	1.09	1.18	1.26	0.47	0.74	0.31	DRP4C	dynamin protein dnm1 [Cylindrobasidium torrendii FP15055 ss-10]	-	-	-	-	-	-	-
trans_12516	0.03	0.03	0.28	2.12	2.01	2.65	1.26	1.53	1.25	--	hypothetical protein PISMIDRAFT_55605, partial [Pisolithus microcarpus 441]	-	-	-	-	-	-	-
trans_12525	2967.14	2183.63	2326.67	343.85	345.09	380.87	326.6	349.13	408.99	apaG	hypothetical protein, variant [Saprolegnia diclina VS20]	-	-	-	-	-	-	-
trans_1254	0.18	1.29	0.59	9.9	6.06	9.31	6.88	5.6	4.98	--	-	-	-	-	-	-	-	-
trans_1255	0.32	0.51	0.12	3.24	4.68	3.69	2.99	2.72	2.51	CDK6	PEK/GCN2 protein kinase [Emergomyces pasteuriana Ep9510]	Cellular Processes;Genetic Information Processing	Transport and catabolism;Folding, sorting and degradation	ko04138//Autophagy - yeast;ko04141//Protein processing in endoplasmic reticulum	K16196;K16196	-	GO:0005488//binding;GO:0016772//transferase activity, transferring phosphorus-containing groups	GO:0033554//cellular response to stress;GO:0044237//cellular metabolic process;GO:0044238//primary metabolic process;GO:0044763//single-organism cellular process;GO:0071704//organic substance metabolic process
trans_12552	3.99	2.94	4.23	21.47	21.47	20.28	21.88	21.5	16.78	METTL7B	Predicted methyltransferase [Ceraceosorus bombacis]	-	-	-	-	-	-	-
trans_125648	0.9	2.29	2.04	7.12	5.88	8.99	7.88	8.28	6.1	--	F-box/LRR-repeat protein 14 [Phytophthora nicotianae]	-	-	-	-	-	-	-
trans_12581	1.57	1.66	1.28	30.68	32.33	28.27	25.13	25.61	17.39	POLA2	DNA polymerase alpha subunit B [Choanephora cucurbitarum]	Metabolism;Metabolism;Metabolism;Genetic Information Processing	Global and overview maps;Nucleotide metabolism;Nucleotide metabolism;Replication and repair	ko01100//Metabolic pathways;ko00230//Purine metabolism;ko00240//Pyrimidine metabolism;ko03030//DNA replication	K02321;K02321;K02321;K02321	-	-	-
trans_12595	0	0.21	0.22	3.3	4.16	2.8	0.64	1.59	1.55	--	-	-	-	-	-	-	-	-
trans_12601	1.34	1.52	1.41	5.38	7.17	5.36	5.71	6.3	5	--	hypothetical protein PAXRUDRAFT_32794 [Paxillus rubicundulus Ve08.2h10]	-	-	-	-	-	-	-
trans_126114	1.92	2.22	2.41	10.09	9.57	9.39	16.34	14.18	12.88	HMGCL	aldolase [Peniophora sp. CONT]	Metabolism;Cellular Processes;Metabolism;Metabolism;Metabolism	Global and overview maps;Transport and catabolism;Amino acid metabolism;Carbohydrate metabolism;Lipid metabolism	ko01100//Metabolic pathways;ko04146//Peroxisome;ko00280//Valine, leucine and isoleucine degradation;ko00650//Butanoate metabolism;ko00072//Synthesis and degradation of ketone bodies	K01640;K01640;K01640;K01640;K01640	-	-	-
trans_126256	3.71	4.76	4.22	17.01	15.03	16.83	17.57	17.88	15.4	KIN4A	Kip1p [Rhizophagus irregularis DAOM 197198w]	-	-	-	-	-	-	-
trans_12627	0.44	0.13	0.08	1.93	2.09	1.75	2.09	1.18	1.44	--	secreted protein [Achlya hypogyna]	-	-	-	-	-	-	-
trans_126388	0.62	0.85	1.19	4.73	4.63	3.66	5.27	4.55	4.31	SLC35B4	UDP-xylose and UDP-N-acetylglucosamine transporter [Mucor ambiguus]	-	-	-	-	-	-	GO:0006810//transport
trans_126409	2.52	3.82	3.65	26.25	24.62	24.18	26.83	26.96	20.43	TUN	Chitobiosyldiphosphodolichol beta-mannosyltransferase [Phytophthora nicotianae]	Metabolism;Metabolism;Metabolism	Global and overview maps;Glycan biosynthesis and metabolism;Glycan biosynthesis and metabolism	ko01100//Metabolic pathways;ko00510//N-Glycan biosynthesis;ko00513//Various types of N-glycan biosynthesis	K03842;K03842;K03842	-	-	-
trans_126447	8.62	11.6	11	31.63	29.82	31.68	21.33	18.09	15.9	ubiE	methyltransferases [Moesziomyces antarcticus T-34]	-	-	-	-	-	-	-
trans_126538	2.31	2.31	3.01	12.1	10.48	10.54	11.72	18.3	11.73	--	-	-	-	-	-	-	-	-
trans_126686	0.05	0.06	0.13	0.47	0.66	0.46	45.94	49.25	43.8	ABCA1	atp-binding cassette superfamily [Plasmopara halstedii]	-	-	-	-	-	-	-
trans_1269	0	0.02	0	3.23	2.43	2.58	0.68	0.32	0.73	--	-	-	-	-	-	-	-	-
trans_12711	0.89	1.62	1.06	5.57	5.32	4.28	5.39	5.68	5.59	--	-	-	-	-	-	-	-	-
trans_127164	1.58	1.11	1.17	6.44	6.83	8.22	8.08	8.75	5.76	Caur_2266	Succinate--hydroxymethylglutarate CoA-transferase [Phytophthora nicotianae]	-	-	-	-	-	-	-
trans_127231	0.28	0	0.24	3.97	5.79	3.77	2.08	4.48	3.39	--	secreted protein [Achlya hypogyna]	-	-	-	-	-	-	-
trans_127233	0.61	0.29	0.6	6.47	10.18	8.51	7.48	9.16	7.54	--	secreted protein [Achlya hypogyna]	-	-	-	-	-	-	-
trans_127266	0	0	0	0.1	0.46	0.26	0.07	0.03	0	--	-	-	-	-	-	-	-	-
trans_127285	0.02	0.07	0.09	20.45	26.29	14.5	1.87	1.91	2.24	--	hypothetical protein H310_00399 [Aphanomyces invadans]	-	-	-	-	-	-	-
trans_12729	0	0.02	0	0.55	0.51	0.46	0.06	0.13	0.04	--	protein phosphatase 1 regulatory subunit [Lichtheimia corymbifera JMRC:FSU:9682]	-	-	-	-	-	-	-
trans_127306	1.07	1.31	1.13	6.97	7.17	6.5	5.77	6.03	5.59	--	-	-	-	-	-	-	-	-
trans_127398	0.78	1.15	1.04	7.26	8.84	6.21	8.19	8.15	6.15	--	-	-	-	-	-	-	-	-
trans_127405	3.05	3.2	3.14	13.59	13.77	15.43	12.58	12.48	14.01	EVI5	Rab6 GTPase activator GAPCenA and related TBC domain proteins [Plasmopara halstedii]	-	-	-	-	-	-	-
trans_12742	2.75	3.65	3.06	8.93	11.44	9.69	13.07	11.17	10.7	--	integral membrane protein [Metarhizium guizhouense ARSEF 977]	-	-	-	-	-	-	-
trans_12747	4.36	5.03	5.35	35.94	37.74	29.86	30.35	36.46	28.06	MNS4	secreted protein [Thraustotheca clavata]	Genetic Information Processing	Folding, sorting and degradation	ko04141//Protein processing in endoplasmic reticulum	K10084	-	-	-
trans_127504	15.04	13.16	7.46	4.31	4.58	4.26	4.24	4.77	5.18	--	-	-	-	-	-	-	-	-
trans_12751	0.69	1.28	0.79	7.13	6.76	7.18	2.08	1.94	2.47	--	hypothetical protein A1Q2_06094 [Trichosporon asahii var. asahii CBS 8904] [Trichosporon asahii]	-	-	-	-	-	-	-
trans_127527	2.3	1.99	2.4	15.05	15.45	16.67	16.62	16.35	12.87	--	Tip elongation aberrant protein-like protein [Acremonium chrysogenum ATCC 11550]	-	-	-	-	-	-	-
trans_127552	106.93	53.49	121.54	18.58	20.14	18.97	8.01	9.78	8.14	--	-	-	-	-	-	-	-	-
trans_127598	28.62	35.51	13.82	11.47	9.62	10.47	4.99	6.35	6.93	--	-	-	-	-	-	-	-	-
trans_127636	1127.6	1531.71	920.53	178.13	126.61	255.74	37.76	42.69	58.17	--	-	-	-	-	-	-	-	-
trans_127648	2.6	3.22	2.86	17.14	13.76	15.76	11.17	11.08	10.02	larO	P-loop containing nucleoside triphosphate hydrolase protein [Saitoella complicata NRRL Y-17804]	-	-	-	-	-	-	-
trans_127694	0.05	0.39	0.18	1.68	2.45	1.59	1.31	1.44	1.55	--	-	-	-	-	-	-	-	-
trans_127806	0.36	0.88	0.48	4.6	3.72	4.25	3.88	3.29	2.99	Catspere	ATPase, AFG1-like domain-containing protein [Rozella allomycis CSF55]	-	-	-	-	-	-	-
trans_127894	6.17	4.81	5.63	18.87	17.61	17.49	19.56	21.55	17.65	At4g22990	spx domain-containing membrane protein [Plasmopara halstedii]	-	-	-	-	-	-	-
trans_128006	0.02	0	0	0.65	0.98	0.71	0.14	0.19	0.11	psiC	fibro-slime domain-containing protein [Allomyces macrogynus ATCC 38327]	-	-	-	-	-	-	-
trans_128090	0.46	0.32	0.31	3.54	3.57	3.38	3.89	3.63	2.81	--	-	-	-	-	-	-	-	-
trans_1281	0.09	1.44	0.86	11.35	8.15	11.08	13.67	12.75	14.32	gst-1	Thioredoxin-like fold domain-containing protein [Rozella allomycis CSF55]	-	-	-	-	-	-	-
trans_128135	2	1.99	2.43	8.18	7.66	7.32	9.26	9.6	7.73	--	hypothetical protein, variant 8 [Phytophthora parasitica INRA-310]	-	-	-	-	-	-	-
trans_128136	4.26	4.21	2.38	22.32	20.65	18.9	16.98	14.61	12.99	--	Methyltransferase protein 13 [Phytophthora nicotianae]	-	-	-	-	-	-	-
trans_128151	0.55	0.96	1.06	5.71	6.2	5.98	6.68	6.23	5.95	--	-	-	-	-	-	-	-	-
trans_128152	1.08	1	0.97	5.66	7.14	5.52	5.91	5.01	5.3	--	hypothetical protein MVEG_02160 [Mortierella verticillata NRRL 6337]	-	-	-	-	-	-	-
trans_128161	1.6	1.51	1.28	7.71	7.64	7.66	6.34	6.7	7.24	--	-	-	-	-	-	-	-	-
trans_128165	0.43	0.5	0.39	26.08	27.21	18.94	30.58	30.38	19.2	--	-	-	-	-	-	-	-	-
trans_128210	3.39	3.8	3.35	10.68	11.78	11.5	16.48	14.63	16.11	--	-	-	-	-	-	-	-	-
trans_12825	1398.5	903.39	1179.33	371.92	336.91	337.72	237.11	269.68	283.58	--	-	-	-	-	-	-	-	-
trans_128271	0.54	1.51	0.88	7.09	6.18	6.85	4.62	5.96	5.29	--	Enkurin domain [Plasmopara halstedii]	-	-	-	-	-	-	-
trans_128296	5.65	8.69	7.02	28.91	27.93	27.26	28.41	29.13	28.34	SPAC328.01c	exportin-5-like protein [Phytophthora infestans T30-4]	Genetic Information Processing	Translation	ko03013//RNA transport	K14289	-	-	-
trans_12833	72.1	27.52	36.55	14.63	15.31	16.28	9.11	16.68	14.6	--	-	-	-	-	-	-	-	-
trans_128429	0.36	0.31	0.4	2.53	2.03	1.77	2.19	1.8	1.99	--	-	-	-	-	-	-	-	-
trans_128445	18.71	20.14	15.92	3.23	3.23	3.67	3.29	2.8	2.29	--	-	-	-	-	-	-	-	-
trans_128457	158.68	96.03	112.95	40.24	51.97	36.87	10.99	18.29	14.61	--	-	-	-	-	-	-	-	-
trans_128490	3.22	5.01	4.13	14.83	11.12	14.33	7.87	6.42	6.43	--	-	-	-	-	-	-	-	-
trans_128637	2.28	2.03	1.7	9.2	10.7	8.61	8.69	10.47	7.94	--	-	-	-	-	-	-	-	-
trans_12864	0.77	0.66	0.95	3.74	3.65	2.85	2.08	2.75	2.32	PLA2G15	-	-	-	-	-	-	-	-
trans_128712	0.17	0.35	0.33	2.78	3.9	3.53	3.97	4.28	4.67	TTLL12	Tubulin--tyrosine ligase protein 12 [Phytophthora nicotianae]	-	-	-	-	-	-	-
trans_128758	0.3	1.05	1.08	5.04	5.12	4.92	5.99	6.7	5.01	CPB1	hypothetical protein PHYSODRAFT_564892 [Phytophthora sojae]	-	-	-	-	-	-	-
trans_128761	0.24	0.16	0.13	8.42	9.36	7.01	6.25	8.24	4.56	--	-	-	-	-	-	-	-	-
trans_128765	0.36	0.44	0.25	3.55	3.22	2.78	3.61	2.47	2.56	--	hypothetical protein ST47_g1341 [Ascochyta rabiei]	-	-	-	-	-	-	-
trans_128793	1.28	1.49	1.21	9.64	8.98	8.3	8.67	8.68	9.62	--	conserved hypothetical protein [Albugo laibachii Nc14]	-	-	-	-	-	-	-
trans_12882	1.13	1.92	2.11	24.41	23.77	25.36	24.49	22.33	20.76	--	PQQ enzyme repeat protein [Cryptococcus gattii VGIV IND107]	-	-	-	-	-	-	-
trans_128820	5.87	10.13	7.38	43.79	34.48	40.62	28.1	31.19	29.14	ZIFL2	mfs transporter [Lichtheimia corymbifera JMRC:FSU:9682]	-	-	-	-	-	-	-
trans_128870	2	1.56	1.59	30.1	36.4	23.03	25.23	37.79	26.21	--	-	-	-	-	-	-	-	-
trans_1289	0.82	0.89	0.94	4.77	6.11	4.5	4.47	4.37	4.53	--	-	-	-	-	-	-	-	-
trans_128905	2.78	4.51	2.47	9.12	10.17	10.52	10.33	9.99	7.57	REXO1L1	exonuclease [Aspergillus ruber CBS 135680]	Genetic Information Processing	Translation	ko03008//Ribosome biogenesis in eukaryotes	K14570	-	-	-
trans_12891	0	0	0.02	0.84	1.13	1.05	0.71	0.42	0.44	--	-	-	-	-	-	-	-	-
trans_128931	14.91	11.87	7.94	59.89	76.43	52.33	39.1	46.95	33.28	--	Checkpoint protein hus1 [Phytophthora nicotianae]	-	-	-	-	-	-	-
trans_128958	1.33	2.12	1.62	7.41	7.28	6.87	6.95	8.48	8.39	DDB_G0275853	hypothetical protein SDRG_05030 [Saprolegnia diclina VS20]	-	-	-	-	-	-	-
trans_129025	1.8	1.73	1.28	16.52	21.62	15.7	12.6	17.51	13.67	--	hypothetical protein FOQG_13116 [Fusarium oxysporum f. sp. raphani 54005]	-	-	-	-	-	-	-
trans_12908	0	0	0	0.15	0.15	0.07	0.02	0.08	0.08	--	Cytohesin-4 [Phytophthora nicotianae]	-	-	-	-	-	-	-
trans_129114	1.19	0.75	0.45	10.45	9.26	9.35	10.68	10.33	9.83	lact-2	beta-lactamase/transpeptidase-like protein [Conidiobolus coronatus NRRL 28638]	-	-	-	-	-	-	-
trans_129120	32.19	48.4	27.82	123.34	121.06	129.18	67.46	69.19	69.72	--	protein [Plasmopara halstedii]	-	-	-	-	-	-	-
trans_12918	0.26	0.87	0.14	3.48	3.42	3.1	2.38	1.88	2.52	DDB_G0279967	U6 snRNA phosphodiesterase [Phytophthora nicotianae]	-	-	-	-	-	-	-
trans_129199	0.17	0.33	0.05	1.08	1.3	0.81	0.66	1.12	0.88	--	-	-	-	-	-	-	-	-
trans_129258	2.4	3.8	2.12	10.37	8.71	8.75	7.88	7.39	7.27	TBC1D5	Ypt/Rab-GAP of gyp1p [Glarea lozoyensis ATCC 20868]	-	-	-	-	-	-	-
trans_129275	1.41	1.95	1.19	10.01	10.04	11.26	9.68	8.11	7.98	--	hypothetical protein H257_02752 [Aphanomyces astaci]	-	-	-	-	-	-	-
trans_129292	0.8	1.54	1.05	9.78	8.86	8.69	9.24	9.99	8.17	--	conserved hypothetical protein [Phytophthora infestans T30-4]	-	-	-	-	-	-	-
trans_129300	0.25	0.2	0.28	8.26	11.7	6.9	0.95	0.57	0.63	myoM	Actin cytoskeleton-regulatory complex protein pan1 [Hypsizygus marmoreus]	-	-	-	-	-	-	-
trans_129312	0.22	0.1	0.16	1.4	1.63	1.13	0.73	0.78	0.4	--	-	-	-	-	-	-	-	-
trans_12937	1.11	0.9	0.16	5.07	5.03	3.52	1.35	1.58	0.85	--	-	-	-	-	-	-	-	-
trans_12938	0.53	2	0.95	6.44	6.31	5.13	1.56	2.11	1.66	--	-	-	-	-	-	-	-	-
trans_12939	0.19	0.05	0.11	1.13	1.13	1.42	0.39	0.7	0.89	--	-	-	-	-	-	-	-	-
trans_129408	1.36	1.34	1.21	13.58	10.62	11.47	11.97	11.65	12.74	--	-	-	-	-	-	-	-	-
trans_129409	0.03	0.09	0	0.57	1.28	0.8	0.03	0.07	0.25	--	-	-	-	-	-	-	-	-
trans_129460	2.81	3.58	2.98	24.02	20.88	22.76	12.25	14.18	12.38	--	-	-	-	-	-	-	-	-
trans_129462	7.4	9.07	6.28	23.7	21.03	25.14	11.41	11.01	9.79	--	Myb family telomere binding protein (predicted) [Schizosaccharomyces pombe 972h-]	-	-	-	-	-	-	-
trans_129471	0.45	0.41	0.81	4.6	5.3	6.16	3.91	4.38	4.58	--	hypothetical protein AYO20_00810 [Fonsecaea nubica]	-	-	-	-	-	-	-
trans_129492	0	0.05	0.08	2.55	5.06	1.8	0.15	0.14	0.04	mde10	Disintegrin and metalloproteinase domain-containing protein B [Valsa mali]	-	-	-	-	-	-	-
trans_129510	4.72	4.43	4.41	32.17	33.41	31.07	22.77	23.52	17.59	--	-	-	-	-	-	-	-	-
trans_129595	0.28	0.4	0.15	2.33	2.43	1.95	2.99	2.27	2.61	--	hypothetical protein DACRYDRAFT_23879 [Dacryopinax primogenitus]	-	-	-	-	-	-	-
trans_12960	1.17	1.43	1.11	0.15	0.42	0.22	0.36	1.28	0.53	--	-	-	-	-	-	-	-	-
trans_12964	7.54	6.43	4.86	0	0.14	0	42.34	52.76	52.71	--	Mkk2p [Rhizophagus irregularis DAOM 197198w]	-	-	-	-	-	-	-
trans_129647	18.53	22.36	7.08	4.13	3.18	3.78	6.91	8.69	7.54	--	RNI-like protein [Mortierella elongata AG-77]	-	-	-	-	-	-	-
trans_12972	0.2	0.21	0.04	0	0	0	0.47	0.69	0.26	--	-	-	-	-	-	-	-	-
trans_129737	0.27	0.52	0.05	3.69	3.34	3.22	1.79	2.47	1.81	Khk	ketohexokinase-like [Mucor ambiguus]	-	-	-	-	-	-	-
trans_129761	0.35	0.6	0.24	5.17	6.35	4.63	0.33	0.4	0.31	--	NACHT and WD40 domain protein [Talaromyces marneffei ATCC 18224]	-	-	-	-	-	-	-
trans_129847	5.88	7.89	8.04	22.62	19.79	19.14	24.25	23.35	23.06	TRAPPC8	Protein with predicted involvement in meiosis (GSG1) [Plasmopara halstedii]	-	-	-	-	-	-	-
trans_129858	0.72	0.95	1.03	4.52	4.77	3.92	3.98	4.62	3.84	Art7	arginine N-methyltransferase 7 protein [Phytophthora nicotianae]	-	-	-	-	-	-	-
trans_129887	2.86	3.08	3.44	11.47	7.98	12.57	17.42	15.22	16.51	--	-	-	-	-	-	-	-	-
trans_12991	0.28	0.59	0.19	0	0	0	1.22	3.56	2.26	--	-	-	-	-	-	-	-	-
trans_129977	3.07	4.58	2.78	15.09	14.31	13.87	11.13	11.77	10.7	--	-	-	-	-	-	-	-	-
trans_129981	1.68	1.69	1.49	9.09	8.33	8.51	7.87	7.95	6.78	--	-	-	-	-	-	-	-	-
trans_129991	0.66	1.77	0.93	3.48	3.95	3.39	4.49	3.54	3.25	--	Pkinase domain-containing protein [Rhizoctonia solani AG-1 IA]	-	-	-	-	-	-	-
trans_13000	0.35	0.65	0.39	0	0	0	1.3	2.84	0.8	--	-	-	-	-	-	-	-	-
trans_130028	3.91	6.36	2.19	24.2	20.15	24.71	18.92	23.19	17.81	gins1	DNA replication complex GINS protein PSF1 [Phytophthora infestans T30-4]	-	-	-	-	-	-	-
trans_130127	0	0	0.04	1.5	2.09	1.2	0.18	0.1	0	--	-	-	-	-	-	-	-	-
trans_130210	0.17	0.53	0.34	3.22	2.07	2.81	0.66	0.83	0.85	ttll6	hypothetical protein SPRG_00915, partial [Saprolegnia parasitica CBS 223.65]	-	-	-	-	-	-	-
trans_130215	0.09	0.1	0.04	1.01	1.1	0.95	0.13	0.29	0.09	--	GPCR, family 3 domain-containing protein [Rozella allomycis CSF55]	-	-	-	-	-	-	-
trans_130217	3.64	6.23	5.16	23.28	21.11	20.17	18.38	17.64	17.53	--	-	-	-	-	-	-	-	-
trans_130220	3.94	5.19	3.2	27.9	23.73	26.81	10.51	11.12	9.9	--	-	-	-	-	-	-	-	-
trans_130327	0	0.03	0	1.33	0.76	0.9	0.18	0.12	0.19	--	Ferric reduction oxidase 8 [Phytophthora nicotianae]	-	-	-	-	-	-	-
trans_13041	19.05	22.96	15.45	0	0	0.2	12.75	13.98	13.05	--	-	-	-	-	-	-	-	-
trans_130447	0.68	1.67	0.84	7.58	10.39	7.09	0.72	0.41	0.95	--	-	-	-	-	-	-	-	-
trans_13046	97.33	84.46	122.01	0.04	0	0.04	26.6	29.37	31.63	--	-	-	-	-	-	-	-	-
trans_13047	29.33	26.34	40.65	0.05	0	0.05	8.5	9.71	10.48	--	-	-	-	-	-	-	-	-
trans_130506	0.78	2.26	1.59	5.99	6.14	5.18	6.39	6.41	6.03	--	Phytochelatin synthase domain-containing protein [Rozella allomycis CSF55]	-	-	-	-	-	-	-
trans_13054	0.28	0.49	0.48	0	0	0	0.95	1.17	0.81	ARSF	related to N-acetylgalactosamine-6-sulfatase precursor [Fusarium mangiferae]	-	-	-	-	-	-	-
trans_130559	0.61	0.67	0.63	3.75	4	3.17	2.94	3.6	3.37	--	-	-	-	-	-	-	-	-
trans_13057	12.97	17.31	28.34	0	0	0.13	51.69	58.65	63.76	--	-	-	-	-	-	-	-	-
trans_13058	0.44	0.3	0.48	0	0	0	0.33	0.89	0.55	--	-	-	-	-	-	-	-	-
trans_13059	0.54	0.42	0.6	0	0	0	1.22	4.05	1.46	--	-	-	-	-	-	-	-	-
trans_13060	0.59	0.61	0.48	0	0	0	3.95	5.24	2.73	--	-	-	-	-	-	-	-	-
trans_13064	0.07	0.12	0.1	0	0.02	0	0.24	0.79	0.45	--	-	-	-	-	-	-	-	-
trans_130661	0.58	0.86	0.43	5.52	5.28	5.75	5.05	6.06	4.32	Abtb1	substrate adaptor for cullin 3 ubiquitin ligasebtb3 [Lichtheimia corymbifera JMRC:FSU:9682]	-	-	-	-	-	-	-
trans_130692	0.84	0.96	0.83	7.87	8.77	6.04	4.77	5.1	4.6	--	hypothetical protein H257_01026 [Aphanomyces astaci]	-	-	-	-	-	-	-
trans_130708	2.76	3.12	1.97	11.99	12.67	10.31	10.07	11.76	7.98	Dhrsx	NAD(P)-binding protein [Mortierella elongata AG-77]	Metabolism;Metabolism;Metabolism;Metabolism;Metabolism;Metabolism	Global and overview maps;Global and overview maps;Global and overview maps;Lipid metabolism;Lipid metabolism;Metabolism of cofactors and vitamins	ko01100//Metabolic pathways;ko01130//Biosynthesis of antibiotics;ko01212//Fatty acid metabolism;ko00061//Fatty acid biosynthesis;ko01040//Biosynthesis of unsaturated fatty acids;ko00780//Biotin metabolism	K00059;K00059;K00059;K00059;K00059;K00059	-	-	-
trans_130727	3.48	4.93	3.15	15.98	15.62	14.72	13.42	14.44	12.68	--	RAB6A-GEF complex partner protein 2 [Valsa mali]	-	-	-	-	-	-	-
trans_130785	0.54	0.69	0.2	7.73	9.56	5.2	5.92	6.82	3.83	XRCC2	DNA repair protein XRCC2, partial [Termitomyces sp. J132]	-	-	-	-	-	-	-
trans_130804	0.2	0.04	0	5.64	6.27	6.49	1.49	1.51	1.18	--	-	-	-	-	-	-	-	-
trans_130886	1.34	2.34	1.93	7.91	6.73	7.72	7.58	8.41	9.88	--	hypothetical protein H310_09280 [Aphanomyces invadans]	-	-	-	-	-	-	-
trans_130928	2.89	4.84	2.82	11.23	12.04	10.12	8.62	8.74	7.47	--	-	-	-	-	-	-	-	-
trans_130947	1.83	3.07	1.69	8.8	8.98	9.75	7.51	8.58	8.72	--	-	-	-	-	-	-	-	-
trans_130959	2.09	2.88	2.53	10.52	11.44	11.18	7.76	9.39	9.77	--	hypothetical protein CONLIGDRAFT_600992 [Coniochaeta ligniaria NRRL 30616]	-	-	-	-	-	-	-
trans_130986	0.37	0.55	0.41	13.17	14.29	14.74	2.21	2.08	1.54	--	-	-	-	-	-	-	-	-
trans_131	0	0	0	1.11	0.94	0.5	0.41	0.11	0.34	--	Junctional membrane complex protein Junctophilin and related MORN repeat proteins [Plasmopara halstedii]	-	-	-	-	-	-	-
trans_13100	0.16	0.61	0.35	0	0	0	1.01	4.14	1.34	--	-	-	-	-	-	-	-	-
trans_131002	0.68	1.01	0.45	7.07	6.51	6.44	5.42	5.85	4.89	--	hypothetical protein L917_19873 [Phytophthora parasitica]	-	-	-	-	-	-	-
trans_131019	0.35	0.92	0.59	5.56	6.1	5.69	4.48	3.92	3.72	--	-	-	-	-	-	-	-	-
trans_131027	1	1.3	0.98	8.79	12.19	8.67	2.73	2.75	2.85	VIII-1	myosin 2 [Rhizophagus irregularis DAOM 197198w]	-	-	-	-	-	-	-
trans_131031	1.43	0.41	0.64	4.81	5.8	5.6	7.2	5.61	4.85	ASMTL	N-acetylserotonin O-methyltransferase protein [Phytophthora nicotianae]	-	-	-	-	-	-	-
trans_13104	0.47	0.31	0.15	0	0	0	1.71	3.04	1.87	Sts	sulfatase [Colletotrichum gloeosporioides Nara gc5]	Metabolism	Lipid metabolism	ko00600//Sphingolipid metabolism	K01130	-	-	-
trans_13105	0.63	0.44	0.35	0	0	0	3.02	5.29	2.89	--	-	-	-	-	-	-	-	-
trans_131052	2.72	1.77	2.88	14.34	15.25	14.81	15.81	14.96	14	quiP	N-terminal nucleophile aminohydrolase [Gonapodya prolifera JEL478]	-	-	-	-	-	-	-
trans_13107	0.16	0.56	0.35	0	0	0	1.65	3.27	2.06	--	-	-	-	-	-	-	-	-
trans_131169	1.31	1.23	1.54	13.03	13.17	10.94	0.62	1.28	0.92	--	hypothetical protein CBOM_00290 [Ceraceosorus bombacis]	-	-	-	-	-	-	-
trans_131191	0.28	0.35	0.34	3.17	3.23	3.12	3.49	3.42	3.41	primpol	DNA primase, UL52/UL70 type, Herpesviridae [Plasmopara halstedii]	-	-	-	-	-	-	-
trans_131194	0.7	0.58	0.31	2.53	4.2	3.77	3.86	4.18	3.6	--	-	-	-	-	-	-	-	-
trans_13124	4.56	6.86	4.57	0	0	0	9.24	12.16	10.28	--	-	-	-	-	-	-	-	-
trans_131243	0.21	0.11	0	3.99	3.26	3.33	0.6	0.87	1.44	--	-	-	-	-	-	-	-	-
trans_131270	4.15	6.27	4.35	16.8	18.29	16.23	9.42	9.12	8.61	CCP1	class II peroxidase [Mucor circinelloides f. lusitanicus CBS 277.49]	-	-	-	-	-	-	-
trans_13128	5.86	7.68	4.75	0	0	0	63.85	71.83	52.42	--	-	-	-	-	-	-	-	-
trans_131299	0.45	0.72	0.5	5.41	7.76	5.15	5.64	6.59	4.7	--	-	-	-	-	-	-	-	-
trans_131302	0.29	0.3	0.32	5.64	5.1	3.45	0.32	0.35	0.13	Mlp84B	LIM-domain-containing protein [Calocera viscosa TUFC12733]	-	-	-	-	-	-	-
trans_13131	4.93	7.49	5.22	0.02	0.02	0.02	38.29	47.37	36.53	--	-	-	-	-	-	-	-	-
trans_131379	0.9	1.91	1.14	5.42	5.97	5.04	4.09	5.19	3.82	--	actin-like ATPase domain-containing protein [Mucor ambiguus]	-	-	-	-	-	-	-
trans_13138	1.88	1.74	1.9	17.51	21.65	16	12.05	14.51	10.41	STK17A	kinase-like protein, partial [Calocera cornea HHB12733]	Cellular Processes;Genetic Information Processing	Transport and catabolism;Folding, sorting and degradation	ko04138//Autophagy - yeast;ko04141//Protein processing in endoplasmic reticulum	K16196;K16196	-	GO:0003824//catalytic activity;GO:0005488//binding	GO:0044237//cellular metabolic process
trans_131414	5.05	5.92	5.19	14.23	16.63	13.73	15.62	18.13	15.71	Cog6	conserved oligomeric golgi complex subunit 6 [Lichtheimia corymbifera JMRC:FSU:9682]	-	-	-	-	-	-	-
trans_1315	2.57	2.86	1	12.05	13.47	10.32	8.12	11.56	8.98	--	-	-	-	-	-	-	-	-
trans_131528	1.29	1.7	0.98	6.25	4.42	5.27	3.66	3.79	4.16	--	-	-	-	-	-	-	-	-
trans_131548	0.5	0.78	0.44	6.96	8.76	5.48	5.18	7.37	5.49	Upf1	Hcs1p [Rhizophagus irregularis DAOM 197198w]	Genetic Information Processing	Replication and repair	ko03030//DNA replication	K10742	-	-	-
trans_131587	0.62	1.66	0.39	27.39	36.41	22.86	19.84	21.26	15.57	--	GRF zinc finger [Colletotrichum graminicola M1.001]	-	-	-	-	-	-	-
trans_131624	21.17	24.65	20.8	6.26	6.13	5.14	5.28	5.34	5.37	--	-	-	-	-	-	-	-	-
trans_131692	2.62	3.52	3.91	13.15	13.7	12.08	10.51	11.5	9.86	RH17	RecName: Full=ATP-dependent RNA helicase dbp7	-	-	-	-	-	-	-
trans_131704	16.2	17.5	13.54	75.24	68.82	61.49	47.3	38.74	40.57	--	Phosphatidylinositol transfer protein [Ogataea parapolymorpha DL-1]	-	-	-	-	-	-	-
trans_131773	1.74	1.55	1.25	7.69	7.18	6.72	6.84	7.18	6.73	--	-	-	-	-	-	-	-	-
trans_131831	2.37	3.71	2.67	9.45	8.37	8.98	11.86	9.53	11.25	XYLT	Glycosyltransferase AER61, uncharacterized [Penicillium griseofulvum]	Metabolism	Glycan biosynthesis and metabolism	ko00514//Other types of O-glycan biosynthesis	K18134	-	-	-
trans_131884	1.65	1.61	2.46	10.14	9.63	7.53	8.93	11.43	9.84	--	-	-	-	-	-	-	-	-
trans_131908	2.71	2.81	3.26	30.16	33.26	25.83	27.73	25.19	27.19	--	secreted protein [Thraustotheca clavata]	-	-	-	-	-	-	-
trans_132042	4.46	4.86	6.04	17.82	18.97	18.47	20.85	21.02	20.27	--	low quality protein: nitrogen permease regulator 3-like protein [Plasmopara halstedii]	-	-	-	-	-	-	-
trans_132090	3.61	3.12	3.32	36.43	41.44	34.24	33.94	33.96	25.42	hir-1	Histone transcription regulator HIRA, WD repeat superfamily [Plasmopara halstedii]	-	-	-	-	-	-	-
trans_132185	0.09	0.1	0	1.45	1.06	0.99	0.42	0.39	0.39	--	-	-	-	-	-	-	-	-
trans_132195	2.66	2.92	2.9	23.86	23.34	20.8	19.48	20.16	17.1	HERC6	FOG: RCC1 domain [Plasmopara halstedii]	-	-	-	-	-	-	-
trans_132198	0	0	0	0.32	0.61	0.35	0.34	0.37	0.28	--	-	-	-	-	-	-	-	-
trans_132234	1.42	1.58	0.43	17.51	16.67	14.55	11.06	10.34	9.17	GINS2	dna replication complex gins protein psf2 [Plasmopara halstedii]	-	-	-	-	-	-	-
trans_132254	63.23	71.8	88.38	312.81	370.99	290.31	64.16	91.23	89.35	glpF	MIP family channel protein [Spizellomyces punctatus DAOM BR117]	-	-	-	-	-	-	-
trans_132263	5.9	6.52	6.38	54.77	51.34	52.98	29.62	29.68	27.22	TOP2	dna topoisomerase 2 [Plasmopara halstedii]	-	-	-	-	-	GO:0016853//isomerase activity	-
trans_132321	0.08	0.09	0.05	1.44	1.8	0.82	0.3	0.26	0.24	--	-	-	-	-	-	-	-	-
trans_132348	0.04	0.21	0.07	4.55	4.66	4.73	1.03	1.47	1.11	--	ADAM 8 precursor [Metarhizium album ARSEF 1941]	-	-	-	-	-	-	-
trans_132432	22.15	32.88	27.16	78.59	62.84	90.07	67.9	66.09	69.66	apdG	Acyl-CoA dehydrogenase [Neolecta irregularis DAH-3]	-	-	-	-	-	-	-
trans_132450	0.63	0.68	1.02	86.5	116.83	65.24	50.36	54.81	42.11	--	-	-	-	-	-	-	-	-
trans_132455	3.9	3.72	3.51	12.91	11.64	12.43	8.69	11.72	9	Alkbh6	Alpha-ketoglutarate-dependent dioxygenase alkB homolog 6 OS=Danio rerio GN=alkbh6 PE=2 SV=1 [Rhizoctonia solani AG-1 IB]	-	-	-	-	-	-	-
trans_132461	1.46	2.37	1.25	5.61	4.83	5.3	6.88	7.21	6.26	--	-	-	-	-	-	-	-	-
trans_13247	1.07	1.2	0.49	0.42	0.59	0.08	1.69	4.98	2.41	--	-	-	-	-	-	-	-	-
trans_132483	2.13	2.71	3.85	10.04	11.54	12.28	7.61	8.51	7.62	ACER2	alkaline phytoceramidase family protein [Lichtheimia corymbifera JMRC:FSU:9682]	Metabolism	Lipid metabolism	ko00600//Sphingolipid metabolism	K04711	-	-	-
trans_132503	0.26	0.09	0.19	8.8	7.89	8.18	7.64	8.93	5.88	COMMD4	-	-	-	-	-	-	-	-
trans_132632	6.09	8.93	3.69	2.39	2.44	3.25	3.31	2.99	3.38	Kctd4	Uncharacterized conserved protein, contains BTB/POZ domain [Plasmopara halstedii]	-	-	-	-	-	-	-
trans_13266	1.45	0.75	0.53	0.11	0.57	0.11	0.98	0.44	0.56	--	-	-	-	-	-	-	-	-
trans_132767	240.7	129.26	195.3	32.42	30.72	34.72	13.05	15.55	15.62	--	-	-	-	-	-	-	-	-
trans_132781	1.68	1.98	0.8	10.7	8.59	8.09	5.57	6.46	6.15	--	-	-	-	-	-	-	-	-
trans_132822	0.45	0.66	0.56	3.18	3.51	2.68	3.64	3.75	3.07	--	-	-	-	-	-	-	-	-
trans_132853	8.32	10.04	12.28	40.95	44.63	45.38	42.45	39.98	39.9	tesB	acyl-coenzyme a thioesterase 8 [Lichtheimia corymbifera JMRC:FSU:9682]	-	-	-	-	-	-	-
trans_13288	0.41	0.5	0.45	6.95	7.53	5.92	3.62	3.61	3.12	Stk36	Pkinase-domain-containing protein [Dichomitus squalens LYAD-421 SS1]	Cellular Processes;Genetic Information Processing	Transport and catabolism;Folding, sorting and degradation	ko04138//Autophagy - yeast;ko04141//Protein processing in endoplasmic reticulum	K16196;K16196	-	GO:0016772//transferase activity, transferring phosphorus-containing groups	GO:0033554//cellular response to stress;GO:0044237//cellular metabolic process;GO:0044238//primary metabolic process;GO:0044763//single-organism cellular process;GO:0071704//organic substance metabolic process
trans_13289	0.65	0.08	0.18	5.53	5.22	3.82	2.92	2.85	2.3	--	hypothetical protein SPRG_15725 [Saprolegnia parasitica CBS 223.65]	-	-	-	-	-	-	-
trans_132892	4.44	8.53	4.93	27.82	27.55	28.41	19.99	20.6	17.66	--	Condensin-2 complex subunit G2 [Phytophthora nicotianae]	-	-	-	-	-	-	-
trans_13290	0.58	1.4	0.68	4.56	3.98	3.67	4.78	4.53	5.24	--	-	-	-	-	-	-	-	-
trans_132910	2.3	3.45	1.92	8.71	8.66	8.29	7.05	7.56	7.45	--	-	-	-	-	-	-	-	-
trans_13293	1.92	3.41	4.42	11.32	10.47	10.74	8.11	7	6.63	--	Sn1-specific diacylglycerol lipase alpha [Choanephora cucurbitarum]	-	-	-	-	-	-	-
trans_13294	17.13	24.73	12.16	289.24	337.45	259.5	226.35	288.78	187.14	--	-	-	-	-	-	-	-	-
trans_13295	1.29	1.95	1.69	9.05	8.97	8.63	11.03	9.08	9.56	VCPIP1	-	-	-	-	-	-	-	-
trans_133074	129.5	56.65	34.49	24.14	17.15	23.4	11.37	13.17	13.21	--	-	-	-	-	-	-	-	-
trans_133107	3.39	3.17	3.44	23.44	20.05	22.6	11.38	11.49	11.19	--	SAP domain [Plasmopara halstedii]	-	-	-	-	-	-	-
trans_133129	2.27	2.64	2.24	8.08	7.39	8.41	9.24	9.58	9.53	--	-	-	-	-	-	-	-	-
trans_133165	0.79	1.01	0.46	3.17	3.34	3.13	2.13	2.59	2.94	--	-	-	-	-	-	-	-	-
trans_133170	0.89	2.04	0.83	13.3	15.3	11.7	14.64	12.8	11.28	--	-	-	-	-	-	-	-	-
trans_133214	21.74	19.25	7.05	8.67	8.3	6.49	8.15	5.85	7.46	--	-	-	-	-	-	-	-	-
trans_133220	109.15	134.51	215.21	42.98	37.66	38.6	42.39	59.3	63.05	--	GQ67_01391T0 [Komagataella phaffii]	-	-	-	-	-	-	-
trans_13325	1.33	1.65	0.44	0	0.5	0.37	0	0	0	--	-	-	-	-	-	-	-	-
trans_133256	9.27	9.53	13.71	53.66	52.59	56.11	50.23	49.29	45.46	Hsd3b1	sterol-4-alpha-carboxylate 3-dehydrogenase [Conidiobolus coronatus NRRL 28638]	Metabolism;Metabolism;Metabolism	Global and overview maps;Global and overview maps;Lipid metabolism	ko01100//Metabolic pathways;ko01130//Biosynthesis of antibiotics;ko00100//Steroid biosynthesis	K07748;K07748;K07748	-	-	-
trans_133320	0.08	0.52	0.29	4.83	5.99	4.12	0.26	0.06	0.3	--	-	-	-	-	-	-	-	-
trans_133402	6.26	9.69	6.59	22.98	25.95	26.12	17.86	16.27	17.83	Ccdc61	viable flagellar protein number 3 [Phytophthora infestans T30-4]	-	-	-	-	-	-	-
trans_133454	10.07	8.8	9.65	41.55	44.37	41.36	37.57	39.89	32.06	TOP6B	DNA topoisomerase VI, B subunit, variant [Aphanomyces astaci]	-	-	-	-	-	-	-
trans_133508	2.95	5.45	3.15	48.76	55.51	44.3	44.51	45.03	34.43	--	-	-	-	-	-	-	-	-
trans_133515	1.76	1.99	1.28	9.76	9.52	10.08	8.05	7.99	7.13	--	oxidoreductase FAD/NAD(P)-binding protein [Coprinopsis cinerea okayama7#130]	-	-	-	-	-	-	-
trans_133522	4.45	11.68	5.38	2.05	2.47	2.71	2.58	1.47	2.37	--	hypothetical protein HMPREF1544_01804 [Mucor circinelloides f. circinelloides 1006PhL]	-	-	-	-	-	-	-
trans_133554	3.03	3.81	3.97	11.69	14.52	13.13	13.78	11.42	12.48	truD	Pseudouridine synthase [Glarea lozoyensis ATCC 20868]	-	-	-	-	-	-	-
trans_133563	0.45	0.61	0.42	2.82	2.46	2.56	2.28	2.72	2.73	--	-	-	-	-	-	-	-	-
trans_13360	0	0	0	0.15	0.12	0.15	0.08	0.09	0.07	--	Zinc finger, C2H2 [Plasmopara halstedii]	-	-	-	-	-	-	-
trans_133620	97.37	83.33	77.01	13.12	11.97	15.35	6.8	7.25	9.8	--	-	-	-	-	-	-	-	-
trans_133626	1.1	2.47	0.98	18.02	17.22	13.15	16.36	17.75	12.41	Zgrf1	prematurely terminated mrna decay factor-like [Lichtheimia corymbifera JMRC:FSU:9682]	Genetic Information Processing;Genetic Information Processing	Translation;Translation	ko03013//RNA transport;ko03015//mRNA surveillance pathway	K14326;K14326	-	-	-
trans_133636	4.24	6.32	3.58	19.47	17.22	18.58	9.79	11.7	10.76	--	-	-	-	-	-	-	-	-
trans_133692	0.44	0.84	0.79	18.32	16.75	15.79	3.95	4.93	4.32	--	-	-	-	-	-	-	-	-
trans_133719	5.4	5.31	4.95	17.03	17.3	16.09	12.41	16.63	13.43	--	CD2 antigen cytoplasmic tail-binding protein 2 [Phytophthora nicotianae]	-	-	-	-	-	-	-
trans_13373	2.87	3.22	2.47	16.42	18.96	14.59	13.56	15.24	12.06	--	Serine/threonine-protein kinase svkA [Phytophthora nicotianae]	-	-	-	-	-	-	-
trans_13374	1.25	2.45	2.89	10.74	10.23	10.72	9.35	10.28	7.77	apm2	AP-2 complex subunit mu [Phytophthora infestans T30-4]	Cellular Processes	Transport and catabolism	ko04144//Endocytosis	K11826	-	-	GO:0006810//transport
trans_133757	0.77	0.83	0.85	7.02	7.23	5.26	9.25	9.45	7.54	mgtA	secreted protein, partial [Thraustotheca clavata]	-	-	-	-	-	-	-
trans_133762	27.84	24.18	8.57	7.78	8.3	7.87	9.96	6.72	10.93	--	-	-	-	-	-	-	-	-
trans_133855	0.43	0.69	0.63	4.37	3.66	4.37	4.22	4.3	3.78	--	-	-	-	-	-	-	-	-
trans_1339	1.03	1.2	1.05	10.18	9.83	7.64	9.71	9.81	7.67	--	Leucine-rich repeat-containing protein 40 [Phytophthora nicotianae]	-	-	-	-	-	-	-
trans_133932	5.12	5.55	2.11	0.61	1.47	1.69	1.19	3.22	1.87	DNAJB4	dnaj homolog subfamily b member 1-like [Lichtheimia corymbifera JMRC:FSU:9682]	-	-	-	-	-	-	-
trans_134012	0.14	0.19	0.5	2.48	4.06	2.38	1.62	3.01	2.02	--	-	-	-	-	-	-	-	-
trans_134157	3.31	5.58	4.27	25.6	22.62	27.3	14.72	13.93	13.96	CAPH	chromosome condensation complex Condensin, subunit H [Zymoseptoria tritici IPO323]	Cellular Processes	Cell growth and death	ko04111//Cell cycle - yeast	K06676	-	-	GO:0044763//single-organism cellular process
trans_13416	0.05	0.29	0.26	2.13	2.6	1.48	1.74	1.72	1.4	--	-	-	-	-	-	-	-	-
trans_134173	3.07	3.93	3.55	15.65	16.66	16.13	14.03	15.6	13.25	--	-	-	-	-	-	-	-	-
trans_13423	1.13	1.56	0	8.72	8.55	7.47	6.25	10.03	6.82	--	-	-	-	-	-	-	-	-
trans_13424	4.85	3.36	6.85	41.19	42.07	37.45	37.4	41.37	36.49	--	RNI-like protein [Gonapodya prolifera JEL478]	-	-	-	-	-	-	-
trans_13425	5.51	4.94	5.69	25.14	20.01	22.97	28.85	29.31	27.93	--	-	-	-	-	-	-	-	-
trans_134269	9.9	15.28	16.19	46.94	50.88	46.99	35	34.64	33.22	--	vac8 (jcvi) [Ascosphaera apis ARSEF 7405]	-	-	-	-	-	-	-
trans_134316	0.37	1.45	0.53	3.58	3.69	3.55	3.89	3.4	3	--	-	-	-	-	-	-	-	-
trans_13432	51.78	92.72	51.93	174.84	197.28	162.6	155.2	157.6	136.54	--	-	-	-	-	-	-	-	-
trans_134359	29.9	26.84	28.24	13.79	13.19	12.73	11.68	11.5	12.19	--	Acyl-CoA N-acyltransferase [Penicillium roqueforti FM164]	-	-	-	-	-	-	-
trans_134415	2.74	6.26	4.14	16.89	18.39	15.59	15.41	19.29	15.13	cbr4	3-ketoacyl-acp reductase [Plasmopara halstedii]	-	-	-	-	-	-	-
trans_134435	59.18	64.78	66.54	5.58	3.41	9.26	6.44	7.86	11.58	Gld	GMC oxidoreductase [Calocera viscosa TUFC12733]	Metabolism;Metabolism	Global and overview maps;Amino acid metabolism	ko01100//Metabolic pathways;ko00260//Glycine, serine and threonine metabolism	K00108;K00108	-	-	-
trans_134464	12.11	15.58	8.61	3.27	4.16	3.73	3.63	4	3.14	--	-	-	-	-	-	-	-	-
trans_13450	0.95	1.53	0.87	9.51	13.16	10.23	8.2	7.02	7.74	CDK6	PEK/GCN2 protein kinase [Paracoccidioides brasiliensis Pb03]	Cellular Processes;Genetic Information Processing	Transport and catabolism;Folding, sorting and degradation	ko04138//Autophagy - yeast;ko04141//Protein processing in endoplasmic reticulum	K16196;K16196	-	GO:0016740//transferase activity	GO:0033554//cellular response to stress;GO:0044237//cellular metabolic process;GO:0044763//single-organism cellular process
trans_13452	0	0.07	0	5.32	7.98	3.5	0.5	0.72	0.59	--	Cka2p [Rhizophagus irregularis DAOM 197198w]	-	-	-	-	-	-	-
trans_134528	2.09	2.95	2.68	8.93	9.92	10.37	11.66	9.37	9.56	prpF	YALI0C14322p [Yarrowia lipolytica]	-	-	-	-	-	-	-
trans_134625	4.21	9.5	7.21	21.37	20.48	20.6	12.23	12.47	11.97	TCB1	-	-	-	-	-	-	-	-
trans_134663	0	0	0	0.46	0.21	0.45	0.24	0.23	0.03	--	-	-	-	-	-	-	-	-
trans_134672	4.73	5.96	5.58	17.25	16.12	15.06	14.81	15.47	14.66	--	-	-	-	-	-	-	-	-
trans_13468	2.15	1.38	2.01	12.96	10.42	9.91	12.5	13.46	12.22	--	hypothetical protein SPRG_07917 [Saprolegnia parasitica CBS 223.65]	-	-	-	-	-	-	-
trans_134689	4.51	5.75	3.83	18.53	17.43	17.35	17.88	17.37	15.39	--	-	-	-	-	-	-	-	-
trans_13469	0.66	2.25	1.87	7.78	8.32	7.07	7.98	9.39	8.53	roco5	-	-	-	-	-	-	-	-
trans_13473	0.06	0.16	0.13	0.72	1.18	0.65	0.47	0.88	0.51	--	-	-	-	-	-	-	-	-
trans_134741	1.92	6.44	4.28	18.79	17.01	18.58	8.04	9.11	7.12	--	-	-	-	-	-	-	-	-
trans_134796	1.74	1.99	1.52	6.23	5.03	5.25	5.72	6.59	5.65	--	U1 zinc finger [Metarhizium robertsii ARSEF 23]	-	-	-	-	-	-	-
trans_134877	0.14	0	0	3.77	4.04	2.96	2.82	1.9	3.31	gins3	ATP-binding Cassette (ABC) Superfamily [Phytophthora nicotianae]	-	-	-	-	-	-	-
trans_13490	0.61	1.06	3.14	13.18	14.54	14.47	8.74	13.03	10.77	--	RNI-like protein [Gonapodya prolifera JEL478]	-	-	-	-	-	-	-
trans_134939	0.85	1	1.13	8.74	7.74	6.41	7.27	6.41	5.8	Rint1	RAD50-interacting protein 1 [Neolecta irregularis DAH-3]	-	-	-	-	-	-	-
trans_134943	1.8	3.18	1.55	8.27	8.33	7.64	9.87	11.06	9.26	--	-	-	-	-	-	-	-	-
trans_134963	1.85	2.75	1.61	9.57	8.68	7.6	7.36	9.46	7.97	--	-	-	-	-	-	-	-	-
trans_13498	0.14	0.43	0	2.38	3.18	2.84	1.63	1.87	1.3	--	-	-	-	-	-	-	-	-
trans_1350	0	0	0	0.23	0.39	0.3	0.08	0.12	0.06	--	F-box/LRR-repeat protein 13 [Phytophthora nicotianae]	-	-	-	-	-	-	-
trans_135005	2.01	2.31	2.63	19.97	21.11	16.65	19.07	21.87	17.48	--	-	-	-	-	-	-	-	-
trans_135009	0.52	0.64	0.57	5	4.94	3.72	4.28	6.03	4.2	--	-	-	-	-	-	-	-	-
trans_135017	0.79	1.26	0.31	18.11	26.18	16.68	12.28	18.65	16.89	--	-	-	-	-	-	-	-	-
trans_13505	0.13	0.08	0.11	1.69	1.49	1.28	0.94	1.18	0.61	--	-	-	-	-	-	-	-	-
trans_135071	1.77	3.73	2.69	65.01	73.01	53	36.19	36.56	32.24	ung	uracil-DNA glycosylase [Saprolegnia diclina VS20]	Genetic Information Processing	Replication and repair	ko03410//Base excision repair	K03648	GO:0043231//intracellular membrane-bounded organelle	GO:0016798//hydrolase activity, acting on glycosyl bonds	GO:0006281//DNA repair
trans_135081	3.89	3.47	4.2	17.2	16.29	15.29	18.03	17.4	15.01	--	dolichyl-phosphate beta [Plasmopara halstedii]	-	-	-	-	-	-	-
trans_13509	2.33	4.16	3.1	21.68	18.54	19.52	40.5	41.58	46.22	pats1	-	-	-	-	-	-	-	-
trans_13510	0.28	0.15	0	10.06	13.24	8.77	5.91	9.12	5.93	--	-	-	-	-	-	-	-	-
trans_135102	7.21	3.72	8.22	36.95	34.86	30.67	35.99	47.22	36.95	--	RNI-like protein [Mortierella elongata AG-77]	-	-	-	-	-	-	-
trans_135122	0.91	1.61	0.58	5.48	5.41	4.86	3.03	3.62	3.48	--	-	-	-	-	-	-	-	-
trans_135141	1.22	2.47	1.63	9.42	10.95	9.71	9.97	11.39	8.33	--	-	-	-	-	-	-	-	-
trans_135149	0.56	0.92	0.5	3.79	4.91	3.17	3.77	3.85	3.75	--	-	-	-	-	-	-	-	-
trans_135161	0.58	0.93	0.73	3.29	3.1	2.99	2.8	2.88	3.45	--	-	-	-	-	-	-	-	-
trans_135252	0.53	0.24	0.92	7.49	4.39	6.82	10.8	9.68	9.2	--	-	-	-	-	-	-	-	-
trans_135254	3.43	3.71	3.76	26.36	18.01	28.8	11.38	12.47	14.41	--	-	-	-	-	-	-	-	-
trans_135269	2.32	2.41	1.93	8.9	9.18	7.23	6.73	8.98	7.07	SE_1582	tRNA (uracil(54)-C(5))-methyltransferase [Beauveria bassiana D1-5]	-	-	-	-	-	-	-
trans_135280	25.97	12.57	14.37	5.19	3.51	6.51	1.89	2.96	2.44	--	-	-	-	-	-	-	-	-
trans_13529	0	0.3	0.18	5.35	5.76	4.5	3.06	2.36	4.89	--	-	-	-	-	-	-	-	-
trans_135325	1.91	3.79	2.62	8.67	9.27	8.6	7.48	5.26	6.07	--	hypothetical protein AMAG_11084 [Allomyces macrogynus ATCC 38327]	-	-	-	-	-	-	-
trans_135340	1.11	1.69	0.86	7.24	7.64	6.4	6.11	7.9	6.63	--	hypothetical protein, variant 3 [Phytophthora parasitica CJ01A1]	-	-	-	-	-	-	-
trans_135368	1.15	2.03	0.89	4.96	5.06	4.75	4.35	3.73	3.81	--	tetratricopeptide repeat-containing protein isoform 1 [Plasmopara halstedii]	Cellular Processes;Cellular Processes;Genetic Information Processing	Cell growth and death;Cell growth and death;Folding, sorting and degradation	ko04113//Meiosis - yeast;ko04111//Cell cycle - yeast;ko04120//Ubiquitin mediated proteolysis	K03350;K03350;K03350	-	-	-
trans_13542	5.63	7.68	7.24	29.73	34.41	22.94	15.09	14.69	13.73	--	serine/threonine protein kinase [Trichophyton equinum CBS 127.97]	-	-	-	-	-	-	-
trans_13549	1.47	0.15	0.73	8.5	7.1	4.71	4.25	4.06	3.77	--	RNI-like protein [Gonapodya prolifera JEL478]	-	-	-	-	-	-	-
trans_13555	0.09	0.41	0.06	1.34	1.47	1.37	0.55	0.7	0.93	pats1	-	-	-	-	-	-	-	-
trans_135550	0.88	0.99	0.56	4.48	4.29	4	5.45	5.49	6.18	CYP86A7	Cytochrome P450 86A2 [Phytophthora nicotianae]	-	-	-	-	-	-	-
trans_135559	2.42	4.71	2.72	10.52	14.2	9.02	2.42	2.27	2.07	PLEKHG1	Rom2p [Rhizophagus irregularis DAOM 197198w]	-	-	-	-	-	-	-
trans_13558	2.08	3.25	1.55	13.03	16.02	11.13	7.73	9.62	8.09	--	-	-	-	-	-	-	-	-
trans_135597	2.33	3.24	1.86	9.43	8.88	8.23	7.38	5.91	6.07	--	hypothetical protein RirG_265400 [Rhizophagus irregularis DAOM 197198w]	-	-	-	-	-	-	-
trans_13560	1.41	1.07	1.35	0	0	0	4.8	3.87	6.63	--	Mkk2p [Rhizophagus irregularis DAOM 197198w]	-	-	-	-	-	-	-
trans_135609	7.82	8.45	3.93	36.53	34.98	40.02	5.04	5.85	5.37	--	-	-	-	-	-	-	-	-
trans_135614	1.73	2.66	2.28	25.11	30.04	19.95	21.77	24.65	20.93	--	Centromere protein S [Choanephora cucurbitarum]	-	-	-	-	-	-	-
trans_135624	1.04	1.93	1.36	5.87	6.59	5.73	4.71	5.09	5.09	--	-	-	-	-	-	-	-	-
trans_13563	1.09	1.29	0.76	7.61	6.06	6.41	3.24	2.59	3.61	--	-	-	-	-	-	-	-	-
trans_135774	1.79	1.51	1.28	0.59	0.5	0.56	0.44	0.9	0.87	--	-	-	-	-	-	-	-	-
trans_135782	3.96	5.65	4.62	16.73	15.56	18.61	16.44	16.71	14.64	--	-	-	-	-	-	-	-	-
trans_135801	0.04	0.06	0.06	0	0	0	0.08	0.71	0.36	--	-	-	-	-	-	-	-	-
trans_135820	0.75	0.69	1.18	0	0	0	5.52	11.87	7.41	--	-	-	-	-	-	-	-	-
trans_135833	0.06	0.25	0.34	0	0	0	1.21	3.04	2.56	--	ankyrin repeat domain-containing protein 50 [Coprinopsis cinerea okayama7#130]	-	-	-	-	-	-	-
trans_135839	35.74	43.23	25.28	0.04	0.02	0.02	41.52	41.88	38.84	--	-	-	-	-	-	-	-	-
trans_135849	1.49	0.75	1.54	0	0	0	4.55	6.75	7.32	--	-	-	-	-	-	-	-	-
trans_135855	0.06	0.18	0.06	0	0	0	0.37	0.85	0.41	--	-	-	-	-	-	-	-	-
trans_135867	5.07	5.22	4.77	0	0	0	15.66	19.63	14	--	-	-	-	-	-	-	-	-
trans_135886	0.19	0.19	0.06	0	0	0	0.75	1.3	0.72	--	-	-	-	-	-	-	-	-
trans_135891	0.3	0.21	0.07	0	0	0	0.51	0.85	0.72	--	-	-	-	-	-	-	-	-
trans_135896	0.75	1.41	0.22	0	0	0	0.85	1.56	0.57	--	-	-	-	-	-	-	-	-
trans_135897	0.3	1.15	0.52	0.02	0	0	3.31	4.21	4	--	-	-	-	-	-	-	-	-
trans_135901	0.24	0.36	0.43	0	0	0	3.83	6.05	3.01	--	-	-	-	-	-	-	-	-
trans_135910	0	0.33	0	1.77	1.41	1.25	0.87	1.49	0.96	--	-	-	-	-	-	-	-	-
trans_13596	1.57	1.69	1.39	9.12	10	6.97	5.61	8.17	5.6	--	-	-	-	-	-	-	-	-
trans_13598	1.67	0.57	2.05	8.56	8.08	14.59	7.06	10.26	7.94	--	-	-	-	-	-	-	-	-
trans_136024	11.58	15.25	13.56	39.77	38.11	43.24	43.43	39.22	43.13	MSMEG_0220	lysophospholipase [Auricularia subglabra TFB-10046 SS5]	-	-	-	-	-	-	-
trans_136030	4.02	7.41	13.33	53.55	64.84	39.69	20.62	23.81	22.05	TCEA1	arylesterase/monooxygenase [Penicillium brasilianum]	-	-	-	-	-	-	-
trans_136037	335.36	337.96	228.07	44.26	36.55	40.6	11.87	11.37	12.04	--	membrane-associated proteins in eicosanoid and glutathione metabolism [Gonapodya prolifera JEL478]	Metabolism	Metabolism of other amino acids	ko00480//Glutathione metabolism	K00799	-	-	-
trans_136043	0.91	1.62	1.47	9.8	9.06	9.32	7.9	9.13	7.41	TARBP1	rrna methylase family [Plasmopara halstedii]	-	-	-	-	-	-	-
trans_136055	4.25	6.16	7.3	28.13	29.57	24.34	18.97	22.02	17.73	TOP6A	type ii dna topoisomerase vi subunit a 2 [Plasmopara halstedii]	Cellular Processes	Cell growth and death	ko04113//Meiosis - yeast	K10878	GO:0043232//intracellular non-membrane-bounded organelle	GO:0003676//nucleic acid binding;GO:0008094//DNA-dependent ATPase activity;GO:0032550//purine ribonucleoside binding	GO:0006259//DNA metabolic process
trans_13606	2.56	3.5	2.55	22.6	24.25	20.76	17.99	22.71	21.56	--	RNI-like protein [Mortierella elongata AG-77]	-	-	-	-	-	-	-
trans_136079	33.21	36.38	19.81	6.37	6.52	4.26	1.24	3.08	2.22	--	DNA/RNA polymerase [Pyrenochaeta sp. DS3sAY3a]	-	-	-	-	-	-	-
trans_136083	17.83	28.18	30.45	77.99	83.8	78.1	76.27	80.3	70.78	--	Angio-associated migratory cell protein [Phytophthora nicotianae]	-	-	-	-	-	-	-
trans_136092	2.6	4.26	3.23	38.24	39.96	37.32	16.72	15.1	13.81	--	Cld1p [Rhizophagus irregularis DAOM 197198w]	Metabolism	Lipid metabolism	ko00564//Glycerophospholipid metabolism	K13535	-	-	-
trans_136103	0.05	0.17	0.29	2.53	4.25	3.85	3.46	2.59	2.19	SLD2	delta-6 fatty acid desaturase 2 [Umbelopsis isabellina]	-	-	-	-	-	-	-
trans_136106	0.65	0.45	0.32	4.89	3.31	2.76	5.3	4.68	3.25	--	-	-	-	-	-	-	-	-
trans_136111	0.44	0.55	1.21	3.86	3.67	3.24	5.16	5.14	4.44	--	Urb1p [Rhizophagus irregularis DAOM 197198w]	-	-	-	-	-	-	-
trans_136119	2.18	1.99	1.93	57.71	67.87	52.57	50.97	54.07	36.18	--	mt-a70 protein [Lichtheimia corymbifera JMRC:FSU:9682]	-	-	-	-	-	-	-
trans_136120	1.78	1.82	1.56	39.97	41.1	34.47	27.64	29.54	21.13	chaf1a	Chromatin assembly factor-I [Plasmopara halstedii]	-	-	-	-	-	-	-
trans_136135	2.22	3.14	3.27	9.22	10.35	12.65	12.94	14.82	13.3	--	RxLR-like protein [Plasmopara halstedii]	-	-	-	-	-	-	-
trans_136136	0.18	0.78	1.14	6.82	5.68	5.87	9.2	10.25	8.77	At5g06550	F-box protein [Phytophthora nicotianae]	-	-	-	-	-	-	-
trans_136137	5.9	6.86	10.15	27.36	25.88	25.51	31.31	34.19	31.96	--	Nucleoporin NUP49/NSP49 [Hanseniaspora uvarum]	-	-	-	-	-	-	-
trans_136168	2.18	2.72	3.28	11.19	11.31	10.22	12.07	12.09	11.81	--	unnamed protein product [Albugo candida]	-	-	-	-	-	-	-
trans_136208	1.04	1.56	1	6.37	5.99	4.3	5.12	5.49	4.77	SMYD3	SET domain-containing protein [Daedalea quercina L-15889]	-	-	-	-	-	-	-
trans_136216	45.88	39.98	30.76	17.14	15.48	17.39	14.06	15.1	14.2	eif1ad	eukaryotic translation initiation factor 1a [Plasmopara halstedii]	-	-	-	-	-	-	-
trans_136219	50.94	58.61	42.96	14.71	15.4	10.36	0.42	1.25	0.67	fabG	short-chain dehydrogenase reductase like protein [Zymoseptoria brevis]	-	-	-	-	-	-	-
trans_136225	13.95	19.23	15.93	63.28	68.64	52.67	31.25	44.27	38.39	--	-	-	-	-	-	-	-	-
trans_13623	0.95	0	0.77	7.25	10.76	6.29	6.02	7.96	9.96	--	-	-	-	-	-	-	-	-
trans_136242	0.67	2.77	1.47	0.5	0.09	0.44	0.69	0.99	1.02	TMPRSS3	serine-type endopeptidase [Ascochyta rabiei]	-	-	-	-	-	-	-
trans_136245	1.06	0.55	0.47	21.53	39.39	16.2	13.47	18.68	10.63	aifA	Apoptosis-inducing factor A [Neolecta irregularis DAH-3]	-	-	-	-	-	-	-
trans_13625	2.88	1.94	2.7	17.37	17.45	13.66	19.2	22.72	20.37	Gyc76C	TKL protein kinase [Saprolegnia parasitica CBS 223.65]	Environmental Information Processing	Signal transduction	ko04011//MAPK signaling pathway - yeast	K19833	-	-	-
trans_136266	4.25	5.68	3.9	17.46	17.53	15.81	16.34	17.37	13.72	--	-	-	-	-	-	-	-	-
trans_136267	2.71	3.25	1.49	10.91	11.72	12.22	11.28	11.51	7.89	--	-	-	-	-	-	-	-	-
trans_136270	127.2	128.41	116.5	44.01	42.6	43.13	29.34	36.38	34.51	--	Zinc (Zn2 )-Iron (Fe2 ) Permease (ZIP) Family [Phytophthora infestans T30-4]	-	-	-	-	-	-	-
trans_136277	9.56	8.49	6.03	129.29	175.61	125.82	113.66	159.45	116.63	--	-	-	-	-	-	-	-	-
trans_13628	0.14	0.15	0.24	1.91	2.93	1.88	1.2	1.42	1.44	pats1	-	-	-	-	-	-	-	-
trans_136283	1.84	2.68	2.18	7.64	8.91	6.09	3.77	5.2	3.95	--	-	-	-	-	-	-	-	-
trans_136306	0.86	2.56	2.2	23.74	24.82	19.78	23.31	29.38	24.08	STP1	LAQU0S06e05798g1_1 [Lachancea quebecensis]	Cellular Processes	Cell growth and death	ko04113//Meiosis - yeast	K08139	-	-	-
trans_136320	0.8	0.52	0.22	0	0	0	0.09	0.12	0.28	--	-	-	-	-	-	-	-	-
trans_136321	1.38	0.69	0.33	0.06	0	0	0.22	0.29	0.22	--	-	-	-	-	-	-	-	-
trans_136324	0.56	0.74	0.21	13.1	16.66	9.84	0.81	1.05	1.15	ACLPREF	hypothetical protein AMAG_02862 [Allomyces macrogynus ATCC 38327]	-	-	-	-	-	-	-
trans_136339	0	0.17	0	1.11	1.35	1.55	0.38	0.92	1.09	--	-	-	-	-	-	-	-	-
trans_136344	2.38	5.18	4.49	34.44	33.48	28.15	18.8	24.53	22.01	--	ABC multidrug transporter-like protein [Stagonospora sp. SRC1lsM3a]	-	-	-	-	-	-	-
trans_136345	5.15	8.39	6.6	55.92	47.88	51.78	36.05	36.97	39.34	Abcc2	Metal resistance protein YCF1 [Choanephora cucurbitarum]	-	-	-	-	-	-	-
trans_136352	1.05	1.15	1.01	16.56	14.02	13.9	23.38	33.06	27.08	dcd2B	Neutral ceramidase B [Phytophthora nicotianae]	Metabolism;Metabolism	Global and overview maps;Lipid metabolism	ko01100//Metabolic pathways;ko00600//Sphingolipid metabolism	K12349;K12349	-	-	-
trans_136358	1.81	2.42	1.33	14.03	13.33	10.73	9.15	10.02	8.69	pku80	Ku70/Ku80 beta-barrel domain-containing protein [Rozella allomycis CSF55]	Genetic Information Processing	Replication and repair	ko03450//Non-homologous end-joining	K10885	-	-	-
trans_136360	3.2	4.23	4.03	13.69	15.11	13.63	24.98	22.34	21.1	leuS	leucine-tRNA ligase [Phytophthora parasitica P10297]	Genetic Information Processing	Translation	ko00970//Aminoacyl-tRNA biosynthesis	K01869	-	GO:0003824//catalytic activity	GO:0006412//translation
trans_136365	7.21	9.35	10.61	30.55	38.24	30.53	35.22	33.14	30.99	alaS	alanyl-tRNA synthetase [Mucor circinelloides f. circinelloides 1006PhL]	Genetic Information Processing	Translation	ko00970//Aminoacyl-tRNA biosynthesis	K01872	-	GO:0005488//binding	-
trans_136370	82.17	78.19	56.16	16.29	17.59	15.59	6.29	9.53	9.24	Maeo_1030	BA75_01845T0 [Komagataella pastoris]	Metabolism;Metabolism;Metabolism;Metabolism;Metabolism;Metabolism	Global and overview maps;Amino acid metabolism;Amino acid metabolism;Carbohydrate metabolism;Amino acid metabolism;Metabolism of cofactors and vitamins	ko01100//Metabolic pathways;ko00250//Alanine, aspartate and glutamate metabolism;ko00310//Lysine degradation;ko00650//Butanoate metabolism;ko00350//Tyrosine metabolism;ko00760//Nicotinate and nicotinamide metabolism	K00135;K00135;K00135;K00135;K00135;K00135	-	-	-
trans_136386	0.17	0.17	0.18	5.35	7.63	4.53	1.57	1.11	1.16	--	-	-	-	-	-	-	-	-
trans_136416	7.23	9.73	5.92	53.36	64.65	52.1	25.91	30.98	25.46	--	-	-	-	-	-	-	-	-
trans_136428	2.92	4.63	3.77	13.29	13.38	17.38	18.91	16.19	15.83	rabggtb	Geranylgeranyl transferase type-2 subunit beta [Phytophthora nicotianae]	-	-	-	-	-	-	-
trans_136454	3.74	9.71	15.81	65.52	67.28	57.5	35.84	39.47	32.46	--	-	-	-	-	-	-	-	-
trans_136463	59.38	63.39	65.18	287.72	206.93	353.47	521.54	523.3	564.3	pgk1	phosphoglycerate kinase [Phytophthora infestans]	Metabolism;Metabolism;Metabolism;Metabolism;Metabolism;Metabolism	Global and overview maps;Global and overview maps;Global and overview maps;Global and overview maps;Global and overview maps;Carbohydrate metabolism	ko01100//Metabolic pathways;ko01110//Biosynthesis of secondary metabolites;ko01130//Biosynthesis of antibiotics;ko01230//Biosynthesis of amino acids;ko01200//Carbon metabolism;ko00010//Glycolysis / Gluconeogenesis	K00927;K00927;K00927;K00927;K00927;K00927	GO:0043231//intracellular membrane-bounded organelle	GO:0016772//transferase activity, transferring phosphorus-containing groups;GO:0032550//purine ribonucleoside binding	GO:0006090//pyruvate metabolic process;GO:0006796//phosphate-containing compound metabolic process;GO:0044723//single-organism carbohydrate metabolic process
trans_136475	0.69	0.81	1.83	9.84	8.08	7.89	6.7	7.97	7.67	PKAR	cAMPdependent protein kinase regulatory subunit put [Albugo laibachii Nc14]	-	-	-	-	-	-	GO:0016310//phosphorylation
trans_136478	21.55	20.19	22.85	133.88	128.72	127.59	119.33	99.21	101.14	SLC25A1	Tricarboxylate transport protein [Phytophthora nicotianae]	-	-	-	-	-	-	-
trans_136481	4.56	4.78	4.68	19.62	19.58	20.62	24.38	24.76	27.41	folD2	FTHFS-domain-containing protein [Mortierella elongata AG-77]	Metabolism;Metabolism	Global and overview maps;Metabolism of cofactors and vitamins	ko01100//Metabolic pathways;ko00670//One carbon pool by folate	K00288;K00288	-	-	-
trans_136483	2.19	1.66	2.17	46.68	64.2	43.93	32.55	30.24	22.82	--	WD domain, G-beta repeat-containing protein, partial [Mucor ambiguus]	-	-	-	-	-	-	-
trans_136500	2.05	1.23	1.16	8.19	9.14	7.83	10.07	13.21	11.07	--	hypothetical protein VE00_06014 [Pseudogymnoascus sp. WSF 3629]	-	-	-	-	-	-	-
trans_136507	2.55	4.22	4.07	11.83	10.76	9.8	9.89	10.65	10.49	OVCA2	serine hydrolase-like [Plasmopara halstedii]	-	-	-	-	-	-	-
trans_136510	1.86	2.23	2.23	19.35	19.63	18.19	15.87	14.64	13.3	--	ribosome biogenesis protein Nop8 [Schizosaccharomyces japonicus yFS275]	-	-	-	-	-	-	-
trans_136511	8.84	12.02	8.88	30.69	30.24	26.69	26.87	27.65	23.95	ROPGAP2	Rho GTPase-activating protein gacA [Phytophthora nicotianae]	-	-	-	-	-	-	-
trans_136515	2.51	3.56	1.63	9.31	9.91	9.14	9.35	8.59	7.82	Os05g0446300	g10-like protein [Plasmopara halstedii]	Genetic Information Processing	Transcription	ko03040//Spliceosome	K12873	-	-	-
trans_136517	0.48	0.77	0.58	3.73	4.94	3.25	2.78	3.29	2.08	RKM1	SET domain-containing protein [Xylona heveae TC161]	-	-	-	-	-	-	-
trans_136518	1.84	0.76	1.82	9.95	9.52	15.34	8.54	12.41	10.47	--	-	-	-	-	-	-	-	-
trans_136528	0.74	2.46	1.08	12.77	12.21	9.41	9.42	11.56	6.71	--	hypothetical protein I206_04262 [Kwoniella pini CBS 10737]	-	-	-	-	-	-	-
trans_136532	0	0.07	0.15	1.94	3.02	2.92	0.91	0.57	0.31	EURM3	Trypsin-like serine protease [Glarea lozoyensis ATCC 20868]	-	-	-	-	-	-	-
trans_136533	0.85	0.56	0.25	11.15	17.2	9.74	6.37	9.24	8.17	--	-	-	-	-	-	-	-	-
trans_136535	937.49	680.38	540.55	100.66	88.26	116.77	155.83	153.71	216.24	--	NAD(P)-binding protein [Gonapodya prolifera JEL478]	-	-	-	-	-	-	-
trans_136549	48.69	82.2	55.7	210.86	160.55	223.11	122.42	118.34	124.7	GPAT9	acyltransferase-domain-containing protein [Gonapodya prolifera JEL478]	-	-	-	-	-	-	-
trans_136568	367.47	474.22	333.74	162	179.09	150.14	95.15	100.46	93.75	--	-	-	-	-	-	-	-	-
trans_136572	3.29	4.79	3.87	13.74	13.66	11.61	21.08	18.27	16.13	RCC1	FOG: RCC1 domain [Plasmopara halstedii]	-	-	-	-	-	-	-
trans_136582	281.75	130.48	175.36	10.15	11.35	8.28	21.43	28.75	31.46	--	-	-	-	-	-	-	-	-
trans_136585	91.54	112.86	76.68	28.36	23.55	30.85	28.94	29.69	31.3	--	Uncharacterized conserved protein, contains JmjC domain [Plasmopara halstedii]	-	-	-	-	-	-	-
trans_136586	306.33	328.79	248.51	104.31	96.21	111.51	140.07	158.03	172.06	Jmjd7	JmjC domain-containing protein 7 [Phlebia centrifuga]	-	-	-	-	-	-	-
trans_136594	10.32	16.32	11.88	33.4	36.24	30.49	36.04	36.57	33.04	Ythdc2	P-loop containing nucleoside triphosphate hydrolase protein [Coniophora puteana RWD-64-598 SS2]	-	-	-	-	-	-	-
trans_136611	1.28	1.78	1.93	7.66	8.19	9.38	9.27	10.12	6.97	--	-	-	-	-	-	-	-	-
trans_136623	0.52	0.52	0.1	5.07	6.22	3.78	3.92	7.04	5.05	--	-	-	-	-	-	-	-	-
trans_136627	4.3	3.66	4.82	19.74	27.65	16.24	8.9	12.11	9.06	--	-	-	-	-	-	-	-	-
trans_136648	1001.65	1124.66	777.94	217.59	172.62	193	90.25	89.17	101.83	--	SOUL-domain-containing protein [Gonapodya prolifera JEL478]	-	-	-	-	-	-	-
trans_136656	0.07	0.29	0	3.29	1.88	1.12	2.43	2.84	2.31	--	-	-	-	-	-	-	-	-
trans_136665	0.54	0.52	0.42	40.42	41.58	36.06	25.54	29.47	23.04	pola1	DNA polymerase alpha catalytic subunit [Choanephora cucurbitarum]	Metabolism;Metabolism;Metabolism;Genetic Information Processing	Global and overview maps;Nucleotide metabolism;Nucleotide metabolism;Replication and repair	ko01100//Metabolic pathways;ko00230//Purine metabolism;ko00240//Pyrimidine metabolism;ko03030//DNA replication	K02320;K02320;K02320;K02320	GO:0044427//chromosomal part	GO:0097159//organic cyclic compound binding;GO:1901363//heterocyclic compound binding	GO:0006260//DNA replication;GO:0044710//single-organism metabolic process;GO:0044763//single-organism cellular process
trans_136672	12.2	16.4	6.78	4.31	3.56	5.25	7.6	7.78	7.65	AVT3A	amino acid auxin permease family [Plasmopara halstedii]	Cellular Processes	Transport and catabolism	ko04138//Autophagy - yeast	K14209	-	-	-
trans_136674	9.65	8.09	9.48	41.65	42.73	45.22	27.75	30.86	28.68	SPAC1B3.06c	glycosyltransferase family 2 protein [Botryobasidium botryosum FD-172 SS1]	-	-	-	-	-	-	-
trans_136695	0	0.12	0.26	2.89	2	2.33	2.79	3.84	2.24	--	-	-	-	-	-	-	-	-
trans_136708	0.91	0.41	0.43	4.45	2.72	6.64	1.17	0.79	1.09	--	-	-	-	-	-	-	-	-
trans_136713	1.57	1.89	1.48	7.56	6.75	7.1	8.56	9.31	9.12	--	-	-	-	-	-	-	-	-
trans_136728	230.3	187.53	149.35	83.71	77.88	78.26	63.98	71.09	76.77	--	-	-	-	-	-	-	-	-
trans_136736	14.94	18.4	17.41	66.13	78.96	71.64	68.9	64.57	61.36	psmB6	20S proteasome subunit beta 1 [Mucor circinelloides f. circinelloides 1006PhL]	Genetic Information Processing	Folding, sorting and degradation	ko03050//Proteasome	K02738	GO:0043231//intracellular membrane-bounded organelle;GO:0043234//protein complex	GO:0004175//endopeptidase activity	GO:0006508//proteolysis
trans_136738	1.01	2.58	1.34	7.25	4.8	6.56	4.83	5.17	5.86	--	gammasecretase subunit aph [Plasmopara halstedii]	-	-	-	-	-	-	-
trans_136742	0.04	0	0	3.34	3.04	2.19	0.18	0.24	0.26	--	-	-	-	-	-	-	-	-
trans_136745	1.78	2.96	2.22	14.07	14.01	13.51	13.62	14.55	14.16	RABA4D	rab family, other [Saprolegnia diclina VS20]	-	-	-	-	-	-	-
trans_136746	2.01	3.14	3.57	10.17	10.59	11.14	11.17	11.83	10.03	--	Adenosine kinase [Penicillium roqueforti FM164]	Metabolism;Metabolism	Global and overview maps;Nucleotide metabolism	ko01100//Metabolic pathways;ko00230//Purine metabolism	K00856;K00856	-	-	-
trans_136749	1.07	1.72	1.83	7.88	7.15	8.46	8.6	8.14	8.41	Mpv17l2	SYM1 protein [Phytophthora nicotianae]	Cellular Processes	Transport and catabolism	ko04146//Peroxisome	K13348	-	-	-
trans_136755	0	0	0	1.35	3.32	1.44	1.28	1.89	0.97	--	-	-	-	-	-	-	-	-
trans_136763	13.01	20.53	12.9	42.57	47.42	39.82	39.4	41.84	34.97	Os07g0281000	rna binding motif protein 22 [Moniliophthora roreri MCA 2997]	Genetic Information Processing	Transcription	ko03040//Spliceosome	K12872	-	-	-
trans_136774	0.48	1.16	0.66	4.4	4.37	3	2.63	3.4	2.61	--	-	-	-	-	-	-	-	-
trans_136778	1.04	1.64	2.09	5.19	5.67	5.99	7.09	6.32	6.54	zupT	Zinc (Zn2)-Iron (Fe2) Permease (ZIP) Family [Phytophthora nicotianae]	-	-	-	-	-	-	-
trans_136785	11.19	8.85	5.6	30.65	31.29	31.15	4.19	5.78	4.75	--	-	-	-	-	-	-	-	-
trans_136829	1.55	1.4	2.29	18.74	17.96	15.95	18.37	19.02	15.2	C1orf53	Myb protein J [Phytophthora nicotianae]	-	-	-	-	-	-	-
trans_136835	6.18	8.26	7.09	31.89	32.18	32.82	30.16	32.99	32.29	Npl4	NPL4-like protein [Phytophthora infestans T30-4]	-	-	-	-	-	-	-
trans_136839	5.3	8.74	5.68	55.14	59.27	59.34	83.98	79	81.07	Fdft1	farnesyl-diphosphate farnesyltransferase [Aphanomyces invadans]	Metabolism;Metabolism;Metabolism;Metabolism;Metabolism	Global and overview maps;Global and overview maps;Global and overview maps;Lipid metabolism;Metabolism of terpenoids and polyketides	ko01100//Metabolic pathways;ko01110//Biosynthesis of secondary metabolites;ko01130//Biosynthesis of antibiotics;ko00100//Steroid biosynthesis;ko00909//Sesquiterpenoid and triterpenoid biosynthesis	K00801;K00801;K00801;K00801;K00801	-	-	-
trans_136845	1.84	3.23	3.1	12.29	11.47	12.84	13.48	13.28	15.57	--	indole-diterpene biosynthesis protein-like protein PaxU [Glonium stellatum]	-	-	-	-	-	-	-
trans_136849	45.19	49.31	39.86	222.77	240.41	230.04	62.53	87.57	72.12	--	-	-	-	-	-	-	-	-
trans_136857	0.06	0	0	4.89	8.17	4.02	0.06	0.31	0	--	-	-	-	-	-	-	-	-
trans_136858	2.09	2.42	2.04	8.91	7.55	11.68	8.94	12.2	9.2	At4g29530	Inorganic pyrophosphatase 1 [Hypsizygus marmoreus]	-	-	-	-	-	-	-
trans_136865	20.18	20.52	23.32	74.29	78.38	67.57	85.5	85.39	76.02	CAND1	Radial spoke head 10 B [Phytophthora nicotianae]	-	-	-	-	-	-	-
trans_136878	623.77	443.53	413.23	231.79	197.41	220.67	121.52	129.37	162.09	--	-	-	-	-	-	-	-	-
trans_136886	0.95	0.21	0.36	2.31	3.92	3.14	2.38	2.96	2.89	--	-	-	-	-	-	-	-	-
trans_136897	1.03	1.85	1.07	17.03	16.92	13.64	14.72	14.21	12.3	--	-	-	-	-	-	-	-	-
trans_136912	0.89	1.62	1.27	4.65	5.91	3.79	4.73	5.03	3.82	nt5c3	HAD hydrolase, family IE [Spizellomyces punctatus DAOM BR117]	-	-	-	-	-	-	-
trans_136916	60.85	56.27	47.51	31.36	21.27	26.35	17.21	18.41	18.05	--	-	-	-	-	-	-	-	-
trans_136925	9.15	11.02	10.21	27.91	25.34	28.08	37.28	41.15	37.37	cysA	cystathionine gamma-lyase [Phytophthora infestans T30-4]	Metabolism;Metabolism;Metabolism;Metabolism;Metabolism;Metabolism	Global and overview maps;Global and overview maps;Global and overview maps;Amino acid metabolism;Amino acid metabolism;Metabolism of other amino acids	ko01100//Metabolic pathways;ko01130//Biosynthesis of antibiotics;ko01230//Biosynthesis of amino acids;ko00260//Glycine, serine and threonine metabolism;ko00270//Cysteine and methionine metabolism;ko00450//Selenocompound metabolism	K01758;K01758;K01758;K01758;K01758;K01758	-	-	-
trans_136936	2.43	3.94	2.67	12.98	11.84	10.52	11.04	10.95	9.97	SWC4	DNA methyltransferase 1-associated protein 1 [Phytophthora nicotianae]	-	-	-	-	-	-	-
trans_136938	6.85	5.99	2.38	1.2	1.37	1.08	0.57	0.66	0.17	--	-	-	-	-	-	-	-	-
trans_136939	3.17	4.12	1.45	0.88	1.5	0.49	0.12	0.48	0.99	--	-	-	-	-	-	-	-	-
trans_136941	0.43	0.08	0.16	6.66	6.87	6.1	2.02	1.23	2.23	--	-	-	-	-	-	-	-	-
trans_136944	5.71	6.99	5.45	27.79	29.26	27.87	31.93	36.35	29.56	DERL2	Predicted membrane protein [Plasmopara halstedii]	Genetic Information Processing	Folding, sorting and degradation	ko04141//Protein processing in endoplasmic reticulum	K13989	-	-	-
trans_136964	5.88	6.28	10.61	33.48	36.32	35.52	57.15	54.39	51.13	Por	nadph-cytochrome p450 [Plasmopara halstedii]	-	-	-	-	-	-	-
trans_136971	445.94	455.85	370.74	43.1	45.25	45.46	14.62	17.49	15.69	DHRS12	Env9p [Rhizophagus irregularis DAOM 197198w]	-	-	-	-	-	-	-
trans_136978	0.83	0.29	0.76	2.61	4.38	3.32	5.09	4.68	3.02	--	-	-	-	-	-	-	-	-
trans_136983	8.7	14.23	5.68	3.5	3.7	4	10.82	8.06	7.81	--	-	-	-	-	-	-	-	-
trans_136985	21.74	25.25	14.35	7.59	6.23	6.91	11.15	11.89	11.54	--	E3 ubiquitin-protein ligase SSM4 [Rhizophagus irregularis DAOM 197198w]	-	-	-	-	-	-	-
trans_136987	332.49	326.32	331.23	122.41	124.72	119.51	134.14	132.15	126.8	--	oxidoreductase, 2OG-Fe(II) oxygenase family [Mucor ambiguus]	-	-	-	-	-	-	-
trans_136989	1.33	4	2.74	15.99	16.78	13.27	16.27	17.98	12.51	ETL1	SWI/SNF-related matrix-associated actin-dependent regulator [Phytophthora nicotianae]	-	-	-	-	-	-	-
trans_136992	7	13.47	9.07	56.61	72.46	52.31	8.98	9.18	8.31	--	-	-	-	-	-	-	-	-
trans_137010	1.25	1.38	0.94	9.81	11.48	8.09	10.23	11.95	10.7	--	-	-	-	-	-	-	-	-
trans_137035	3.53	5.46	7.51	2.62	2.32	2.91	2.3	2.77	3.92	IDS	choline-sulfatase [Sclerotinia borealis F-4128]	-	-	-	-	-	-	-
trans_137042	2.65	4.16	2.91	12.61	13.62	10.49	8.98	8.72	10.57	UFM1	ubiquitin-fold modifier 1 [Saprolegnia diclina VS20]	-	-	-	-	-	-	-
trans_137064	3.89	3.12	5.34	26.63	25.71	25.69	27.61	27.75	26.05	GEP	peptidase S9 prolyl oligopeptidase [Cordyceps confragosa RCEF 1005]	-	-	-	-	-	-	-
trans_137065	3.35	2.59	5.01	24.22	26.53	21.11	26.28	28.65	21.15	Nudt9	-	-	-	-	-	-	-	-
trans_137066	0.68	1.47	1.1	6.36	6.66	7.05	6.53	7.64	6.55	SPBC2A9.09	thioredoxin-like protein [Gonapodya prolifera JEL478]	-	-	-	-	-	-	-
trans_137068	0.09	0.25	0.16	1.35	2.29	1.49	1.75	1.04	1.19	--	-	-	-	-	-	-	-	-
trans_137076	4.89	8.01	5.89	24.69	33.81	21.76	22.91	27.11	22.35	--	-	-	-	-	-	-	-	-
trans_137086	4.02	5.44	5.75	0.66	1.24	1.37	0.16	0.42	0.73	--	-	-	-	-	-	-	-	-
trans_137114	1.14	2.2	1.88	7.56	10.26	6.55	8.57	9.09	7.35	--	-	-	-	-	-	-	-	-
trans_137131	2.31	5.18	3.81	12.48	12.41	12.45	12.69	11.94	9.91	--	-	-	-	-	-	-	-	-
trans_137175	12.28	14.51	16.27	42.22	45.91	44.55	47.83	48.45	44.15	--	Guanylyl cyclase inhibitory protein [Phytophthora nicotianae]	-	-	-	-	-	-	-
trans_137176	18.23	15.51	25.14	117.23	106.47	126.73	171.41	142.03	149.11	phaA	acetyl-CoA C-acetyltransferase [Mucor ambiguus]	Metabolism;Metabolism;Metabolism;Metabolism;Metabolism;Metabolism;Metabolism;Metabolism;Metabolism;Metabolism;Metabolism;Metabolism;Metabolism;Metabolism;Metabolism	Global and overview maps;Global and overview maps;Global and overview maps;Global and overview maps;Global and overview maps;Amino acid metabolism;Lipid metabolism;Carbohydrate metabolism;Amino acid metabolism;Amino acid metabolism;Carbohydrate metabolism;Carbohydrate metabolism;Carbohydrate metabolism;Metabolism of terpenoids and polyketides;Lipid metabolism	ko01100//Metabolic pathways;ko01110//Biosynthesis of secondary metabolites;ko01130//Biosynthesis of antibiotics;ko01200//Carbon metabolism;ko01212//Fatty acid metabolism;ko00280//Valine, leucine and isoleucine degradation;ko00071//Fatty acid degradation;ko00620//Pyruvate metabolism;ko00380//Tryptophan metabolism;ko00310//Lysine degradation;ko00640//Propanoate metabolism;ko00630//Glyoxylate and di…	K00626;K00626;K00626;K00626;K00626;K00626;K00626;K00626;K00626;K00626;K00626;K00626;K00626;K00626;K00626	-	-	-
trans_137187	13.34	15.29	19.19	113.94	109.6	112.74	169.53	143.08	146.26	carA	Succinyl-CoA:3-ketoacid coenzyme A transferase [Penicillium chrysogenum]	-	-	-	-	-	-	-
trans_137205	2.51	2.57	1.61	10.45	8.62	8.57	7.81	6.97	5.82	--	-	-	-	-	-	-	-	-
trans_137209	4.67	4.45	4.42	28.39	28.51	28.91	24.05	22.81	18.03	--	unnamed protein product [Albugo candida]	-	-	-	-	-	-	-
trans_137211	22.29	35.36	26.99	106.33	80.07	127.76	88.11	78.3	86.17	rhlG	Sps19p [Rhizophagus irregularis DAOM 197198w]	-	-	-	-	-	-	-
trans_137229	149.69	148.26	146.17	56.47	56.47	65.03	115.79	102.37	106.56	--	-	-	-	-	-	-	-	-
trans_137235	1.74	2.53	1.6	9.51	9.75	8.08	5.69	7.68	6.01	--	nedd8-activating enzyme e1 regulatory subunit [Stemphylium lycopersici]	-	-	-	-	-	GO:0005488//binding	GO:0006281//DNA repair
trans_137244	149.07	162.34	109.79	23.13	27.98	19.85	10.01	9.89	7.96	--	membrane protein [Plasmopara halstedii]	-	-	-	-	-	-	-
trans_137256	0	0.13	0.26	2.4	3.43	2.45	1.3	0.59	0.79	--	-	-	-	-	-	-	-	-
trans_137262	6.4	5.77	6.34	22.95	23.68	22.61	35.16	30.52	30.7	dap4	Dipeptidyl peptidase 8 [Phytophthora nicotianae]	-	-	-	-	-	-	-
trans_137277	1337.49	1580.85	1236.01	631.17	629.55	594.65	1051.91	921.67	921.36	SDH1-1	succinate dehydrogenase [Gonapodya prolifera JEL478]	Metabolism;Metabolism;Metabolism;Metabolism;Metabolism;Metabolism	Global and overview maps;Global and overview maps;Global and overview maps;Global and overview maps;Energy metabolism;Carbohydrate metabolism	ko01100//Metabolic pathways;ko01110//Biosynthesis of secondary metabolites;ko01130//Biosynthesis of antibiotics;ko01200//Carbon metabolism;ko00190//Oxidative phosphorylation;ko00020//Citrate cycle (TCA cycle)	K00234;K00234;K00234;K00234;K00234;K00234	-	GO:0000166//nucleotide binding;GO:0016491//oxidoreductase activity	GO:0006091//generation of precursor metabolites and energy;GO:0044710//single-organism metabolic process
trans_137282	3.43	6.08	5.41	21.51	19.64	18.42	1.74	2.55	2.48	--	-	-	-	-	-	-	-	-
trans_137287	0.17	0.45	0.38	3.37	2.39	3.21	2.97	1.26	2.02	--	-	-	-	-	-	-	-	-
trans_137321	0.32	0.18	0.35	1.51	2.49	1.1	0.36	0.21	0.24	--	hypothetical protein AMAG_02720 [Allomyces macrogynus ATCC 38327]	-	-	-	-	-	-	-
trans_137323	0.04	0.09	0.22	1.45	1.31	1.03	0.15	0.55	0.32	grlE	periplasmic binding protein-like I, partial [Mortierella elongata AG-77]	-	-	-	-	-	-	-
trans_137326	14.5	14.15	14.18	42.19	45.6	39.5	57.64	55.44	52.07	PDIL5-4	disulfide-isomerase 5-4 protein [Phytophthora nicotianae]	Genetic Information Processing	Folding, sorting and degradation	ko04141//Protein processing in endoplasmic reticulum	K09580	-	-	-
trans_137328	6.39	8.89	6.21	36.95	48.21	37.03	41.06	52.47	37.21	--	-	-	-	-	-	-	-	-
trans_137330	11.24	16.6	11.31	73.55	96.22	69.53	65.85	95.5	66.24	Gtpbp2	gtp-binding [Plasmopara halstedii]	-	-	-	-	-	-	-
trans_137334	8660.06	5556.56	5857.12	2444.81	2241.66	2531.13	1608.03	1776.4	2083.93	--	-	-	-	-	-	-	-	-
trans_137338	0.88	1.07	0.65	4.1	6.19	2.64	2.25	2.85	2.99	--	-	-	-	-	-	-	-	-
trans_137342	3.02	3.12	3.8	63.87	69.33	57.75	59.8	66.12	47.34	Msh6	dna mismatch repair protein msh6 [Plasmopara halstedii]	Genetic Information Processing	Replication and repair	ko03430//Mismatch repair	K08737	-	-	-
trans_137346	2.22	3.04	1.48	18.04	17.14	16.28	8.06	9.24	8.13	--	-	-	-	-	-	-	-	-
trans_137375	6.81	14.13	4.63	39.35	52.06	39.1	15.17	25.45	18.58	--	30 kDa heat shock protein [Epichloe festucae var. lolii] [Epichloe festucae]	-	-	-	-	-	-	-
trans_137403	3.3	3.65	2.52	9.11	8.93	9.36	11.15	10.07	9.31	sacm1l	Phosphatidylinositide phosphatase SAC1-B [Phytophthora nicotianae]	Metabolism;Environmental Information Processing;Metabolism	Global and overview maps;Signal transduction;Carbohydrate metabolism	ko01100//Metabolic pathways;ko04070//Phosphatidylinositol signaling system;ko00562//Inositol phosphate metabolism	K21797;K21797;K21797	-	-	-
trans_137404	1.77	1.62	3.25	11.79	10.12	10.1	12.78	10.66	9.18	--	RIC1-domain-containing protein, partial [Rhodotorula sp. JG-1b]	-	-	-	-	-	-	-
trans_137411	2.25	2.79	2.48	8.36	9.96	7.51	9.93	11.7	9.97	cdkal1	MiaB-like tRNA modifying enzyme, archaeal-type [Phytophthora parasitica INRA-310]	-	-	-	-	-	GO:0051536//iron-sulfur cluster binding	GO:0043170//macromolecule metabolic process
trans_137446	82.76	92.22	75.6	210.33	228.92	224.08	485.71	488.11	455.25	--	Protein NBR1 like protein [Phlebia centrifuga]	-	-	-	-	-	-	-
trans_137469	325.59	385.97	520.77	158.61	204.58	135.32	164.28	179.92	194.98	Slc25a1	Tricarboxylate transport protein [Phytophthora nicotianae]	-	-	-	-	-	-	-
trans_137475	0.82	0.96	2.54	58.05	68.87	61.5	132.84	124.77	113.65	ALDH22A1	ALDH-like protein [Gonapodya prolifera JEL478]	-	-	-	-	-	-	-
trans_137489	3	3.17	3.13	35.63	37.95	28.39	32.54	33.81	23.49	Rfc1	replication factor c [Plasmopara halstedii]	Genetic Information Processing;Genetic Information Processing;Genetic Information Processing	Replication and repair;Replication and repair;Replication and repair	ko03420//Nucleotide excision repair;ko03030//DNA replication;ko03430//Mismatch repair	K10754;K10754;K10754	-	-	-
trans_137494	8849.74	6208.08	5270.66	505.01	463.7	488.59	378.4	536.98	645.57	--	hypothetical protein H257_06264 [Aphanomyces astaci]	-	-	-	-	-	-	-
trans_137500	2095.92	1123.16	2378.45	527.97	416.12	502.81	283.15	306.94	389.85	--	-	-	-	-	-	-	-	-
trans_137511	32.1	30.83	33.07	169.18	163.75	150.05	155.96	147.01	125.43	MYSM1	Homeodomain-like DNA binding domain-containing transcription factor [Phycomyces blakesleeanus NRRL 1555(-)]	-	-	-	-	-	-	-
trans_137513	0.65	1.16	0.61	6.61	5.82	6.88	6.36	5.64	3.55	--	-	-	-	-	-	-	-	-
trans_137526	2.81	5.36	4.23	50.01	42.68	52.21	19.14	19.24	18.62	Smc4	nuclear condensin complex subunit SMC4 (RecF/RecN/SMC N terminal domain-containing) [Colletotrichum tofieldiae]	Cellular Processes	Cell growth and death	ko04111//Cell cycle - yeast	K06675	-	-	-
trans_137550	2.24	4.23	4.36	30.52	37.21	26.63	27.37	24.22	21.2	--	-	-	-	-	-	-	-	-
trans_137551	2.08	3.38	3.43	13.85	15.2	14.08	13.64	14.69	11.4	--	Ferredoxin-fold anticodon-binding domain-containing protein 1 [Phytophthora nicotianae]	-	-	-	-	-	-	-
trans_137555	0.02	0.07	0.08	4.42	2.75	3.49	4.34	6.08	4.28	--	conserved hypothetical protein [Phytophthora infestans T30-4]	-	-	-	-	-	-	-
trans_137564	14.1	20.13	14.11	4.78	4.49	3.4	3.14	2.58	2.33	--	-	-	-	-	-	-	-	-
trans_137565	3.02	6.18	3.63	1.88	0.81	1.05	0.51	0.8	0.7	--	-	-	-	-	-	-	-	-
trans_137569	4.75	6.3	5.1	17.13	16.88	13.93	13.61	15.36	12.8	fadD32	Long-chain-fatty-acid--AMP ligase FadD29 [Phytophthora nicotianae]	-	-	-	-	-	-	-
trans_137598	42.87	87.95	38.93	11.18	15.55	9.85	22.94	22.75	22.29	AMT1-3	Ammonium transporter 1 [Ceratocystis platani]	-	-	-	-	-	-	GO:0006810//transport;GO:0044699//single-organism process
trans_137603	2.34	9.15	5.35	81.9	90.33	84.25	25.68	44.1	39.66	--	-	-	-	-	-	-	-	-
trans_137626	2.54	2.32	2.84	15.6	16.78	15.21	15.64	15.84	13.35	Ecpas	ARM repeat-containing protein [Mortierella elongata AG-77]	-	-	-	-	-	-	-
trans_137627	0.22	0.49	0.64	17.62	19.03	25.21	9.16	11.43	8.81	At4g16580	Serine/threonine protein phosphatase [Plasmopara halstedii]	-	-	-	-	-	-	-
trans_137631	1.68	1.49	1.58	8.99	10.59	9	8.75	13.84	8.73	--	-	-	-	-	-	-	-	-
trans_137646	2.84	3.17	4.13	21.33	19.35	22.98	20.96	20.35	18.94	L2HGDH	L-2-hydroxyglutarate dehydrogenase [Phytophthora nicotianae]	-	-	-	-	-	-	-
trans_137650	19.92	23.12	17.88	6.68	7.28	6.09	10.28	12.05	9.57	--	-	-	-	-	-	-	-	-
trans_137653	0.93	1.53	1.36	24.76	23.58	25.31	18.97	27.09	18.49	Hist1h3b	histone H3 [Saprolegnia diclina VS20]	-	-	-	-	GO:0043231//intracellular membrane-bounded organelle;GO:0043232//intracellular non-membrane-bounded organelle	GO:0003676//nucleic acid binding;GO:0046983//protein dimerization activity	-
trans_137655	2.88	4.66	3.72	76.48	82.84	90.15	39.92	48.4	35.58	SlH4	histone H4 [Phytophthora infestans T30-4]	-	-	-	-	GO:0043231//intracellular membrane-bounded organelle;GO:0043232//intracellular non-membrane-bounded organelle	GO:0003676//nucleic acid binding;GO:0046983//protein dimerization activity	GO:0034728//nucleosome organization
trans_137669	0.71	1.45	0.78	9.03	7.06	6.6	5.35	5.87	4	REV1	DNA repair protein [Gonapodya prolifera JEL478]	-	-	-	-	-	-	GO:0006259//DNA metabolic process
trans_137686	0	0	0	1.1	1.23	0.96	0.47	1.73	0.48	--	putative polyprotein [Albugo laibachii Nc14]	-	-	-	-	-	-	-
trans_137690	0	0	0	0.69	1.29	0.67	1.06	0.88	0.42	--	-	-	-	-	-	-	-	-
trans_137694	153.23	123.17	102.37	46.05	43.18	46.97	63.57	75.66	80.1	EO	GroES-like protein [Mortierella elongata AG-77]	-	-	-	-	-	-	-
trans_137695	0.21	0.59	0.96	3.36	3.84	2.9	3.09	3.55	2.77	mkrn2	E3 ubiquitin-protein ligase makorin-1 [Phytophthora nicotianae]	-	-	-	-	-	-	-
trans_137704	19.43	24.36	22	5.88	6.17	6.26	13.72	15.16	14.81	--	Phosphoglycerate mutase family [Phytophthora nicotianae]	-	-	-	-	-	-	-
trans_137707	3.24	3.16	4.07	11.63	12.44	11.15	15.42	15.64	13.56	PUS7	Pus7p [Saccharomyces cerevisiae YJM1399]	-	-	-	-	-	-	-
trans_137732	0.09	0	0	3.53	3.36	3.45	1.31	1.21	2.03	ECO1	Bidirectional sugar transporter SWEET3 [Phytophthora nicotianae]	-	-	-	-	-	-	-
trans_137735	4.49	6.69	13.96	95.44	126.63	95.54	122.47	114.14	125.79	HSD17B12	short-chain dehydrogenase [Lichtheimia corymbifera JMRC:FSU:9682]	Metabolism;Metabolism;Metabolism;Metabolism;Metabolism	Global and overview maps;Global and overview maps;Global and overview maps;Lipid metabolism;Lipid metabolism	ko01100//Metabolic pathways;ko01110//Biosynthesis of secondary metabolites;ko01212//Fatty acid metabolism;ko00062//Fatty acid elongation;ko01040//Biosynthesis of unsaturated fatty acids	K10251;K10251;K10251;K10251;K10251	-	-	-
trans_137752	13.13	19.53	9.05	152.25	162.52	112.03	125.16	144.32	102.87	--	-	-	-	-	-	-	-	-
trans_137758	7.11	6.69	5.7	21.26	21.11	18.89	11.15	16.96	13.41	--	-	-	-	-	-	-	-	-
trans_137766	3.56	3.8	1.81	253.13	285.78	252.15	190.15	194.05	137.17	--	Autophagy-related protein 18 [Phytophthora nicotianae]	-	-	-	-	-	-	-
trans_137770	1.63	2.28	1.43	56.19	58.29	39.99	33.91	41.73	27.3	tag	DNA glycosylase [Gonapodya prolifera JEL478]	-	-	-	-	-	-	-
trans_137785	2.89	3.68	2.71	20.51	18.77	13.78	13.27	15.79	10.28	hrq1	Predicted ATP-dependent RNA helicase [Plasmopara halstedii]	-	-	-	-	-	-	-
trans_137794	22.53	23.82	24.67	68.43	79.99	68.75	75.8	74.8	54.99	PSP	phosphoserine phosphatase SerB [Aphanomyces astaci]	Metabolism;Metabolism;Metabolism;Metabolism;Metabolism;Metabolism	Global and overview maps;Global and overview maps;Global and overview maps;Global and overview maps;Amino acid metabolism;Energy metabolism	ko01100//Metabolic pathways;ko01130//Biosynthesis of antibiotics;ko01230//Biosynthesis of amino acids;ko01200//Carbon metabolism;ko00260//Glycine, serine and threonine metabolism;ko00680//Methane metabolism	K01079;K01079;K01079;K01079;K01079;K01079	-	-	GO:0044237//cellular metabolic process
trans_137810	38.19	35.88	26.33	19.11	15.33	15.12	19.08	18.56	21.36	--	-	-	-	-	-	-	-	-
trans_137813	4.85	5.64	4.75	20	19.76	18.28	19.99	18.49	16.3	MINDY3	FAM188A protein [Phytophthora nicotianae]	-	-	-	-	-	-	-
trans_137815	0.48	0.42	0.35	2.28	2.36	2.75	1.01	0.78	0.45	--	-	-	-	-	-	-	-	-
trans_137818	236.29	224.28	214.85	47.49	41.28	48.8	48.34	41.46	45.69	--	(heparan sulfate)-glucosamine 3-sulfotransferase 1 [Plasmopara halstedii]	-	-	-	-	-	-	-
trans_137824	3.1	4.02	2.82	170.73	201.56	156.87	146.25	148.5	106.8	dut-1	dUTP pyrophosphatase [Saprolegnia diclina VS20]	Metabolism;Metabolism	Global and overview maps;Nucleotide metabolism	ko01100//Metabolic pathways;ko00240//Pyrimidine metabolism	K01520;K01520	GO:0005737//cytoplasm	GO:0016787//hydrolase activity	GO:0009213//pyrimidine deoxyribonucleoside triphosphate catabolic process;GO:0009264//deoxyribonucleotide catabolic process;GO:0009394//2'-deoxyribonucleotide metabolic process;GO:0046386//deoxyribose phosphate catabolic process;GO:1901565//organonitrogen compound catabolic process
trans_137849	15.9	28	19.94	69.31	76.41	69.62	73.82	74.17	65.85	RPN9B	26S proteasome non-ATPase regulatory subunit 13 [Phytophthora nicotianae]	Genetic Information Processing	Folding, sorting and degradation	ko03050//Proteasome	K03039	-	-	-
trans_137853	5.65	6.48	6.53	56.64	67.45	56.2	57.14	60.46	45.15	MSI1	histone-binding protein RBBP4 [Saprolegnia parasitica CBS 223.65]	-	-	-	-	-	-	-
trans_137871	2.49	4.63	2.81	12.61	15.27	12.73	12.97	15.94	13.91	--	-	-	-	-	-	-	-	-
trans_137878	4.94	9.14	4.38	33.48	40.23	29.75	32.1	33.18	26.98	Fignl1	Fidgetin protein 1 [Phytophthora nicotianae]	-	-	-	-	-	GO:0032550//purine ribonucleoside binding	-
trans_137879	2.23	4.63	2.97	20.48	23.49	21.07	20.07	21.09	11.27	--	-	-	-	-	-	-	-	-
trans_137889	0.73	1.4	0.8	4.23	4.42	5.95	5.13	4.03	7.05	--	-	-	-	-	-	-	-	-
trans_137909	20.01	29.94	16.57	120.18	145.41	106.89	89.62	99.91	74.4	rtpR	ribonucleoside-triphosphate reductase [Saprolegnia parasitica CBS 223.65]	-	-	-	-	-	-	-
trans_137912	6.54	6.21	4.42	21.58	24.38	22.45	24.76	29.74	20.51	--	hypothetical protein RHOBADRAFT_37592 [Rhodotorula graminis WP1]	-	-	-	-	-	-	-
trans_137913	5.7	8.09	5.48	19.19	20.65	18.61	16.86	17.31	12.89	--	-	-	-	-	-	-	-	-
trans_137918	1.23	1.52	1.1	15.49	13.43	15.06	12.06	9.2	10.24	--	-	-	-	-	-	-	-	-
trans_137923	40.87	45.41	27.32	5.67	6.36	4.25	0.55	0.71	0.7	phr	class-II photolyase [Antonospora locustae]	-	-	-	-	-	-	-
trans_137928	264.32	127.5	176.47	26.26	21.05	27.53	29.47	31.7	34.69	--	lariat debranching enzyme b [Plasmopara halstedii]	-	-	-	-	-	-	-
trans_137929	6.93	11.84	8.91	34.12	40.58	31.79	34.07	42.16	30.53	osm1	fumarate reductase [Coprinopsis cinerea okayama7#130]	-	-	-	-	-	-	-
trans_137935	5.84	9.11	8.25	29.37	32	27.78	23.06	22.76	20.06	--	nuclear pore protein [Malassezia pachydermatis]	-	-	-	-	-	-	-
trans_137941	4.2	7.69	4.41	53.71	61.96	49.81	42.11	45.53	35.22	--	hypothetical protein SPRG_20377 [Saprolegnia parasitica CBS 223.65]	-	-	-	-	-	-	-
trans_137949	6.8	9.24	8.72	26.11	31.25	26.82	34.53	37.96	36.66	nnt1	nicotinamide N-methyltransferase [Auricularia subglabra TFB-10046 SS5]	-	-	-	-	-	-	-
trans_137950	159.42	145.53	84.6	57.62	64.69	63.91	49.97	54.66	51.98	--	-	-	-	-	-	-	-	-
trans_137955	2.26	3.18	2.76	11.85	10.62	9.85	10.3	9.77	8.95	--	UV radiation resistance-associated gene protein [Glonium stellatum]	-	-	-	-	-	-	-
trans_137960	10.18	11.18	5.59	32.59	31.42	37.22	25.19	23.72	25.58	--	n-hydroxyarylamine sulfotransferase [Fusarium langsethiae]	-	-	-	-	-	-	-
trans_137968	5.38	7.9	5.1	18.38	17.17	16.19	21.59	20.15	18.9	--	-	-	-	-	-	-	-	-
trans_137969	8.07	6.68	8.98	28.39	27.42	24.75	26.34	29.31	25.53	CHD7	snf2 family nterminal domain containing protein [Plasmopara halstedii]	-	-	-	-	-	GO:0005488//binding	-
trans_137975	2.14	3.89	2.14	13.13	15.06	12.24	12.17	14.66	10.86	ATXR3	SET domain-containing protein [Gonapodya prolifera JEL478]	-	-	-	-	-	-	GO:0006464//cellular protein modification process;GO:0032259//methylation;GO:0044763//single-organism cellular process;GO:0065007//biological regulation
trans_138013	25.64	34.83	30.63	77.8	76.58	81.4	92.87	93.02	82.02	cse1l	Exportin-2 [Phytophthora nicotianae]	-	-	-	-	-	-	-
trans_138016	0.21	0.5	0.3	3.27	2.78	2.11	1.37	1.82	1.79	--	-	-	-	-	-	-	-	-
trans_138023	1.01	1.04	0.43	10.33	12.72	7.29	8	7.26	7.71	--	-	-	-	-	-	-	-	-
trans_138029	1.86	3.69	1.33	9.37	9.91	7.34	5.7	7.05	5.05	--	-	-	-	-	-	-	-	-
trans_138038	2.38	3.2	1.9	8.97	8.4	7.65	7.1	6.82	5.19	--	-	-	-	-	-	-	-	-
trans_138044	0.7	2.28	1.16	1	0.25	0.49	0.87	0.85	1.07	--	-	-	-	-	-	-	-	-
trans_138048	7.52	9.29	6.88	25.42	28.01	24.61	35.17	31.22	30.12	Aarsd1	Alanyl-tRNA editing protein Aarsd1-A [Phytophthora nicotianae]	-	-	-	-	-	-	-
trans_138051	2.42	3.64	2.83	11.39	9.32	9.67	7.79	10.41	8.51	--	-	-	-	-	-	-	-	-
trans_138060	5.97	7.53	5.8	78.84	74.94	63.7	29.74	31.76	26.65	--	Bck1p [Rhizophagus irregularis DAOM 197198w]	-	-	-	-	-	-	-
trans_138063	9.53	9.81	9.26	1.04	1.17	1.14	3.45	3.33	2.62	--	-	-	-	-	-	-	-	-
trans_138082	0.79	0.6	0.74	6.52	5.14	5.35	6.82	7.83	7.06	--	-	-	-	-	-	-	-	-
trans_138083	1.36	1.7	1.25	7.58	5.89	7.72	7.64	6.76	8.91	DHDDS	dehydrodolichyl diphosphate synthetase [Lichtheimia corymbifera JMRC:FSU:9682]	Metabolism;Metabolism	Global and overview maps;Metabolism of terpenoids and polyketides	ko01110//Biosynthesis of secondary metabolites;ko00900//Terpenoid backbone biosynthesis	K11778;K11778	-	-	-
trans_138090	4.51	9.48	12.71	74.52	81.95	69.47	97.67	93.18	78.38	ABCG44	ABC transporter G family member 31 [Phytophthora nicotianae]	-	-	-	-	-	-	-
trans_138094	1.52	2.59	2.35	7.63	7.27	7.96	7.18	6.94	6.54	ABCG36	ATP-binding Cassette (ABC) Superfamily [Phytophthora nicotianae]	-	-	-	-	-	-	-
trans_138105	0.78	1.62	0.86	6	4.2	4.6	6.92	6.32	5.45	Sde_3824	Uncharacterised protein family UPF0246 [Plasmopara halstedii]	-	-	-	-	-	-	-
trans_138124	1.77	2.1	1.5	10.8	10.15	9.91	9.12	10.28	7.89	--	-	-	-	-	-	-	-	-
trans_138133	1.85	3.19	1.9	17.16	15.94	15.18	6.13	6.34	5.84	pats1	RNI-like protein [Gonapodya prolifera JEL478]	-	-	-	-	-	-	-
trans_138143	1.8	1.35	2.09	5.59	8.06	8.6	7.02	6.19	5.78	--	Similar to WD repeat domain-containing protein 83; acc. no. Q9BRX9 [Pyronema omphalodes CBS 100304]	-	-	-	-	-	-	-
trans_138153	9.93	7.65	5.23	37.11	39.73	33.14	39.89	48.4	37.88	--	-	-	-	-	-	-	-	-
trans_138154	7.95	6.13	3.42	32.65	33.81	26.72	34.76	40.95	31.38	--	-	-	-	-	-	-	-	-
trans_138155	6.15	6.2	5.64	22.9	22.53	23.09	28.07	28.36	24.53	FEN1	flap endonuclease 1 [Cenococcum geophilum 1.58]	Genetic Information Processing;Genetic Information Processing;Genetic Information Processing	Replication and repair;Replication and repair;Replication and repair	ko03030//DNA replication;ko03410//Base excision repair;ko03450//Non-homologous end-joining	K04799;K04799;K04799	-	-	-
trans_138161	0.58	0.83	0.16	5.56	6.32	6.36	0.91	1.41	1.89	NUDT5	NUDIX hydrolase [Penicillium griseofulvum]	Metabolism	Nucleotide metabolism	ko00230//Purine metabolism	K01515	-	-	-
trans_138176	51	38.41	40.88	18.96	20.55	19.11	18.64	26.98	21.75	--	-	-	-	-	-	-	-	-
trans_138186	16.44	13.1	16.11	53.28	52.52	46.98	53.66	54.83	46.07	Chd7	snf2 family nterminal domain containing protein [Plasmopara halstedii]	-	-	-	-	-	-	-
trans_138197	4.39	5.92	4.7	14.78	12.39	15.17	27.13	25.49	24.99	--	hypothetical protein PHYSODRAFT_361407 [Phytophthora sojae]	-	-	-	-	-	-	-
trans_138205	0	0.29	0	2.66	1.73	2.33	1.01	1.53	0.13	--	-	-	-	-	-	-	-	-
trans_138212	8.89	14.39	11.2	65.49	71.98	59.85	67.67	67.48	55.23	--	Proteasome inhibitor PI31 subunit [Choanephora cucurbitarum]	-	-	-	-	-	-	-
trans_138213	7.2	6.05	6.27	21.52	22.25	17.14	16	16.99	14.71	At3g46220	Uncharacterized conserved protein [Plasmopara halstedii]	-	-	-	-	-	-	-
trans_138216	19.48	21.49	26.42	76.22	72.8	71.15	103.86	97.8	88.58	gcvP	glycine dehydrogenase [Lichtheimia corymbifera JMRC:FSU:9682]	Metabolism;Metabolism;Metabolism;Metabolism;Metabolism;Metabolism	Global and overview maps;Global and overview maps;Global and overview maps;Global and overview maps;Amino acid metabolism;Carbohydrate metabolism	ko01100//Metabolic pathways;ko01110//Biosynthesis of secondary metabolites;ko01130//Biosynthesis of antibiotics;ko01200//Carbon metabolism;ko00260//Glycine, serine and threonine metabolism;ko00630//Glyoxylate and dicarboxylate metabolism	K00281;K00281;K00281;K00281;K00281;K00281	-	-	GO:0044710//single-organism metabolic process
trans_138218	3.03	4.95	4.37	14.4	16.14	14.76	15.74	17.02	13.83	Slc33a1	Acetyl-coenzyme A transporter 1 [Phytophthora nicotianae]	-	-	-	-	-	-	-
trans_138234	0.92	0.5	0.47	6.91	6.6	5.74	5.64	6.49	6.14	--	-	-	-	-	-	-	-	-
trans_138239	0	0	0	7.78	10.09	5.34	0.81	1.24	1.19	--	-	-	-	-	-	-	-	-
trans_138240	0.97	0.71	0.91	0.23	0.28	0.4	0.04	0.35	0.14	--	-	-	-	-	-	-	-	-
trans_138243	2.1	1.66	2.37	11.42	11.9	7.47	8.45	10.8	9.53	--	-	-	-	-	-	-	-	-
trans_138246	1.01	0.26	0.83	27.47	32.63	24.23	20.15	20.89	15.21	--	-	-	-	-	-	-	-	-
trans_138254	18.83	35.02	25.74	120.05	90.88	147.14	98.06	104.91	126.25	--	-	-	-	-	-	-	-	-
trans_138288	0.4	0.32	0.22	6.14	8.35	5.62	0.91	0.74	0.66	--	-	-	-	-	-	-	-	-
trans_138290	1.07	2.96	1.31	7.67	9.76	9.24	0.37	0.51	0.33	--	-	-	-	-	-	-	-	-
trans_138304	9.52	17.41	12.14	39.7	40.14	42.09	41.59	39.54	36.17	LACBIDRAFT_233717	3-phosphoshikimate 1-carboxyvinyltransferase [Aphanomyces astaci]	Metabolism;Metabolism;Metabolism;Metabolism;Metabolism	Global and overview maps;Global and overview maps;Global and overview maps;Global and overview maps;Amino acid metabolism	ko01100//Metabolic pathways;ko01110//Biosynthesis of secondary metabolites;ko01130//Biosynthesis of antibiotics;ko01230//Biosynthesis of amino acids;ko00400//Phenylalanine, tyrosine and tryptophan biosynthesis	K13830;K13830;K13830;K13830;K13830	-	GO:0016740//transferase activity	GO:0008152//metabolic process
trans_138307	1.15	1.46	0.8	26.33	38.86	25.46	51.83	61.28	44.76	--	-	-	-	-	-	-	-	-
trans_138311	2.71	3.21	2.91	11.96	11.66	11.96	13.94	14.66	13.53	TWN2	valyl-tRNA synthetase [Saprolegnia diclina VS20]	Genetic Information Processing	Translation	ko00970//Aminoacyl-tRNA biosynthesis	K01873	-	GO:0003824//catalytic activity	GO:0006412//translation
trans_138322	132.9	133.65	92.4	48.74	54.49	46.98	72.63	66.92	75.11	ubc15	Ubiquitin-conjugating enzyme E2 G1 [Phytophthora nicotianae]	Genetic Information Processing;Genetic Information Processing	Folding, sorting and degradation;Folding, sorting and degradation	ko04141//Protein processing in endoplasmic reticulum;ko04120//Ubiquitin mediated proteolysis	K10575;K10575	-	-	-
trans_138370	4.87	9.76	6.82	20.1	19.75	19.19	18.62	18.31	17.71	sympk	mRNA cleavage and polyadenylation factor II complex, subunit PTA1 [Plasmopara halstedii]	-	-	-	-	-	-	-
trans_138377	63.24	46.17	137.57	425.81	397.32	384.34	112.26	119.65	110.38	--	-	-	-	-	-	-	-	-
trans_138383	1.4	2.43	1.8	10.28	11.24	7.43	10.39	9.18	9.96	Alg13	udp-n-acetylglucosamine transferase [Plasmopara halstedii]	Metabolism;Metabolism;Metabolism	Global and overview maps;Glycan biosynthesis and metabolism;Glycan biosynthesis and metabolism	ko01100//Metabolic pathways;ko00510//N-Glycan biosynthesis;ko00513//Various types of N-glycan biosynthesis	K07432;K07432;K07432	-	-	-
trans_138386	8.21	9.69	8.63	26.95	27.53	23.03	29.8	30.39	28.76	--	Mitotic spindle assembly checkpoint protein MAD1 [Phytophthora nicotianae]	-	-	-	-	-	-	-
trans_138391	6.02	8.02	7.1	29.32	27.75	28.75	30.39	29.11	25.36	--	DUF89-domain-containing protein, partial [Conidiobolus coronatus NRRL 28638]	-	-	-	-	-	-	-
trans_138393	44.85	48.19	28.73	15.69	13.16	19.38	8.77	10.37	12.44	--	-	-	-	-	-	-	-	-
trans_138396	0.16	0.45	0.18	5.75	5.35	5.27	0.29	0.72	0.15	--	-	-	-	-	-	-	-	-
trans_138402	2.82	6.35	4.06	30.02	31.88	29.8	19.58	17.86	19.46	--	Frk1p [Rhizophagus irregularis DAOM 197198w]	-	-	-	-	-	-	-
trans_138407	0.13	0.4	0.14	4.54	7.84	3.73	0.57	2.62	1.26	--	-	-	-	-	-	-	-	-
trans_138408	0.4	0.16	0.33	5.2	4.11	3.53	2.33	2.51	2.09	--	-	-	-	-	-	-	-	-
trans_138411	55.15	33.31	31.56	5.96	5.75	5.05	2.49	5.72	3.97	--	-	-	-	-	-	-	-	-
trans_138430	0.34	1.16	1.23	7.9	9.04	9.06	6.88	7.82	7.36	--	-	-	-	-	-	-	-	-
trans_138432	4.56	4.63	4.94	14.76	16.25	16.13	19.24	17.84	16.27	--	tubulin-tyrosine ligase family [Phytophthora infestans T30-4]	-	-	-	-	-	-	-
trans_138437	1.05	1.26	0.83	5.41	4.81	4.7	4.12	4.48	3.17	--	mRNA-capping enzyme [Phytophthora nicotianae]	-	-	-	-	-	-	-
trans_138449	70.03	64.97	84.6	21.13	17.45	16.77	12.71	12.53	14.66	--	-	-	-	-	-	-	-	-
trans_138450	37.53	33.57	44.42	16.5	17.94	21.24	18.29	23.69	24.97	PAP25	Purple acid phosphatase 18 [Phytophthora nicotianae]	-	-	-	-	-	-	-
trans_138463	17.5	25.05	20.23	57.27	54.89	60.01	39.2	40.81	43.75	--	-	-	-	-	-	-	-	-
trans_138477	0.05	0.1	0.15	16.82	23.04	12.94	1.07	1.61	1.2	--	-	-	-	-	-	-	-	-
trans_138480	0.62	1.1	1.03	3.66	5.43	3.69	4.15	4.68	3.77	--	-	-	-	-	-	-	-	-
trans_138489	3.83	4.01	3.75	24.05	23.31	22.02	20.88	21.58	18.26	--	non-histone chromosomal protein 6 [Microbotryum lychnidis-dioicae p1A1 Lamole]	-	-	-	-	-	-	-
trans_138494	24.19	26.01	17.13	6.1	6.1	6.44	9.47	11.87	11.12	--	-	-	-	-	-	-	-	-
trans_138499	5.76	4.89	6.99	19.2	17.28	20.44	21.79	21.7	20.59	SERGT1	hypothetical protein PHYSODRAFT_364315, partial [Phytophthora sojae]	-	-	-	-	-	-	-
trans_138501	1.55	1.5	2.72	13.32	11.76	17.88	5.49	11.66	5.87	--	-	-	-	-	-	-	-	-
trans_138510	0	0	0	1.13	1.46	1.76	0.32	0	0.22	--	-	-	-	-	-	-	-	-
trans_138522	3.57	11.53	6.39	190.05	183.31	293.51	50.34	67.41	59.03	SlH4	histone H4 [Phytophthora infestans T30-4]	-	-	-	-	GO:0043231//intracellular membrane-bounded organelle;GO:0043232//intracellular non-membrane-bounded organelle	GO:0003676//nucleic acid binding;GO:0046983//protein dimerization activity	GO:0034728//nucleosome organization
trans_138523	5.6	10.17	5.99	22.24	22.35	21.67	18.59	16.21	16.12	ansA	L-asparaginase, type I [Phytophthora sojae]	-	-	-	-	-	-	-
trans_138548	9.02	10.83	9.83	33.84	36.82	32.34	38.43	44.15	35.63	--	unnamed protein product [Fusarium graminearum]	-	-	-	-	-	-	-
trans_138555	10.66	12.26	10.9	3.52	2.94	2.7	0.29	0.12	0.09	katA	catalase [Mucor ambiguus]	Metabolism;Metabolism;Metabolism;Environmental Information Processing;Cellular Processes;Organismal Systems;Metabolism;Metabolism	Global and overview maps;Global and overview maps;Global and overview maps;Signal transduction;Transport and catabolism;Aging;Amino acid metabolism;Carbohydrate metabolism	ko01110//Biosynthesis of secondary metabolites;ko01130//Biosynthesis of antibiotics;ko01200//Carbon metabolism;ko04011//MAPK signaling pathway - yeast;ko04146//Peroxisome;ko04213//Longevity regulating pathway - multiple species;ko00380//Tryptophan metabolism;ko00630//Glyoxylate and dicarboxylate metabolism	K03781;K03781;K03781;K03781;K03781;K03781;K03781;K03781	-	-	-
trans_138595	5.57	5.83	4.98	22.24	22.77	18.49	25.77	28	24.46	--	-	-	-	-	-	-	-	-
trans_138600	16.25	17.36	15.08	75.54	80.34	81.49	76.8	80.97	70.82	--	-	-	-	-	-	-	-	-
trans_138602	29.01	29.22	34.77	106.14	122.65	105.87	115.39	117.67	112.53	CG4646	Inhibitor of growth protein 4 [Phytophthora nicotianae]	-	-	-	-	-	-	-
trans_138615	2.17	2.36	1.61	13.22	13.07	10.4	8.12	7.76	6.87	--	-	-	-	-	-	-	-	-
trans_138620	197.97	251.82	174.23	102.76	87.95	86.59	70.29	82.75	83.14	--	-	-	-	-	-	-	-	-
trans_138630	0	0.29	0	1.5	2.29	2.24	1.92	1.58	0.61	--	-	-	-	-	-	-	-	-
trans_138640	1.25	1.19	1.15	6.83	7.23	6.18	4.79	4.56	4.77	--	-	-	-	-	-	-	-	-
trans_138644	434.68	421.93	408.18	210.28	202.35	201.44	273.83	296.79	314.41	--	-	-	-	-	-	-	-	-
trans_138664	0.78	0.23	0.49	3.27	3.7	4.02	2.41	2.84	1.66	--	-	-	-	-	-	-	-	-
trans_138696	1.56	4.39	3.31	12.07	13.28	15.52	25.68	21.18	23.24	ppsC	GroES-like protein [Phialocephala scopiformis]	-	-	-	-	-	-	-
trans_138697	0.69	0.64	0.63	21.2	22.87	22.06	13.97	15.39	12.14	MCM2	DNA replication licensing factor Mcm2 domain-containing protein [Rozella allomycis CSF55]	Cellular Processes;Cellular Processes;Genetic Information Processing	Cell growth and death;Cell growth and death;Replication and repair	ko04113//Meiosis - yeast;ko04111//Cell cycle - yeast;ko03030//DNA replication	K02540;K02540;K02540	-	GO:0016787//hydrolase activity	GO:0009987//cellular process
trans_138698	1.89	2.68	1.13	10.58	9.97	9.78	9.32	8.86	8.9	--	hypothetical protein O9G_004956, partial [Rozella allomycis CSF55]	-	-	-	-	-	-	-
trans_138703	6.65	8.07	6.14	51.67	49.71	53.5	30.9	36.26	29.36	CDC2A	cyclin-dependent kinase 2 [Batrachochytrium dendrobatidis JEL423]	Cellular Processes;Environmental Information Processing;Cellular Processes	Cell growth and death;Signal transduction;Cell growth and death	ko04113//Meiosis - yeast;ko04011//MAPK signaling pathway - yeast;ko04111//Cell cycle - yeast	K04563;K04563;K04563	-	GO:0004672//protein kinase activity;GO:0032550//purine ribonucleoside binding	GO:0006464//cellular protein modification process;GO:0006796//phosphate-containing compound metabolic process
trans_138707	984.04	1086.42	516.35	339.36	453.32	241.63	304.93	276.63	270.19	apdG	Acyl-CoA dehydrogenase [Choanephora cucurbitarum]	-	-	-	-	-	-	-
trans_138709	0.5	1.11	0.63	6.17	5.8	5.5	3.97	3.93	3.81	sult1st1	-	-	-	-	-	-	-	-
trans_138710	1.88	3	1.99	35.9	28.63	40.32	19.91	24	24.88	--	DUF887-domain-containing protein [Conidiobolus coronatus NRRL 28638]	-	-	-	-	-	-	-
trans_138717	0.31	0.39	0.14	5.4	4.87	3.72	4.73	4.28	2.94	--	-	-	-	-	-	-	-	-
trans_138721	0.32	0.41	0.44	3.33	3.64	3.55	1.94	4.85	2.53	--	glutathione s-transferase c-terminal-likeprotein [Lichtheimia corymbifera JMRC:FSU:9682]	Metabolism	Metabolism of other amino acids	ko00480//Glutathione metabolism	K00799	-	-	-
trans_138726	5.75	6.86	11.26	35.89	41.12	36.51	4.54	4.89	4.56	--	-	-	-	-	-	-	-	-
trans_138736	0.18	0.96	1.12	4.52	3.56	5.29	4.01	4.66	4.42	--	arylsulfatase [Candida tropicalis MYA-3404]	-	-	-	-	-	-	-
trans_138739	338.32	298.15	269.52	111.36	82.41	125.92	31.38	33.08	47.2	--	-	-	-	-	-	-	-	-
trans_138751	0.11	0.19	0	25.16	28.44	24.26	3.75	3.67	2.78	PAP18	probable purple acid phosphatase 20-like [Plasmopara halstedii]	-	-	-	-	-	-	-
trans_138765	0.15	0.16	0.25	3.34	4.64	3.54	1.93	1.76	1.35	FucTA	glycosyltransferase family 10 protein [Gonapodya prolifera JEL478]	-	-	-	-	-	-	-
trans_138799	2.04	3.37	2.3	10.64	10.54	9.92	11.63	11.88	8.97	--	-	-	-	-	-	-	-	-
trans_138804	0	0.14	0	3.69	6.27	3.28	2.45	4.55	4.39	--	-	-	-	-	-	-	-	-
trans_138814	3.21	4.8	3.09	12.52	11.26	12.31	14.71	14.28	13.49	vps51	fat-free family protein [Phytophthora infestans T30-4]	-	-	-	-	-	-	-
trans_138820	8.77	10.66	8.43	4.42	3.68	5.58	2.75	2.44	3.57	--	-	-	-	-	-	-	-	-
trans_138845	30.49	29.27	19.35	136.07	151.88	115.56	45.9	60.69	59.38	DTX3	hypothetical protein RirG_098270 [Rhizophagus irregularis DAOM 197198w]	-	-	-	-	-	-	-
trans_138847	0.48	1.28	0.65	6.36	4.85	4.19	1	1.54	1.59	--	-	-	-	-	-	-	-	-
trans_138851	3.62	4.64	3.54	14.02	12.86	14.22	16.42	14.29	13.8	NCL2	Ca2 :Cation Antiporter (CaCA) Family [Phytophthora infestans T30-4]	-	-	-	-	-	-	-
trans_138862	26.9	40.95	26.67	11.98	13.72	13.91	2.6	4.45	2.83	--	-	-	-	-	-	-	-	-
trans_138865	15.2	11.34	8.72	3.99	2.55	4.57	4.45	4.44	4.32	--	-	-	-	-	-	-	-	-
trans_138874	6.35	7.68	6.94	24.94	24.63	21.96	33.86	33.82	31.24	KMS1	Vacuole membrane protein 1 [Phytophthora nicotianae]	-	-	-	-	-	-	-
trans_138875	6	8.72	5.66	22.62	21.13	18.34	25.79	25.56	24.68	PIP5K1B	LAFA_0G07492g1_1 [Lachancea sp. CBS 6924]	Metabolism;Cellular Processes;Environmental Information Processing;Environmental Information Processing;Metabolism;Cellular Processes	Global and overview maps;Transport and catabolism;Signal transduction;Signal transduction;Carbohydrate metabolism;Transport and catabolism	ko01100//Metabolic pathways;ko04144//Endocytosis;ko04011//MAPK signaling pathway - yeast;ko04070//Phosphatidylinositol signaling system;ko00562//Inositol phosphate metabolism;ko04139//Mitophagy - yeast	K00889;K00889;K00889;K00889;K00889;K00889	-	-	GO:0009987//cellular process
trans_138882	2.53	3.23	2.38	7.74	8.13	7.14	7.99	9.09	9.12	--	-	-	-	-	-	-	-	-
trans_138887	0.47	1.13	0.85	4.82	5.33	4.09	5.03	5.93	4.7	smg9	Protein SMG9 [Choanephora cucurbitarum]	-	-	-	-	-	-	-
trans_138891	4.88	9	7.72	29.12	22.46	30.59	44.74	40.59	46.15	fahd1	mitochondrion protein [Cryptococcus neoformans var. neoformans JEC21] [Cryptococcus neoformans]	Metabolism;Metabolism	Global and overview maps;Amino acid metabolism	ko01100//Metabolic pathways;ko00350//Tyrosine metabolism	K01557;K01557	-	-	-
trans_138893	0.78	2.02	1.86	7.7	7.27	8	6.79	8.21	7.57	TPC1	Mitochondrial Carrier (MC) Family [Phytophthora infestans T30-4]	-	-	-	-	-	-	-
trans_138903	1673.29	2079.74	2684.24	861.25	500.01	990.67	594.49	673.96	853.19	--	secreted protein [Thraustotheca clavata]	-	-	-	-	-	-	-
trans_138909	1542.67	1776.09	2230.26	689.43	479.31	766.83	1012.77	1076.39	1198.06	--	-	-	-	-	-	-	-	-
trans_138911	0.1	0.18	0.19	9	8.09	9.56	3.69	5.48	4.14	--	secreted protein [Thraustotheca clavata]	-	-	-	-	-	GO:0003824//catalytic activity;GO:0005488//binding	GO:0008152//metabolic process
trans_138915	3.34	4.67	2.9	12.69	11.96	12.81	13.31	14.72	12.35	--	hypothetical protein SPRG_03707 [Saprolegnia parasitica CBS 223.65]	-	-	-	-	-	-	-
trans_138917	6.81	5.45	7.74	22.84	22.1	26.05	32.17	30.93	29.24	--	-	-	-	-	-	-	-	-
trans_138923	244.38	290.82	203.99	97.81	97.99	91.21	101.63	102.68	93.1	DDB_G0293946	Succinate dehydrogenase assembly factor 2 [Phytophthora nicotianae]	-	-	-	-	-	-	-
trans_138926	75.07	69.21	84.26	219.42	224.84	223.73	222.44	187.83	185.93	gor	glutathione-disulfide reductase [Punctularia strigosozonata HHB-11173 SS5]	Metabolism	Metabolism of other amino acids	ko00480//Glutathione metabolism	K00383	-	-	GO:0008152//metabolic process;GO:0009987//cellular process;GO:0042221//response to chemical
trans_138949	5.74	10.29	7.41	27.47	31.61	26.98	28.86	30.64	22.34	SPAC12B10.04	tubulin--tyrosine ligase PBY1 [Phytophthora nicotianae]	-	-	-	-	-	-	-
trans_138962	8.37	9.62	8.71	26.31	27.43	25.79	26.27	27.7	21.45	APEH	Acylamino-acid-releasing enzyme [Zancudomyces culisetae]	-	-	-	-	-	-	-
trans_138982	221.43	205.83	128.39	35.91	45.56	32.81	21.23	21.2	19.4	--	-	-	-	-	-	-	-	-
trans_138984	24.66	27.11	16.44	10.82	10.29	9.09	1.86	3.16	1.78	tetA	-	-	-	-	-	-	-	-
trans_138987	4.94	5.46	6.03	16.85	15.08	20.4	20.29	22.9	19.88	--	F-box only protein 21 [Valsa mali var. pyri] [Valsa mali]	-	-	-	-	-	-	-
trans_138988	0.48	0.45	0.35	3.23	2.26	4	1.5	2.65	1.96	--	-	-	-	-	-	-	-	-
trans_138994	1.71	2.03	1.28	6.38	6.38	6.74	5.4	5.05	4.28	Os08g0176100	Phosphopantothenate--cysteine ligase 2 [Phytophthora nicotianae]	Environmental Information Processing	Signal transduction	ko04011//MAPK signaling pathway - yeast	K11237	-	-	-
trans_139005	12.93	8.65	16.72	52.81	44.26	57.63	119.76	111.19	117.23	mycA	glutamate-1-semialdehyde 2,1-aminomutase [Pyrenophora tritici-repentis Pt-1C-BFP]	Metabolism;Metabolism;Metabolism	Global and overview maps;Global and overview maps;Metabolism of cofactors and vitamins	ko01100//Metabolic pathways;ko01110//Biosynthesis of secondary metabolites;ko00860//Porphyrin and chlorophyll metabolism	K01845;K01845;K01845	-	-	-
trans_139006	0.12	0.87	1.84	27.54	27.49	26.44	21.1	17.02	15.51	--	-	-	-	-	-	-	-	-
trans_139011	0.1	0.11	0	1.88	2.87	3.66	0.38	0.25	0.58	--	-	-	-	-	-	-	-	-
trans_139017	3.17	6.16	3.03	19.85	25.16	19.79	11.55	11.35	10.48	--	-	-	-	-	-	-	-	-
trans_139036	315.35	352.1	333.67	147.32	162.48	129.59	122.38	113.98	107.91	trpB1	tryptophan synthase, beta subunit [Aphanomyces invadans]	Metabolism;Metabolism;Metabolism;Metabolism;Metabolism;Metabolism	Global and overview maps;Global and overview maps;Global and overview maps;Global and overview maps;Amino acid metabolism;Amino acid metabolism	ko01100//Metabolic pathways;ko01110//Biosynthesis of secondary metabolites;ko01130//Biosynthesis of antibiotics;ko01230//Biosynthesis of amino acids;ko00260//Glycine, serine and threonine metabolism;ko00400//Phenylalanine, tyrosine and tryptophan biosynthesis	K01694;K01694;K01694;K01694;K01694;K01694	-	GO:0016836//hydro-lyase activity	GO:0006586//indolalkylamine metabolic process
trans_139080	0.38	0.16	0.08	4.17	8.27	5.2	3.41	5.62	4.03	--	-	-	-	-	-	-	-	-
trans_139084	7.14	13.42	9.34	54.29	64.12	52.36	37.42	40.38	35.76	Srrd	SRR1-domain-containing protein [Mortierella elongata AG-77]	-	-	-	-	-	-	-
trans_139095	1.98	2.22	2.09	19.57	21.15	15.44	2.98	3.53	2.94	--	-	-	-	-	-	-	-	-
trans_139097	2.67	7.67	4.95	17.92	19.99	13.68	11.18	10.2	9.05	--	-	-	-	-	-	-	-	-
trans_139122	1.22	2.12	1.58	11.43	13.56	11.98	10.01	10.91	8.07	--	P-loop containing nucleoside triphosphate hydrolase [Plasmopara halstedii]	-	-	-	-	-	-	-
trans_139125	1.84	2.05	1.41	35.34	33.13	24.71	15.58	18.24	12.08	ku70	Ku DNA-binding complex, Ku70 subunit [Mortierella elongata AG-77]	Genetic Information Processing	Replication and repair	ko03450//Non-homologous end-joining	K10884	-	-	-
trans_139128	6.03	5.03	6.49	20.33	23.08	22.67	26.16	27.16	22.22	Actr1b	alpha-centractin [Plasmopara halstedii]	-	-	-	-	GO:0005875//microtubule associated complex	GO:0032550//purine ribonucleoside binding	-
trans_139130	0.79	0.91	0.44	9.56	5.95	6.98	5.07	8	4.73	--	-	-	-	-	-	-	-	-
trans_139141	2.47	3.21	1.52	10.46	10.86	9.21	8.69	8.98	8.26	--	-	-	-	-	-	-	-	-
trans_139149	0.3	0.73	0.89	10.99	12.81	9.52	7.71	8.81	6.3	--	SAC3 family protein 1 [Smittium culicis]	-	-	-	-	-	-	-
trans_139165	23.52	27.83	26.2	77.8	83.84	73.59	86.33	81.55	75.4	PSMD3	26S proteasome non-ATPase regulatory subunit 3 [Phytophthora nicotianae]	Genetic Information Processing	Folding, sorting and degradation	ko03050//Proteasome	K03033	-	-	-
trans_139221	1.21	1.94	1.08	6.99	8.23	6.09	4.66	5.21	4.61	--	Dynein light chain [Plasmopara halstedii]	-	-	-	-	-	-	-
trans_139223	0.09	0.1	0.5	1.66	2.31	1.36	0.87	1.84	1.37	--	PHP domain-like protein [Dacryopinax primogenitus]	-	-	-	-	-	-	-
trans_139230	0.27	2.14	1.1	15.15	17.67	10.53	13.54	15.11	10.24	--	-	-	-	-	-	-	-	-
trans_139232	1.04	0.62	1.15	11.53	12.59	8.98	11.22	11.78	8	--	-	-	-	-	-	-	-	-
trans_139233	1.47	1.33	0.97	6.62	6.9	4.27	6.19	6.68	7.14	--	-	-	-	-	-	-	-	-
trans_139244	1.03	2.78	1.29	8.98	9.29	8.47	8.9	9.18	7.87	adck1	ABC1-domain-containing protein [Mortierella elongata AG-77]	-	-	-	-	-	-	-
trans_139247	1.41	1.86	1.31	57.64	53.02	46.37	13.52	23.11	22.39	SMAP2	UBA domain-containing protein 3 [Leucoagaricus sp. SymC.cos]	Cellular Processes	Transport and catabolism	ko04144//Endocytosis	K12486	-	-	-
trans_139257	1.73	2.62	1.94	6.59	7.3	8.47	11.51	9.61	11.88	--	-	-	-	-	-	-	-	-
trans_139274	2.92	5.23	5.44	19.35	20.94	26	25.29	24.77	25.77	--	-	-	-	-	-	-	-	-
trans_139277	1.41	1.62	1.79	8.37	10.97	9.12	7.41	6.48	3.39	--	-	-	-	-	-	-	-	-
trans_139283	1.74	1.64	0.99	64.47	66.2	44.71	42.55	49.19	33.05	RTEL1	DNA repair helicase [Spraguea lophii 42_110]	-	-	-	-	-	-	-
trans_139299	0.78	0.57	0.68	4.29	4.55	3.43	5.23	2.86	5.29	--	-	-	-	-	-	-	-	-
trans_139337	0.11	0.11	0.12	1.3	1.22	1.19	1.38	1.99	1.7	--	Bidirectional sugar transporter SWEET7b [Phytophthora nicotianae]	-	-	-	-	-	-	-
trans_139347	0.04	0	0.16	5.6	7.97	4.01	1.13	1.69	1.23	BCS1L	mitochondrial chaperone BCS1-B [Phytophthora nicotianae]	-	-	-	-	-	-	-
trans_139354	24.55	33.42	26.16	10.89	8.99	9.78	14.16	13	12.08	--	mitochondrial inner membrane translocase Oxa101 [Schizosaccharomyces pombe 972h-]	-	-	-	-	-	-	-
trans_139356	2.06	4.15	2.79	14.07	14.64	13.41	10.03	13.57	9.78	NGLY1	peptide-N(4)-(N-acetyl-beta-glucosaminyl)asparagine amidase, putative [Phytophthora infestans T30-4]	Genetic Information Processing	Folding, sorting and degradation	ko04141//Protein processing in endoplasmic reticulum	K01456	-	-	-
trans_139364	3.95	7.97	3.63	18.29	23	20.02	16.6	15.2	14.75	SDS	similar to l-serine dehydratase [Botrytis cinerea T4]	Metabolism;Metabolism;Metabolism;Metabolism;Metabolism;Metabolism;Metabolism;Metabolism	Global and overview maps;Global and overview maps;Global and overview maps;Global and overview maps;Global and overview maps;Amino acid metabolism;Amino acid metabolism;Amino acid metabolism	ko01100//Metabolic pathways;ko01110//Biosynthesis of secondary metabolites;ko01130//Biosynthesis of antibiotics;ko01230//Biosynthesis of amino acids;ko01200//Carbon metabolism;ko00260//Glycine, serine and threonine metabolism;ko00270//Cysteine and methionine metabolism;ko00290//Valine, leucine and isoleucine biosynthesis	K17989;K17989;K17989;K17989;K17989;K17989;K17989;K17989	-	-	-
trans_139378	3.26	4.4	3.21	18.69	21.65	16.39	16.58	15.52	13.47	Ocrl	DNase I-like protein [Conidiobolus coronatus NRRL 28638]	Metabolism;Environmental Information Processing;Metabolism	Global and overview maps;Signal transduction;Carbohydrate metabolism	ko01100//Metabolic pathways;ko04070//Phosphatidylinositol signaling system;ko00562//Inositol phosphate metabolism	K01099;K01099;K01099	-	-	-
trans_139379	187.05	221.43	203.92	2047.17	2182.08	1728.59	518.55	599.56	588.97	--	-	-	-	-	-	-	-	-
trans_139386	0.35	0.22	0.08	2.58	5.55	4.38	0.88	0.85	0.52	--	PH domain-containing protein [Coprinopsis cinerea okayama7#130]	-	-	-	-	-	-	-
trans_139387	3.38	12.07	5.8	46.43	49.13	44.44	21.79	25.95	22.44	--	hypothetical protein Moror_3410 [Moniliophthora roreri MCA 2997]	-	-	-	-	-	-	-
trans_139393	0.82	1.1	0.78	10.04	9.15	13.82	3.07	2.43	2.41	--	-	-	-	-	-	-	-	-
trans_139406	0.47	0.86	0.46	4.73	4.19	2.45	4.73	5.75	4.32	RTEL1	regulator of telomere elongation helicase 1-like isoform x2 [Plasmopara halstedii]	-	-	-	-	-	-	-
trans_139407	1.1	1.35	0.79	5.11	7.29	5.18	8.07	7.59	6.14	Rtel1	DNA repair helicase (rad3) [Spizellomyces punctatus DAOM BR117]	-	-	-	-	-	GO:0004386//helicase activity;GO:0043167//ion binding;GO:0097159//organic cyclic compound binding;GO:1901363//heterocyclic compound binding	-
trans_139427	18.47	20.3	27.43	248.33	185.16	303.48	195.37	182.12	200.16	PFKP	6-phosphofructokinase [Mucor ambiguus]	Metabolism;Metabolism;Metabolism;Metabolism;Metabolism;Genetic Information Processing;Metabolism;Metabolism;Metabolism;Metabolism;Metabolism	Global and overview maps;Global and overview maps;Global and overview maps;Global and overview maps;Global and overview maps;Folding, sorting and degradation;Carbohydrate metabolism;Energy metabolism;Carbohydrate metabolism;Carbohydrate metabolism;Carbohydrate metabolism	ko01100//Metabolic pathways;ko01110//Biosynthesis of secondary metabolites;ko01130//Biosynthesis of antibiotics;ko01230//Biosynthesis of amino acids;ko01200//Carbon metabolism;ko03018//RNA degradation;ko00010//Glycolysis / Gluconeogenesis;ko00680//Methane metabolism;ko00030//Pentose phosphate pathway;ko00051//Fructose and mannose metabolism;ko00052//Galactose metabolism	K00850;K00850;K00850;K00850;K00850;K00850;K00850;K00850;K00850;K00850;K00850	-	-	-
trans_139458	1.97	2.39	2.29	9.49	11.47	8.93	9.11	10.16	10.13	--	hypothetical protein, variant 3 [Batrachochytrium salamandrivorans]	-	-	-	-	-	-	-
trans_139459	6.57	10.54	10.16	35.75	36.8	34.61	36.98	39.91	37.95	--	protein mon2 homolog isoform 5 [Lichtheimia corymbifera JMRC:FSU:9682]	-	-	-	-	-	-	-
trans_139460	3.88	6.2	4.01	24.22	23.45	22.46	20.45	23.98	17.6	--	hypothetical protein H310_11033 [Aphanomyces invadans]	-	-	-	-	-	-	-
trans_139461	0.53	0.67	0.46	6.77	8	5.22	5.95	7.58	6.75	--	-	-	-	-	-	-	-	-
trans_139462	6.15	4.99	2.5	16.65	22.14	14.53	16.41	20.82	14.68	MIMI_R617	DUF1768-domain-containing protein, partial [Aureobasidium pullulans EXF-150]	-	-	-	-	-	-	-
trans_139475	38.35	36.57	44.56	14.73	13.89	14.7	6.07	5.06	5.21	--	-	-	-	-	-	-	-	-
trans_139479	2.04	3.67	3.43	16.49	18.04	18.42	18.59	16.17	18.68	gnpda2	glucosamine-6-phosphate isomerase 1 [Aphanomyces invadans]	Metabolism;Metabolism	Global and overview maps;Carbohydrate metabolism	ko01100//Metabolic pathways;ko00520//Amino sugar and nucleotide sugar metabolism	K02564;K02564	-	GO:0003824//catalytic activity	GO:0044238//primary metabolic process;GO:1901071//glucosamine-containing compound metabolic process
trans_139485	1.36	1.67	3.17	15.55	12.51	16.2	31	31.72	31.83	Lbr	Delta(14)-sterol reductase [Choanephora cucurbitarum]	Metabolism;Metabolism;Metabolism;Metabolism	Global and overview maps;Global and overview maps;Global and overview maps;Lipid metabolism	ko01100//Metabolic pathways;ko01110//Biosynthesis of secondary metabolites;ko01130//Biosynthesis of antibiotics;ko00100//Steroid biosynthesis	K00222;K00222;K00222;K00222	-	-	-
trans_139521	0.1	1	0.53	3.29	3.11	3.39	4.16	3.16	2.96	--	POP1-domain-containing protein [Fistulina hepatica ATCC 64428]	-	-	-	-	-	-	-
trans_139530	14.17	20.84	11.46	3.71	4.62	1.69	0	0.11	0.16	--	-	-	-	-	-	-	-	-
trans_139531	1373.11	1201.16	1150.53	163.56	170.8	147.19	28.66	26.92	28.81	DHAR3	related to glutathione transferase omega 1 [Serendipita indica DSM 11827]	Metabolism	Metabolism of other amino acids	ko00480//Glutathione metabolism	K00799	-	-	-
trans_139547	252.58	177.56	191.33	77.11	83.31	69.6	88.08	97.22	92.88	Abcf1	ATP-binding cassette sub-family F member 1 [Phytophthora nicotianae]	-	-	-	-	-	-	-
trans_139557	7.5	10.02	9.72	27.68	29.69	27.15	31.85	32.45	29.32	--	-	-	-	-	-	-	-	-
trans_139562	2.19	5.72	3.74	20.83	21.95	22.17	20.03	18.8	16.32	CLPS3	polyribonucleotide 5-hydroxyl-kinase clp1 [Lichtheimia corymbifera JMRC:FSU:9682]	Genetic Information Processing	Translation	ko03015//mRNA surveillance pathway	K14399	-	-	-
trans_139587	4.45	7.78	5.35	23.2	26.71	22.44	13.78	12.67	12.03	hagh	Sti1p [Rhizophagus irregularis DAOM 197198w]	Metabolism	Carbohydrate metabolism	ko00620//Pyruvate metabolism	K01069	-	-	-
trans_139593	1.72	2.42	1.31	29.29	32.93	26.02	21.82	24.52	17.84	RFC4	replication factor C subunit 2/4 [Saprolegnia diclina VS20]	Genetic Information Processing;Genetic Information Processing;Genetic Information Processing	Replication and repair;Replication and repair;Replication and repair	ko03420//Nucleotide excision repair;ko03030//DNA replication;ko03430//Mismatch repair	K10755;K10755;K10755	GO:0043234//protein complex;GO:0044427//chromosomal part	-	GO:0006260//DNA replication;GO:0022402//cell cycle process
trans_139625	6.28	7.14	5.98	44.27	65.53	35.85	29.04	41.34	31.56	--	-	-	-	-	-	-	-	-
trans_139626	0.95	1.49	1.07	14.78	20.41	12.7	3.87	2.89	2.75	fmnl3	Malic enzyme [Phytophthora nicotianae]	Environmental Information Processing	Signal transduction	ko04011//MAPK signaling pathway - yeast	K11238	-	-	-
trans_139627	0	0.19	0	1.21	2.5	1.51	0.9	1.66	1.27	trmL	tRNA (cytidine(34)-2'-O)-methyltransferase, partial [Aphanomyces invadans]	-	-	-	-	-	-	-
trans_139641	0.62	1.41	1.09	0.47	0	0.34	0	0	0.23	--	-	-	-	-	-	-	-	-
trans_139660	0.39	0.64	0.53	13.18	14.25	11.04	10.28	10.48	8.55	mcmbp	Mini-chromosome maintenance complex-binding protein [Phytophthora nicotianae]	-	-	-	-	-	-	-
trans_139664	3.8	5.22	6.16	16.9	17.09	15.4	27.67	28.52	25.81	--	hypothetical protein EDEG_00762 [Edhazardia aedis USNM 41457]	-	-	-	-	-	-	-
trans_139677	5.11	5.79	5.06	17.4	18.21	17.56	17	19.36	15.07	AVT1E	amino acid transporter [Aspergillus fumigatus Z5]	-	-	-	-	-	-	-
trans_139689	130.7	123.13	79.41	38.51	32.84	35.25	26.72	29.31	32.32	--	-	-	-	-	-	-	-	-
trans_139691	1.22	3.02	1.09	0.07	0.07	0	0.07	0	0.14	--	-	-	-	-	-	-	-	-
trans_139698	2.12	2.91	3.2	9.48	9.7	8.3	14.92	15.75	14.17	Psme1	proteasome activator pa28 REG alpha/beta subunit [Sistotremastrum niveocremeum HHB9708]	Genetic Information Processing	Folding, sorting and degradation	ko03050//Proteasome	K06698	-	-	-
trans_139700	0.23	0.32	0	3.38	2.3	3.65	0.14	0.09	0	--	-	-	-	-	-	-	-	-
trans_139771	0.56	1.33	2.03	7.01	5.56	7.21	6.36	6.05	6.44	PIGF	Gpi11p [Rhizophagus irregularis DAOM 197198w]	Metabolism;Metabolism	Global and overview maps;Glycan biosynthesis and metabolism	ko01100//Metabolic pathways;ko00563//Glycosylphosphatidylinositol(GPI)-anchor biosynthesis	K05287;K05287	-	-	-
trans_139776	4	7.84	3.53	22.66	24.54	21.46	16.5	17.03	17.08	--	hypothetical protein SPRG_00939 [Saprolegnia parasitica CBS 223.65]	-	-	-	-	-	-	-
trans_139788	1.81	3.91	2.42	11.8	12.28	11.22	11.75	10.32	9.94	tyrS	tyrosyl-tRNA synthetase [Saprolegnia diclina VS20]	Genetic Information Processing	Translation	ko00970//Aminoacyl-tRNA biosynthesis	K01866	-	-	-
trans_139789	0.07	0.07	0.3	2.72	2.79	2.21	1.11	1.08	0.51	--	-	-	-	-	-	-	-	-
trans_139790	2.16	4.05	2.73	9.56	11.18	10.44	9.64	8.68	8.72	Spata5	spermatogenesis-associated protein 5 [Plasmopara halstedii]	Genetic Information Processing	Translation	ko03008//Ribosome biogenesis in eukaryotes	K14575	-	-	-
trans_139803	22.89	29.85	24.23	86.68	89.31	82.89	68.06	61.01	63.84	APT4	adenine phosphoribosyltransferase [Aphanomyces astaci]	Metabolism;Metabolism	Global and overview maps;Nucleotide metabolism	ko01100//Metabolic pathways;ko00230//Purine metabolism	K00759;K00759	-	-	-
trans_139810	25.26	26.85	16.94	4.02	1.47	1.63	0.28	0.13	0	--	-	-	-	-	-	-	-	-
trans_139812	2.1	2.31	1.51	8.52	10.64	9.35	11.39	13.22	9.66	--	U4/U6.U5 small nuclear ribonucleoprotein 27 kDa protein [Smittium culicis]	Genetic Information Processing	Transcription	ko03040//Spliceosome	K12846	-	-	-
trans_139813	2.02	2.26	1.76	8.75	10.31	9.73	9	8.13	7.68	--	-	-	-	-	-	-	-	-
trans_139819	1.25	1.7	1.26	16.31	14.44	13.99	9.45	9.96	8.42	--	-	-	-	-	-	-	-	-
trans_139828	3.08	3.54	3.14	13.11	12.66	14.68	14.01	14.58	13.92	panE	2-dehydropantoate 2-reductase [Spizellomyces punctatus DAOM BR117]	-	-	-	-	-	-	-
trans_139854	0	0.34	0.18	3.72	4.57	2.8	0.51	1.29	0.91	--	-	-	-	-	-	-	-	-
trans_139867	2705.89	3515.26	2594.87	546.34	625.65	459.89	744.8	680.97	650.68	--	-	-	-	-	-	-	-	-
trans_139882	0.74	1.59	1.05	7.88	9.79	5.78	5.58	5.53	5.13	UBE2T	E2 ubiquitin-conjugating protein UBC13 [Rhizophagus irregularis DAOM 197198w]	Genetic Information Processing;Genetic Information Processing	Folding, sorting and degradation;Folding, sorting and degradation	ko04141//Protein processing in endoplasmic reticulum;ko04120//Ubiquitin mediated proteolysis	K06689;K06689	-	-	-
trans_139932	0	0	0.12	8.94	15.96	5.19	0	0.14	0	AP2	fyve-type zinc finger-containing protein [Plasmopara halstedii]	-	-	-	-	-	-	-
trans_139936	10.11	14.39	15.29	62.59	63.61	57.56	55.27	52.55	46.09	RPN8A	26S proteasome non-ATPase regulatory subunit 7 [Phytophthora nicotianae]	Genetic Information Processing	Folding, sorting and degradation	ko03050//Proteasome	K03038	-	-	-
trans_139943	4.1	6.18	4.35	14.56	16.15	16.8	17.68	19.92	19.26	--	-	-	-	-	-	-	-	-
trans_139946	0.74	0.58	1.23	11.81	13.31	8.52	5.86	10.27	6.67	--	-	-	-	-	-	-	-	-
trans_139960	9.23	12.84	10.07	35.35	38.03	36.05	29.6	29.94	25.56	SAE2	ubiquitin-like 1-activating enzyme E1 B [Mortierella verticillata NRRL 6337]	Genetic Information Processing	Folding, sorting and degradation	ko04120//Ubiquitin mediated proteolysis	K10685	-	-	-
trans_139961	3.17	3.29	3.11	15.3	17.45	16.1	11.47	11.7	10.99	tubgcp3	Gamma-tubulin complex component 3 [Phytophthora nicotianae]	-	-	-	-	-	-	-
trans_139967	3.33	6.9	3.96	16.71	15.13	18.56	13.57	15.4	16.53	bioB	Adenosylmethionine-8-amino-7-oxononanoate aminotransferase [Beauveria bassiana D1-5]	Metabolism;Metabolism	Global and overview maps;Metabolism of cofactors and vitamins	ko01100//Metabolic pathways;ko00780//Biotin metabolism	K00833;K00833	-	GO:0003824//catalytic activity	-
trans_139977	0.74	0.46	1.29	35.47	31.22	26.52	20.7	24.62	19.59	--	Heterokaryon incompatibility [Penicillium roqueforti FM164]	-	-	-	-	-	-	-
trans_139983	0.07	0	0	0.28	2.24	1.09	0.2	0.81	0.83	--	-	-	-	-	-	-	-	-
trans_139992	5.44	6.22	8.94	32.33	32.4	33.99	40.92	39.71	37.86	SCPL20	Serine carboxypeptidase 26 [Phytophthora nicotianae]	-	-	-	-	-	-	-
trans_139998	2.8	3.47	3.54	12.09	11.36	11.26	12.49	12.54	12.69	TOP2	DNA topoisomerase 2 [Phytophthora nicotianae]	-	-	-	-	-	-	-
trans_140000	5.36	6.48	6.42	21.39	22.61	20.81	28.81	22.34	21.03	--	-	-	-	-	-	-	-	-
trans_140019	21.49	31.74	17.07	85.2	81.48	84.91	53.2	55.24	60.03	--	BAR domain [Plasmopara halstedii]	-	-	-	-	-	-	-
trans_140024	0.12	0	0	3	1	2.61	0.21	0.28	0.22	--	-	-	-	-	-	-	-	-
trans_140031	0.72	0.99	1	15.25	26	14.17	9.99	16.44	9.86	--	-	-	-	-	-	-	-	-
trans_140032	15.36	12.66	32.96	82.84	95.94	66.53	37.67	36.98	32.15	ATPK2	AGC protein kinase [Phytophthora parasitica INRA-310]	-	-	-	-	-	GO:0016740//transferase activity	-
trans_140035	2.27	3.07	1.74	10.56	12.04	9.9	5.54	6.57	6.06	Grk5	AGC/GRK/BARK protein kinase, variant 1 [Aphanomyces invadans]	-	-	-	-	-	GO:0016301//kinase activity	GO:0009987//cellular process
trans_140038	9.05	12.03	8.16	3.95	3.28	4.14	3.29	3.95	4.45	--	-	-	-	-	-	-	-	-
trans_140071	29.51	36.62	38.19	126.06	133.74	143.86	143.01	133.17	139.54	MCA1	Metacaspase-1 [Cyberlindnera fabianii]	-	-	-	-	-	-	-
trans_140107	8.91	8.97	6.81	29.34	30.38	28.59	19.25	17.75	15.17	Ncapd3	Condensin-2 complex subunit D3 [Phytophthora nicotianae]	Cellular Processes	Cell growth and death	ko04111//Cell cycle - yeast	K06677	-	-	-
trans_140132	5.67	6.91	4.02	58.44	53.54	52.86	33.61	30.85	26.08	Mettl3	mRNA (2'-O-methyladenosine-N6-)-methyltransferase [Mucor circinelloides f. circinelloides 1006PhL]	-	-	-	-	-	-	-
trans_140146	73.99	117.61	96.94	44.12	37.91	58.69	29.42	30.8	34.81	ktnD	cyclohexanone monooxygenase [Exophiala dermatitidis NIH/UT8656]	-	-	-	-	-	-	-
trans_140158	77.77	120.18	72.51	27.02	25.11	23.75	6.84	11.14	8.59	--	CRAL/TRIO domain-containing protein [Gonapodya prolifera JEL478]	-	-	-	-	-	-	-
trans_140169	21.05	30.37	20.28	95.23	108.07	83.26	56.43	61.57	48.18	Ube3c	HECT-domain-containing protein [Dacryopinax primogenitus]	Genetic Information Processing	Folding, sorting and degradation	ko04120//Ubiquitin mediated proteolysis	K10589	-	-	-
trans_140204	36.68	40.63	32.22	238.03	258.58	226.9	160.44	184.14	174.46	SKP1A	E3 ubiquitin ligase complex SCF subunit scon-3 [Phytophthora nicotianae]	Genetic Information Processing;Cellular Processes;Genetic Information Processing	Folding, sorting and degradation;Cell growth and death;Folding, sorting and degradation	ko04141//Protein processing in endoplasmic reticulum;ko04111//Cell cycle - yeast;ko04120//Ubiquitin mediated proteolysis	K03094;K03094;K03094	-	-	-
trans_140210	114.65	112.52	124.41	30.83	32.81	34.82	39.68	38.46	40.31	--	-	-	-	-	-	-	-	-
trans_140216	5.32	12.92	6.96	24.62	29.36	25.4	19.44	23.9	18.4	DDB_G0281963	dual specificity protein phosphatase 12-like [Plasmopara halstedii]	-	-	-	-	-	-	-
trans_140223	0.19	0.39	0.26	29.14	48.59	21.44	0.71	0.62	0.61	--	-	-	-	-	-	-	-	-
trans_140230	33.57	41.6	21.32	11.3	10.9	8.06	1.54	2.47	1.84	--	CYFA0S10e01926g1_1 [Cyberlindnera fabianii]	-	-	-	-	-	-	-
trans_140239	88.34	126.81	70.17	23.98	27.1	20.18	13.24	15.04	12.33	--	-	-	-	-	-	-	-	-
trans_140251	13.88	18.82	11.29	375.72	440.94	351.36	284.96	313.06	227.51	--	-	-	-	-	-	-	-	-
trans_140266	2.83	1.05	0.89	0.13	0.13	0	0.06	0.16	0.06	--	-	-	-	-	-	-	-	-
trans_140268	5.65	5.98	6.43	24.66	22.98	25.08	24.15	26.78	25.82	--	-	-	-	-	-	-	-	-
trans_140291	0.42	1.82	0.83	5.36	5.55	5.57	2.64	5.28	4.29	Tmprss15	Trypsin-like serine protease [Glarea lozoyensis ATCC 20868]	-	-	-	-	-	-	-
trans_140305	0.65	0.86	0.36	3.2	6.05	2.27	0.46	0.9	0.56	--	-	-	-	-	-	-	-	-
trans_140316	0.79	1.55	0.51	5.04	5.39	5.48	6.04	6.39	5.26	vps25	Vacuolar protein-sorting-associated protein 25 [Phytophthora nicotianae]	Cellular Processes	Transport and catabolism	ko04144//Endocytosis	K12189	-	-	-
trans_140317	1	1.44	0.93	7.46	5.56	5.86	5.56	6.18	6.55	tdk	thymidine kinase [Saprolegnia parasitica CBS 223.65]	-	-	-	-	-	-	-
trans_140319	39.41	46.25	26.11	9.72	8.88	7.96	10.35	10.67	10.6	hgd	homogentisate 1,2-dioxygenase [Phytophthora infestans T30-4]	Metabolism;Metabolism	Global and overview maps;Amino acid metabolism	ko01100//Metabolic pathways;ko00350//Tyrosine metabolism	K00451;K00451	-	-	GO:0044710//single-organism metabolic process
trans_140331	7.54	11.11	8.97	30.28	31.05	27.78	27.02	27.35	24.28	gpmA	phosphoglycerate mutase [Lichtheimia corymbifera JMRC:FSU:9682]	-	-	-	-	-	-	-
trans_140338	11.7	15.45	7.65	5.61	4.45	4.34	11.35	10	9.42	HEXO1	glycoside hydrolase 20 [Lagenidium giganteum]	Metabolism;Metabolism;Metabolism;Metabolism;Metabolism;Metabolism	Global and overview maps;Carbohydrate metabolism;Glycan biosynthesis and metabolism;Glycan biosynthesis and metabolism;Glycan biosynthesis and metabolism;Glycan biosynthesis and metabolism	ko01100//Metabolic pathways;ko00520//Amino sugar and nucleotide sugar metabolism;ko00513//Various types of N-glycan biosynthesis;ko00603//Glycosphingolipid biosynthesis - globo and isoglobo series;ko00531//Glycosaminoglycan degradation;ko00511//Other glycan degradation	K12373;K12373;K12373;K12373;K12373;K12373	-	-	-
trans_140343	5.17	7.02	8.84	32.34	34.44	29.82	29.56	34.46	29.33	DCAF1	hypothetical protein SPRG_08673 [Saprolegnia parasitica CBS 223.65]	-	-	-	-	-	-	-
trans_140347	32.98	32.76	21.53	9.26	9.32	9.74	4.61	6.67	5.9	SLC13A5	SPX domain-containing protein [Gaeumannomyces tritici R3-111a-1]	-	-	-	-	-	-	-
trans_140349	34.83	25.5	11.32	6.78	7.82	5.67	2.72	3.48	3.4	sdcS	SPX domain-containing protein [Cenococcum geophilum 1.58]	-	-	-	-	-	-	-
trans_140357	2.84	4.01	2.6	14.13	15.03	14.66	14.76	13.78	11.83	--	dTDP-4-dehydrorhamnose reductase, partial [Puccinia striiformis f. sp. tritici PST-78]	Metabolism;Metabolism;Metabolism;Metabolism	Global and overview maps;Global and overview maps;Global and overview maps;Amino acid metabolism	ko01100//Metabolic pathways;ko01110//Biosynthesis of secondary metabolites;ko01230//Biosynthesis of amino acids;ko00270//Cysteine and methionine metabolism	K00789;K00789;K00789;K00789	-	-	-
trans_140361	0.18	0.56	0.5	3.7	3.1	3.44	1.96	3.85	3.46	--	-	-	-	-	-	-	-	-
trans_140379	2102.16	1436.24	1129.63	719.6	634.18	776.24	345.98	426.77	536.93	--	-	-	-	-	-	-	-	-
trans_140395	22.29	27.8	16.4	8.92	10.37	12.2	10.86	11.29	10.86	--	-	-	-	-	-	-	-	-
trans_140407	12.33	14.72	13.75	42.86	36.52	47.55	25.56	26.16	31.78	--	Elongation of very long chain fatty acids protein 2 [Phytophthora nicotianae]	-	-	-	-	-	-	-
trans_140420	1.9	2.72	1.25	8.35	7.16	6.18	6.05	5.62	5.98	--	-	-	-	-	-	-	-	-
trans_140425	0.29	0.3	0.21	3.62	2.13	2.44	2.11	1.66	2.1	--	-	-	-	-	-	-	-	-
trans_140449	518.45	453.19	451.32	109.93	97.84	102.87	111.17	120.4	137.34	--	-	-	-	-	-	-	-	-
trans_140457	0.56	0.44	0.54	10.82	11.15	10.43	10.33	11.13	9.39	RMI1	RecQ mediated genome instability protein Rmi1 (predicted) [Schizosaccharomyces pombe 972h-]	-	-	-	-	-	-	-
trans_140459	4.57	5.59	3.18	19.04	20.97	22.23	18.34	19.25	17.64	Tbcb	Alpha-tubulin folding cofactor B [Plasmopara halstedii]	-	-	-	-	-	-	-
trans_140461	1.74	2.83	1.87	7.35	6.57	7.32	7.02	8.08	7.69	KDM8	lysine-specific demethylase 8 [Plasmopara halstedii]	-	-	-	-	-	-	-
trans_140472	1.6	2.27	1.57	10.12	11.63	8.86	7.56	7.65	7.13	--	-	-	-	-	-	-	-	-
trans_140481	1.62	4.33	1.86	26.36	28.56	25.22	40.8	46.27	44.08	AFRR	flavo protein [Rhodotorula sp. JG-1b]	-	-	-	-	-	-	-
trans_140487	8.47	13.24	15.7	54.49	46.18	56.53	63.26	59.27	53.73	Iah1	GDSL Lipase/Acylhydrolase [Cryptococcus neoformans var. grubii H99] [Cryptococcus neoformans]	-	-	-	-	-	-	GO:0044763//single-organism cellular process
trans_140489	0.59	1.23	1.19	24.14	33.08	20.64	2	2.73	2.95	XI-I	myosin ATPase [Mucor circinelloides f. circinelloides 1006PhL]	-	-	-	-	-	-	-
trans_140497	333.01	253.94	311.81	122.98	136.27	120.43	78.77	89.72	84.32	--	IQ calmodulin-binding domain-containing family protein [Marssonina brunnea f. sp. 'multigermtubi' MB_m1]	-	-	-	-	-	-	-
trans_140503	0.39	0.22	0.19	1.91	1.99	1.83	2.66	1.93	1.68	--	Mitotic spindle checkpoint protein [Ceraceosorus bombacis]	-	-	-	-	-	-	-
trans_140508	1.36	1.36	1.56	16.63	26.34	16.69	4.1	4.79	4.25	PRKG1	AGC/PKA protein kinase [Saprolegnia parasitica CBS 223.65]	Cellular Processes;Cellular Processes;Organismal Systems	Cell growth and death;Transport and catabolism;Aging	ko04113//Meiosis - yeast;ko04138//Autophagy - yeast;ko04213//Longevity regulating pathway - multiple species	K04345;K04345;K04345	-	GO:0016740//transferase activity	-
trans_140510	2.49	1.86	2.56	10.77	8.85	10.72	6.93	9.16	8.34	--	Atg5p [Saccharomyces cerevisiae x Saccharomyces kudriavzevii VIN7]	-	-	-	-	GO:0044444//cytoplasmic part	-	GO:0006914//autophagy;GO:0044712//single-organism catabolic process;GO:0044763//single-organism cellular process
trans_140514	1.35	1.42	1.66	55.68	61.92	51.05	40.61	42.38	31.39	Pold1	DNA polymerase [Phytophthora nicotianae]	Metabolism;Metabolism;Metabolism;Genetic Information Processing;Genetic Information Processing;Genetic Information Processing;Genetic Information Processing;Genetic Information Processing	Global and overview maps;Nucleotide metabolism;Nucleotide metabolism;Replication and repair;Replication and repair;Replication and repair;Replication and repair;Replication and repair	ko01100//Metabolic pathways;ko00230//Purine metabolism;ko00240//Pyrimidine metabolism;ko03420//Nucleotide excision repair;ko03030//DNA replication;ko03430//Mismatch repair;ko03410//Base excision repair;ko03440//Homologous recombination	K02327;K02327;K02327;K02327;K02327;K02327;K02327;K02327	-	GO:0016740//transferase activity	GO:0006260//DNA replication
trans_140517	6.49	8.48	7.69	26.35	25.87	28.55	29.08	26.3	27.13	--	Predicted alpha/beta hydrolase BAT5 [Plasmopara halstedii]	-	-	-	-	-	-	-
trans_140529	0.25	0	0	4.09	2.04	4.11	2.17	3.85	2.01	--	-	-	-	-	-	-	-	-
trans_140530	1.21	1.19	0.63	4.83	4.17	4.36	6.42	5.26	3.56	--	-	-	-	-	-	-	-	-
trans_140541	0.19	0.98	0.21	7.65	5.5	5.31	6.53	5.66	4.41	--	lysine methyltransferase METTL21B protein [Phytophthora nicotianae]	-	-	-	-	-	-	-
trans_140546	4.74	8.72	10.14	308.5	212.73	340.38	354.22	334.93	423.66	pksE	nonribosomal peptide synthetase 7 [Xylona heveae TC161]	-	-	-	-	-	-	-
trans_140550	1.8	4.45	4.13	12.4	12.47	11.79	12.92	15.42	13.97	cys12	Cysteine synthase 2 [Phytophthora nicotianae]	Metabolism;Metabolism;Metabolism;Metabolism;Metabolism;Metabolism;Metabolism	Global and overview maps;Global and overview maps;Global and overview maps;Global and overview maps;Global and overview maps;Amino acid metabolism;Energy metabolism	ko01100//Metabolic pathways;ko01110//Biosynthesis of secondary metabolites;ko01130//Biosynthesis of antibiotics;ko01230//Biosynthesis of amino acids;ko01200//Carbon metabolism;ko00270//Cysteine and methionine metabolism;ko00920//Sulfur metabolism	K01738;K01738;K01738;K01738;K01738;K01738;K01738	-	-	-
trans_140570	2.6	3.24	3.88	14.36	12.01	11.93	12.18	12.63	10.29	--	YALI0F01056p [Yarrowia lipolytica]	-	-	-	-	-	-	-
trans_140586	368.36	210.2	197.75	6.63	5.55	4.2	8.72	9.79	10.36	--	-	-	-	-	-	-	-	-
trans_140587	704.68	457.42	685.35	29.14	28.64	25.76	15.49	20.18	21.18	--	-	-	-	-	-	-	-	-
trans_140589	22.14	15.2	15.07	3.67	3.03	2.57	1.21	1.33	0.55	--	-	-	-	-	-	-	-	-
trans_140601	9.23	11.17	9.24	41.02	38.93	36.95	35.41	36.6	32.35	SLC27A4	acetyl-CoA synthetase-like protein [Mortierella elongata AG-77]	-	-	-	-	-	-	-
trans_140607	10.73	10.46	15.37	77.15	101.26	79.86	75.98	67.1	70.88	AK	creatine kinase b-type [Plasmopara halstedii]	-	-	-	-	-	-	-
trans_140608	0.18	0.33	0.3	24.16	44.88	19.45	1.12	1.01	0.69	PLSCR2	-	-	-	-	-	-	-	-
trans_140611	0	0.32	0.03	2.17	2.92	2.23	0.25	0.56	0.41	Hspa12b	Hsp70 family chaperone SSA4 [Rhizophagus irregularis DAOM 197198w]	-	-	-	-	-	-	-
trans_140612	11.68	15.9	12.62	36.26	37.88	39.85	39.23	40.57	39.83	Acad10	acyl-dehydrogenase family member 11 [Lichtheimia corymbifera JMRC:FSU:9682]	Metabolism;Metabolism;Metabolism;Metabolism;Metabolism;Metabolism;Metabolism;Metabolism;Metabolism	Global and overview maps;Global and overview maps;Global and overview maps;Global and overview maps;Global and overview maps;Amino acid metabolism;Lipid metabolism;Carbohydrate metabolism;Metabolism of other amino acids	ko01100//Metabolic pathways;ko01110//Biosynthesis of secondary metabolites;ko01130//Biosynthesis of antibiotics;ko01200//Carbon metabolism;ko01212//Fatty acid metabolism;ko00280//Valine, leucine and isoleucine degradation;ko00071//Fatty acid degradation;ko00640//Propanoate metabolism;ko00410//beta-Alanine metabolism	K00249;K00249;K00249;K00249;K00249;K00249;K00249;K00249;K00249	-	-	-
trans_140642	11.53	14.72	13.28	42.53	43.25	41.17	40.25	43.85	40.12	--	thioredoxin 1 [Plasmopara halstedii]	-	-	-	-	-	-	-
trans_140647	2.64	3.02	1.93	1.02	0.9	1.25	0.97	0.57	1.45	--	-	-	-	-	-	-	-	-
trans_140651	1.69	3.05	1.66	6.93	8.41	8.7	9.42	9.79	7.68	--	-	-	-	-	-	-	-	-
trans_140656	0.36	0.25	0.26	1.37	4.69	2.9	1.84	2.19	1.68	DCLRE1C	DRMBL-domain-containing protein [Mortierella elongata AG-77]	-	-	-	-	-	-	-
trans_140672	3.05	4.41	2.72	17.63	14.5	20.02	3.08	2.47	3.43	--	-	-	-	-	-	-	-	-
trans_140676	227.95	181.02	192.8	38.34	40.72	39.37	3.61	3.94	3.71	--	DNA photolyase cryptochrome [Phytophthora sojae]	-	-	-	-	-	-	-
trans_140677	0.97	1.6	0.62	4.99	5.53	3.82	5.03	5.9	4.61	--	dynein light chain/pantothenate kinase [Phytophthora infestans T30-4]	-	-	-	-	-	-	-
trans_140694	1814.74	1701.92	1324.17	636.44	517.65	718.25	327.4	282.98	372.87	--	-	-	-	-	-	-	-	-
trans_140721	0.16	0.51	0.22	5.29	9.06	4.83	1.39	3.03	1.74	--	Pc20g10310 [Penicillium rubens Wisconsin 54-1255]	-	-	-	-	-	-	-
trans_140725	0.43	0.19	0.68	4.96	4.32	4.05	2.38	4.49	2.99	--	2-oxoglutarate and iron-dependent oxygenase domain-containing protein 3 [Phytophthora nicotianae]	-	-	-	-	-	GO:0016491//oxidoreductase activity	-
trans_140729	0.75	1.27	0.77	14.98	24.56	11.88	0.73	1.22	0.57	--	-	-	-	-	-	-	-	-
trans_140731	2.15	2.72	1.64	9.56	8.26	9	8.48	11.8	9.23	Zdhhc14	palmitoyltransferase ZDHHC14 [Phytophthora nicotianae]	-	-	-	-	-	-	-
trans_140732	11.33	14.15	10.16	33.54	33.42	29.48	23.08	24.8	24.93	--	-	-	-	-	-	-	-	-
trans_140737	0.89	0.92	0.59	7.66	9.59	8.05	3.91	6.68	4.96	--	-	-	-	-	-	-	-	-
trans_140741	1.32	2.41	2.76	22.91	28.51	22.32	12.83	13.94	13.62	--	Regulator of microtubule dynamics protein 1 [Phytophthora nicotianae]	-	-	-	-	-	-	-
trans_140744	35.88	36.44	37.29	115.16	122.31	114.84	126.38	120.69	112.21	PAG1	Proteasome subunit alpha type-3 [Phytophthora nicotianae]	Genetic Information Processing	Folding, sorting and degradation	ko03050//Proteasome	K02727	GO:0044424//intracellular part	-	-
trans_140745	2.79	4.19	2.44	9.77	8.15	10.01	13.25	12.7	11.6	--	-	-	-	-	-	-	-	-
trans_140746	0.27	0.09	0.2	5.54	6.13	3.66	4.69	3.6	2.43	--	-	-	-	-	-	-	-	-
trans_140753	4.08	3.9	1.37	11.21	14.97	10.83	10.68	15.53	12.08	RtcA	RNA 3'-terminal phosphate cyclase [Fibulorhizoctonia sp. CBS 109695]	-	-	-	-	-	-	-
trans_140757	0.18	1.13	0	5.51	3.62	3.53	3.68	3.75	3.39	--	hypothetical protein SDRG_05573 [Saprolegnia diclina VS20]	-	-	-	-	-	-	-
trans_140767	2.5	2.28	1.83	9.64	8.35	9.46	6.42	8.08	8.26	--	DUF887-domain-containing protein [Fomitiporia mediterranea MF3/22]	-	-	-	-	-	-	-
trans_140771	1.85	2.14	1.33	5.26	8.09	7.24	6.33	8.46	7.09	RHBDD1	serine protease family [Plasmopara halstedii]	-	-	-	-	-	-	-
trans_140781	0.3	0.86	0.29	20.56	23.27	21.25	14.37	16.27	11.47	DPB2	DNA polymerase epsilon subunit B [Cryptococcus gattii VGII MMRL2647]	Metabolism;Metabolism;Metabolism;Genetic Information Processing;Genetic Information Processing;Genetic Information Processing	Global and overview maps;Nucleotide metabolism;Nucleotide metabolism;Replication and repair;Replication and repair;Replication and repair	ko01100//Metabolic pathways;ko00230//Purine metabolism;ko00240//Pyrimidine metabolism;ko03420//Nucleotide excision repair;ko03030//DNA replication;ko03410//Base excision repair	K02325;K02325;K02325;K02325;K02325;K02325	-	-	-
trans_140782	60.67	53.85	40.67	14.76	12.79	13.44	2.39	4.06	3.01	--	hypothetical protein H310_07080 [Aphanomyces invadans]	-	-	-	-	-	-	-
trans_140798	44.68	39.51	51.83	203.24	233.74	194.78	236.75	228.54	253.52	At4g27270	NAD(P)H:quinone oxidoreductase, type IV [Phytophthora parasitica P1569]	Metabolism;Metabolism	Global and overview maps;Metabolism of cofactors and vitamins	ko01110//Biosynthesis of secondary metabolites;ko00130//Ubiquinone and other terpenoid-quinone biosynthesis	K03809;K03809	GO:0044424//intracellular part	GO:0005488//binding	GO:0044699//single-organism process;GO:0045892//negative regulation of transcription, DNA-templated
trans_140799	394.28	328.52	337.01	136.47	100.93	148.87	192.93	177.54	233.69	At4g27270	YALI0B07007p [Yarrowia lipolytica]	Metabolism;Metabolism	Global and overview maps;Metabolism of cofactors and vitamins	ko01110//Biosynthesis of secondary metabolites;ko00130//Ubiquinone and other terpenoid-quinone biosynthesis	K03809;K03809	-	-	-
trans_140800	525.88	384.33	416.27	99.65	65.01	117.7	146.06	117.97	194.11	FQR1	NAD(P)H:quinone oxidoreductase, type IV [Phytophthora parasitica P1569]	Metabolism;Metabolism	Global and overview maps;Metabolism of cofactors and vitamins	ko01110//Biosynthesis of secondary metabolites;ko00130//Ubiquinone and other terpenoid-quinone biosynthesis	K03809;K03809	-	-	-
trans_140808	3.04	8.33	5.48	26.14	23.37	25.46	13.41	13.08	13.03	--	-	-	-	-	-	-	-	-
trans_140825	6.44	5.18	5.73	2.63	4.1	1.23	2.2	1.35	0.41	--	-	-	-	-	-	-	-	-
trans_140833	0.25	0.17	0	1.99	2.87	2.49	2.88	1.23	1.25	--	-	-	-	-	-	-	-	-
trans_140845	12.19	19.57	18.53	3.95	3.7	4.6	5.76	8.75	9.98	fadD3	AMP-dependent synthetase and ligase [Gonapodya prolifera JEL478]	-	-	-	-	-	-	-
trans_140851	1.76	0.99	1.64	11.51	11.38	13.24	12.87	11.85	11.31	Pcbd2	4-alpha-hydroxytetrahydrobiopterin dehydratase [Schizosaccharomyces octosporus yFS286]	-	-	-	-	-	-	-
trans_140860	0.31	0.53	0.44	6.17	9.34	6.66	7.35	9.33	6.63	faah2b	amidase signature enzyme [Exidia glandulosa HHB12029]	-	-	-	-	-	-	-
trans_140861	1.42	2.44	1.09	6.81	8.51	9	5.68	6.76	6.46	--	-	-	-	-	-	-	-	-
trans_140867	0.23	0.47	0.42	2.3	2.44	3.08	3.27	2.39	2.68	--	glycosyl transferase [Coccidioides immitis RS]	-	-	-	-	-	-	-
trans_140887	47.21	84.55	38.3	27.23	21.97	25.97	27.79	26.73	25.96	PDK	pyruvate dehydrogenase kinase [Saprolegnia diclina VS20]	-	-	-	-	-	-	-
trans_140893	54.8	59.83	61.81	182.24	197.28	186.14	209.14	213.8	187.82	Ece1	Neprolysin CD1, peptidase family M13, neutral zinc metallopeptidase [Phytophthora sojae]	-	-	-	-	-	-	-
trans_140903	2.47	2.13	4.31	16.99	18.93	12.95	18.24	15.67	14.9	--	-	-	-	-	-	-	-	-
trans_140905	1218.89	1152.58	1075.09	495.21	518.73	520.4	694.67	722.79	723.07	--	-	-	-	-	-	-	-	-
trans_140906	3.37	2.05	1.18	8.01	12.27	7.77	5.9	10.03	8.41	hmp	bacterial hemoglobin [Aspergillus terreus NIH2624]	-	-	-	-	GO:0044424//intracellular part	-	GO:0009987//cellular process;GO:0044699//single-organism process
trans_140922	4.77	4.83	4.58	13.87	12.78	17.95	17.01	17.89	16.19	--	-	-	-	-	-	-	-	-
trans_140926	22.32	16.43	8.57	2.81	2.29	3.56	2.37	2.8	3.79	--	-	-	-	-	-	-	-	-
trans_140944	1.15	2.74	2.13	11.71	11.05	10.23	9.06	11.13	9.19	Abhd3	AB-hydrolase YheT [Nadsonia fulvescens var. elongata DSM 6958] [Nadsonia fulvescens]	-	-	-	-	-	-	-
trans_140965	1.91	3.73	0.96	11.87	13.58	9.17	6.86	8.79	9.08	--	-	-	-	-	-	-	-	-
trans_140973	3.96	1.39	3.17	15.5	17.03	14.26	14.42	17.9	14.68	--	-	-	-	-	-	-	-	-
trans_140975	26.17	38.18	27.24	11.6	7.05	9.94	11.63	12.58	13.68	--	-	-	-	-	-	-	-	-
trans_140991	0.07	0.24	0.04	2.95	3.32	3.44	0.43	0.59	0.59	--	Nephrocystin-3 [Fusarium oxysporum f. sp. cubense race 1]	-	-	-	-	-	-	-
trans_141011	9.55	11.58	9.87	0.82	1.12	1.09	0.06	0.08	0.06	--	-	-	-	-	-	-	-	-
trans_141048	66.06	103.01	73.05	273.55	304.03	266.02	230.46	227.24	207.53	--	DENN domain-containing protein 5A [Phytophthora nicotianae]	-	-	-	-	-	-	-
trans_141052	5.88	8.48	8.04	33.15	28.8	32.27	30.45	35.94	29.51	--	Protein phosphatase 1, regulatory subunit, and related proteins [Plasmopara halstedii]	-	-	-	-	-	-	-
trans_141067	477.3	480.62	504.51	200.6	185.55	202.74	137.85	159.79	159.2	CKS1	cyclin-dependent kinase regulatory subunit 1 [Phytophthora parasitica INRA-310]	Cellular Processes	Cell growth and death	ko04111//Cell cycle - yeast	K02219	-	GO:0016772//transferase activity, transferring phosphorus-containing groups;GO:0019887//protein kinase regulator activity	GO:0001932//regulation of protein phosphorylation;GO:0044763//single-organism cellular process
trans_141075	4.78	5.44	6.74	18.84	19.71	18.24	21.04	22.99	19.76	--	hypothetical protein SDRG_13304 [Saprolegnia diclina VS20]	-	-	-	-	-	-	-
trans_141096	10.64	19.42	12.78	58.2	50.39	52.74	41.72	45.49	34.54	NUDT8	hypothetical protein TI39_contig594g00044 [Zymoseptoria brevis]	-	-	-	-	-	-	-
trans_141100	1.85	3.55	2.36	8.04	8.97	8.13	4.16	5.75	4.39	--	DEAD/DEAH box helicase-like protein [Paraphaeosphaeria sporulosa]	-	-	-	-	-	-	-
trans_141103	0.1	0.56	0.67	2.82	2.24	1.85	3.44	3.31	2.07	--	-	-	-	-	-	-	-	-
trans_141105	0.85	0.99	0.23	0.1	0.1	0.1	0.1	0.26	0.1	--	-	-	-	-	-	-	-	-
trans_141114	0.09	0	0.05	1.86	1.1	1.08	2.26	1.92	2.35	xni	-	-	-	-	-	-	-	-
trans_141118	300.16	280.36	269.22	72.12	69.86	78.21	55.55	50.44	67.01	--	-	-	-	-	-	-	-	-
trans_141131	41.95	54.97	59.47	141.57	169.94	142.59	143.04	136.74	125.51	GLCNAC1PUT2	UDP-N-acetylglucosamine diphosphorylase [Coniophora puteana RWD-64-598 SS2]	Metabolism;Metabolism;Metabolism	Global and overview maps;Global and overview maps;Carbohydrate metabolism	ko01100//Metabolic pathways;ko01130//Biosynthesis of antibiotics;ko00520//Amino sugar and nucleotide sugar metabolism	K00972;K00972;K00972	-	-	-
trans_141152	32.58	49.62	50.63	263.05	302.14	273.42	176.28	157.68	163.18	--	-	-	-	-	-	-	-	-
trans_141169	0.31	0.97	1.66	5.55	3.75	5.2	0.38	0.85	0.83	--	-	-	-	-	-	-	-	-
trans_141171	0	0	0	0.51	0.47	0.33	0.83	1.64	1.23	--	-	-	-	-	-	-	-	-
trans_141184	8.67	9.14	8.32	34.52	40.55	33.21	14.49	15.52	12.22	--	-	-	-	-	-	-	-	-
trans_141205	1.43	3.14	1.02	7.4	10.51	8.5	0.74	0.99	0.57	--	-	-	-	-	-	-	-	-
trans_141213	0	0	0	1.33	2.25	0.65	0	0.32	0	--	-	-	-	-	-	-	-	-
trans_141227	0.16	0.28	0.12	27.46	30.21	21.84	9.88	13.33	13.75	--	-	-	-	-	-	-	-	-
trans_141237	828.59	843.21	648.03	176.95	210.33	136.31	193.84	220.03	233.7	--	hypothetical protein H257_06264 [Aphanomyces astaci]	-	-	-	-	-	-	-
trans_141244	0.25	0.82	0.6	9.15	10.18	8.29	11.67	10.39	11.11	--	HSP20-like chaperone [Plasmopara halstedii]	-	-	-	-	-	-	-
trans_141255	1.81	3.57	1.99	10.5	11.44	10.05	8.26	8.55	8.03	--	syntaxin-like protein [Plasmopara halstedii]	-	-	-	-	-	-	-
trans_141275	1.15	2.02	1.02	5.42	5.29	4.1	3.35	3.76	3.88	--	-	-	-	-	-	-	-	-
trans_141295	100.47	112.27	75.94	21.81	23.12	15.99	2.78	4.4	4.69	cry-dash	cryptochrome, DASH family protein [Rhizoctonia solani AG-3 Rhs1AP]	-	-	-	-	-	-	-
trans_141301	1.11	1.56	0.72	4.18	4.4	3.84	3.97	3.77	3.99	--	-	-	-	-	-	-	-	-
trans_141303	0.35	1.22	0.61	11.98	11.02	10.38	1.3	1.37	1.51	--	-	-	-	-	-	-	-	-
trans_141306	2.81	5.32	3.99	17.75	23.37	17.09	10.23	13.94	10.33	--	atp-binding cassette superfamily [Plasmopara halstedii]	-	-	-	-	-	-	-
trans_141316	1.11	1.36	1.11	6.79	8.6	7.46	7.35	7.71	6.39	--	-	-	-	-	-	-	-	-
trans_141318	0.74	0.81	0.41	3.64	3.64	3.36	3.71	5.41	3.34	--	-	-	-	-	-	-	-	-
trans_141323	1.15	2.35	1.51	8.3	8.61	6.45	6.51	7.47	5.7	--	-	-	-	-	-	-	-	-
trans_141341	11.85	9.66	6.92	49.39	46.69	41.34	58.55	63.77	58.48	--	-	-	-	-	-	-	-	-
trans_141345	5.48	9.61	3.66	22.51	23.83	17.41	12.54	13.17	11.04	--	-	-	-	-	-	-	-	-
trans_141354	59.5	116.38	54.47	37.51	34.55	38.95	47.84	48.73	48.15	--	Uncharacterized conserved protein [Plasmopara halstedii]	-	-	-	-	-	-	-
trans_141360	1.34	1.63	1.43	9.32	9.54	9.24	7.89	7.11	5.81	Mgat1	Glycosyl transferase, family 13 domain-containing protein [Rozella allomycis CSF55]	-	-	-	-	-	-	-
trans_141368	1.58	2.64	1.95	20.62	24.08	18.76	2.32	2.4	1.83	--	myosin-like protein [Phytophthora infestans T30-4]	-	-	-	-	-	-	-
trans_141404	3.45	4.56	2.56	25.62	26.11	27.52	12.87	12.01	10.44	MCM7	minichromosome maintenance protein 7 (cell division control protein 47) [Saprolegnia diclina VS20]	Cellular Processes;Cellular Processes;Genetic Information Processing	Cell growth and death;Cell growth and death;Replication and repair	ko04113//Meiosis - yeast;ko04111//Cell cycle - yeast;ko03030//DNA replication	K02210;K02210;K02210	-	GO:0016787//hydrolase activity	GO:0009987//cellular process
trans_141416	7194.93	5795.98	4591.6	1317.39	1445.36	1309.01	232.07	245.14	230.35	TEF3	elongation factor ef-3 [Plasmopara halstedii]	-	-	-	-	-	-	-
trans_141423	7699.48	7634.58	10361	3665.06	3871.35	3618.23	2269.55	2243.25	2375.88	tef3	elongation factor ef-3 [Plasmopara halstedii]	-	-	-	-	-	-	-
trans_141425	18.24	28.16	15.3	4.72	5.76	4.86	1.29	1.21	2.11	--	-	-	-	-	-	-	-	-
trans_141431	0.98	1.36	0.79	51.9	57.53	49.48	41.55	45.11	33.04	--	WD40 repeat-like protein [Wallemia mellicola CBS 633.66]	-	-	-	-	-	-	-
trans_141445	2.32	3.61	2.24	7.75	8.32	10.27	7.85	8.71	7.36	--	-	-	-	-	-	-	-	-
trans_141463	3.11	3.51	2.86	16.41	17.31	19.2	20.52	20.87	22.75	--	-	-	-	-	-	-	-	-
trans_141466	25.1	12.7	19.21	8.18	8.85	8.34	8.82	11.8	11.55	--	RING finger protein B [Phytophthora nicotianae]	-	-	-	-	-	-	-
trans_141472	0.54	0.25	0.2	3.06	6.13	3.49	2.21	4.36	2.96	--	-	-	-	-	-	-	-	-
trans_141473	8.23	22.16	21.21	924.14	689.2	1004.73	817.48	774.97	985.2	pksE	-	-	-	-	-	-	-	-
trans_141478	23.47	25.59	21.39	81.38	85.21	77.48	92.97	99.85	82.22	DBP5	Cytoplasmic ATP-dependent RNA helicase of the DEAD-box family [Malassezia sympodialis ATCC 42132]	-	-	-	-	-	-	-
trans_141489	1.31	1.04	1.22	5.92	7.54	5.12	5.75	4.34	3.8	CG11342	Kinesin protein [Phytophthora nicotianae]	-	-	-	-	-	-	-
trans_141495	2.34	3.65	1.84	7.95	8.51	7.28	7.83	7.34	5.84	ASHH1	set domain protein [Plasmopara halstedii]	Metabolism	Amino acid metabolism	ko00310//Lysine degradation	K11423	-	-	-
trans_141503	1.47	2.42	1.83	6.28	7.77	5.75	6.16	6.29	5.52	--	hypothetical protein O9G_006048 [Rozella allomycis CSF55]	-	-	-	-	-	-	-
trans_141511	0.3	0.7	0.74	7	7.36	4.9	1.68	2.54	2.16	CG3792	Mannose-P-dolichol utilization defect 1 protein [Phytophthora nicotianae]	-	-	-	-	-	-	-
trans_141519	4.93	10.67	8.34	194.56	137.95	218.68	223.82	215.37	243.84	hmgA	3-hydroxy-3-methylglutaryl-coenzyme A reductase [Rhizopus delemar RA 99-880]	Metabolism;Metabolism;Metabolism;Metabolism	Global and overview maps;Global and overview maps;Global and overview maps;Metabolism of terpenoids and polyketides	ko01100//Metabolic pathways;ko01110//Biosynthesis of secondary metabolites;ko01130//Biosynthesis of antibiotics;ko00900//Terpenoid backbone biosynthesis	K00021;K00021;K00021;K00021	-	-	-
trans_141527	584.95	673.54	544.38	189.56	186.81	152.04	13.96	19.74	13.59	--	DEHA2F00176p [Debaryomyces hansenii CBS767]	-	-	-	-	-	-	-
trans_141532	2.04	2.7	1.83	7.65	10.46	8.47	3.99	6.64	4.77	--	WRKY transcription factor 19 [Phytophthora nicotianae]	-	-	-	-	-	-	-
trans_141546	20.53	29.26	17.02	135.45	80.49	158.42	98.94	94.4	110.08	MPC3	Mitochondrial pyruvate carrier 1 [Phytophthora nicotianae]	-	-	-	-	-	-	-
trans_141557	0	0.14	0.07	1.59	1.21	0.68	0.67	0.82	1	--	related to endocytosis ankyrin repeat protein Nuc-2 [Fusarium proliferatum]	-	-	-	-	-	-	-
trans_141591	9.77	12.76	10.14	34.73	37.37	34.97	38.45	33.17	32.25	spg1	septum-promoting gtp-binding protein 1 [Plasmopara halstedii]	Cellular Processes	Cell growth and death	ko04111//Cell cycle - yeast	K06682	-	GO:0032550//purine ribonucleoside binding	GO:0035556//intracellular signal transduction
trans_141597	0	0	0	1.36	1.43	1.46	0.19	0.35	0.27	--	-	-	-	-	-	-	-	-
trans_141599	0.45	0.71	0.75	4.53	5.75	3.93	8.39	7.36	6	--	-	-	-	-	-	-	-	-
trans_141600	0.06	0.96	0.14	5.01	5.89	3.32	6.3	8.62	4.06	--	-	-	-	-	-	-	-	-
trans_141602	0.25	0	0	14.7	17.71	13.17	2.63	3.7	1.66	--	-	-	-	-	-	-	-	-
trans_141611	0.09	0	0.2	3.74	3.48	3.14	2.97	4.57	3.42	rlmJ	-	-	-	-	-	-	-	-
trans_141622	114.48	145.47	108.73	350.14	311.87	352.02	268.47	270.33	247.25	--	protein dek [Plasmopara halstedii]	-	-	-	-	-	-	-
trans_141627	12.97	15.42	14.83	125.84	149.47	122.25	99.72	100.66	75.55	PSE1	importin-like protein [Phytophthora infestans T30-4]	-	-	-	-	-	-	-
trans_141630	1.13	2.57	1.98	8.89	8.92	7.89	6.59	7.04	5.14	--	MBOAT-domain-containing protein [Saitoella complicata NRRL Y-17804]	-	-	-	-	-	-	-
trans_141631	0.22	1.14	0.64	4.66	3.41	4.14	2.9	1.78	2.8	GUP1	glycerol:H+ symporter-like protein [Stagonospora sp. SRC1lsM3a]	-	-	-	-	-	-	-
trans_141638	1.52	2.19	1.46	19.85	27.95	15.27	9.46	11.92	7.99	Slc26a6	Sulfate Permease (SulP) Family [Phytophthora infestans T30-4]	-	-	-	-	-	-	-
trans_141641	0.3	0.42	0.67	2.46	3.18	2.63	2.83	2.9	2.32	--	-	-	-	-	-	-	-	-
trans_141653	2.35	3.55	2.77	18.59	18.03	15.18	19.07	17.37	15.77	--	Cation Diffusion Facilitator (CDF) Family [Phytophthora nicotianae]	-	-	-	-	-	-	-
trans_141683	4.44	6.49	4.92	50.81	56.19	46.23	38.5	38.45	33.69	ASF1	histone chaperone asf1 like protein [Zymoseptoria brevis]	-	-	-	-	-	-	GO:0006334//nucleosome assembly;GO:0006342//chromatin silencing;GO:0006357//regulation of transcription from RNA polymerase II promoter;GO:0010604//positive regulation of macromolecule metabolic process;GO:0016570//histone modification;GO:0031325//positive regulation of cellular metabolic process
trans_141697	1.06	0.38	0.76	32.37	49.93	27.31	4.62	7.3	5.86	--	-	-	-	-	-	-	-	-
trans_141702	1.45	2.31	2.07	11.3	12.59	10.4	13.93	14.89	12.37	Ap3b2	AP-3 complex subunit beta-2 [Phytophthora nicotianae]	-	-	-	-	-	-	-
trans_141740	2.65	3.79	2.07	12.32	12.62	11.72	10.72	11.92	9.57	SENP1	Sentrin-specific protease [Phytophthora nicotianae]	-	-	-	-	-	-	-
trans_141765	1.9	3.1	1.59	11.46	10.72	7.33	6.66	8.16	5.83	--	-	-	-	-	-	-	-	-
trans_141780	304.18	196.29	240.41	112.72	103.26	106.08	92.66	106.61	122.79	--	hypothetical protein CLUG_00124 [Clavispora lusitaniae ATCC 42720]	-	-	-	-	-	-	-
trans_141799	10.7	6.46	6.2	0.33	0.61	0.38	0.42	2.78	1.37	--	-	-	-	-	-	-	-	-
trans_141807	0.65	1.25	1.22	0.26	0.35	0.26	0.75	0.34	0.43	--	-	-	-	-	-	-	-	-
trans_141810	6.01	6.99	6.89	19.41	19.22	18.33	22.82	19.64	16.37	SNRNP200	Sec63-domain-containing protein [Gloeophyllum trabeum ATCC 11539]	Genetic Information Processing	Transcription	ko03040//Spliceosome	K12854	-	-	-
trans_141811	6.22	8.24	7.84	24.7	24.85	22.18	24.96	26.24	22.58	SNRNP200	pre-mRNA splicing factor [Mucor ambiguus]	Genetic Information Processing	Transcription	ko03040//Spliceosome	K12854	-	-	-
trans_141815	5.94	7.24	6.01	1.43	1.16	0.61	1.7	2.18	2.81	--	L-azetidine-2-carboxylic acid acetyltransferase [Pichia kudriavzevii]	-	-	-	-	-	-	-
trans_141824	0.34	0.1	0.03	5.48	7.13	6.85	5.12	5.9	4.62	dtl-b	Denticleless protein [Phytophthora nicotianae]	Genetic Information Processing	Transcription	ko03040//Spliceosome	K12816	-	-	-
trans_141828	4.41	4.45	3.43	29.31	26.91	23.73	17.65	19.9	16.31	--	hypothetical protein AM587_10000780 [Phytophthora nicotianae]	-	-	-	-	-	-	-
trans_141832	3.06	3.04	3.12	9.51	8.98	9.6	17.12	15.62	16.12	THA2	L-allo-threonine aldolase [Phytophthora nicotianae]	Metabolism;Metabolism;Metabolism;Metabolism;Metabolism	Global and overview maps;Global and overview maps;Global and overview maps;Global and overview maps;Amino acid metabolism	ko01100//Metabolic pathways;ko01110//Biosynthesis of secondary metabolites;ko01130//Biosynthesis of antibiotics;ko01230//Biosynthesis of amino acids;ko00260//Glycine, serine and threonine metabolism	K01620;K01620;K01620;K01620;K01620	-	-	-
trans_141833	0.49	0.55	0.66	138.69	207.55	108.73	3.43	5.3	3.07	Myo5b	myosin ATPase [Mucor circinelloides f. circinelloides 1006PhL]	-	-	-	-	-	-	-
trans_141844	157.93	195.16	92.89	26.82	23.68	32.14	30.04	28	36.31	--	-	-	-	-	-	-	-	-
trans_141845	22.43	29.46	15.09	3.22	5.08	7.33	5.71	5.68	6.68	--	-	-	-	-	-	-	-	-
trans_141850	18.39	25.45	34.66	12.9	8.23	12.56	6.71	11.72	14.18	Arsg	arylsulfatase A [Fusarium verticillioides 7600]	Metabolism	Lipid metabolism	ko00600//Sphingolipid metabolism	K01130	-	-	-
trans_141865	2.19	3.21	2.44	11.8	12.83	12.04	14.3	12.84	11.41	glud2	NAD-specific glutamate dehydrogenase [Phytophthora nicotianae]	Metabolism;Metabolism;Metabolism;Metabolism;Metabolism	Global and overview maps;Amino acid metabolism;Amino acid metabolism;Energy metabolism;Metabolism of other amino acids	ko01100//Metabolic pathways;ko00250//Alanine, aspartate and glutamate metabolism;ko00220//Arginine biosynthesis;ko00910//Nitrogen metabolism;ko00430//Taurine and hypotaurine metabolism	K15371;K15371;K15371;K15371;K15371	-	-	-
trans_141875	1.3	0.51	1.48	5.79	7.07	7.73	13.29	12.15	13.51	ACS7	Similar to 1-aminocyclopropane-1-carboxylate synthase 2; acc. no. Q00379 [Pyronema omphalodes CBS 100304]	-	-	-	-	-	-	-
trans_141876	62.61	72.9	88.64	319.5	315.48	325.14	333.74	298.26	281.33	ACS6	PLP-dependent transferase [Alternaria alternata]	-	-	-	-	-	-	-
trans_141879	0.35	0	0.26	3.32	3.32	2.81	1.89	1.27	1.74	--	-	-	-	-	-	-	-	-
trans_141896	7.29	8.78	4.88	21.45	24.08	25.12	26.25	28.18	25.77	--	-	-	-	-	-	-	-	-
trans_141898	4.55	4.79	3.49	52.53	59.92	52.4	36.68	46.24	38.19	--	-	-	-	-	-	-	-	-
trans_141900	1.6	2.53	1.46	8	9.19	9.55	9.29	9.82	10.07	--	-	-	-	-	-	-	-	-
trans_141905	3.55	5.3	4.23	12.98	13.52	10.9	11.12	11.16	9.67	--	-	-	-	-	-	-	-	-
trans_141920	31.28	33.05	34.99	2.05	1.57	2.07	3.05	3.5	3.16	--	-	-	-	-	-	-	-	-
trans_141921	1.24	1.09	0.42	0	0	0	0	0	0	--	-	-	-	-	-	-	-	-
trans_141922	0.3	0.98	0.11	0.05	0	0.09	0	0.06	0	--	-	-	-	-	-	-	-	-
trans_141937	39.07	52.31	49.42	150.62	140.8	141.91	87.67	81.14	76.29	ilvA	threonine ammonia-lyase, biosynthetic [Phytophthora parasitica P1569]	Metabolism;Metabolism;Metabolism;Metabolism;Metabolism;Metabolism;Metabolism	Global and overview maps;Global and overview maps;Global and overview maps;Global and overview maps;Global and overview maps;Amino acid metabolism;Amino acid metabolism	ko01100//Metabolic pathways;ko01110//Biosynthesis of secondary metabolites;ko01130//Biosynthesis of antibiotics;ko01230//Biosynthesis of amino acids;ko01200//Carbon metabolism;ko00260//Glycine, serine and threonine metabolism;ko00290//Valine, leucine and isoleucine biosynthesis	K01754;K01754;K01754;K01754;K01754;K01754;K01754	-	-	GO:0008652//cellular amino acid biosynthetic process
trans_141939	4.54	7.23	6.02	18.75	17.52	15.8	17.09	20.06	15.73	--	-	-	-	-	-	-	-	-
trans_141940	0.12	0.06	0	2.51	4.11	3.79	0.22	0.51	0.39	--	-	-	-	-	-	-	-	-
trans_141949	31.53	45.76	19.06	9.85	10.69	12.73	11.54	13.87	13.16	Ada	Metallo-dependent hydrolase [Saitoella complicata NRRL Y-17804]	Metabolism;Metabolism	Global and overview maps;Nucleotide metabolism	ko01100//Metabolic pathways;ko00230//Purine metabolism	K01488;K01488	-	-	-
trans_141950	25.81	34.01	33.68	105.22	115.31	98.2	109.7	108.7	95.6	TBP1	26S protease regulatory subunit 6A like A [Saprolegnia diclina VS20]	Genetic Information Processing	Folding, sorting and degradation	ko03050//Proteasome	K03065	GO:0044424//intracellular part	GO:0016787//hydrolase activity;GO:0032550//purine ribonucleoside binding	GO:0009057//macromolecule catabolic process;GO:0019538//protein metabolic process
trans_141951	0.63	0.34	0.48	5.59	6.1	4.58	0.88	1	0.96	--	hypothetical protein MVEG_08616 [Mortierella verticillata NRRL 6337]	-	-	-	-	-	-	-
trans_141961	2.39	2.05	1.87	88.09	100.43	68.67	14.05	19.79	17.29	--	CRN13 [Aphanomyces euteiches]	-	-	-	-	-	-	-
trans_141985	1.25	2.11	1.76	9.92	12.18	9.52	1.31	1.21	1.29	--	-	-	-	-	-	-	-	-
trans_141989	5.57	6.94	7.05	17.4	19.86	16.74	23.36	23.25	18.89	Os03g0586800	lysyl-tRNA synthetase [Saprolegnia parasitica CBS 223.65]	Genetic Information Processing	Translation	ko00970//Aminoacyl-tRNA biosynthesis	K04567	-	-	-
trans_141998	0.02	0	0.02	0.32	0.61	0.16	0.16	0.35	0.23	HI_1586	sulfhydryl oxidase, partial [Mitosporidium daphniae]	-	-	-	-	-	-	-
trans_142003	3.12	3.5	5.74	23.14	23.88	21.87	26.86	28.37	24.05	--	-	-	-	-	-	-	-	-
trans_142027	0.35	0.27	0.39	2.33	4.54	2.88	4.78	5.59	5.23	Nsun2	RNA (C5-cytosine) methyltransferase domain-containing protein [Rozella allomycis CSF55]	-	-	-	-	-	-	-
trans_142030	121.41	142.87	89.83	29.62	28.54	30.83	22.11	27.68	26.26	etfrf1	LYR motif-containing protein 5 [Phytophthora nicotianae]	-	-	-	-	-	-	-
trans_142033	5.42	6.07	4.09	24.41	21.62	20.8	16	15.11	13.55	--	Transcription initiation factor TFIID subunit 3 [Phytophthora nicotianae]	-	-	-	-	-	-	-
trans_142034	0	0.11	0.06	1.98	3.07	1.27	0.94	0.4	1.02	--	-	-	-	-	-	-	-	-
trans_142038	4.87	6.21	3.71	1.69	2.52	2.41	1.74	1.41	1.17	--	-	-	-	-	-	-	-	-
trans_142048	0	0.3	0.21	2.5	1.57	1.81	1.67	1.07	1.46	--	-	-	-	-	-	-	-	-
trans_142066	147.44	128.48	134.2	35.02	44.35	29.28	31	33.1	26.46	GAD5	glutamate decarboxylase [Saprolegnia diclina VS20]	Metabolism;Metabolism;Metabolism;Metabolism;Metabolism;Metabolism	Global and overview maps;Global and overview maps;Amino acid metabolism;Carbohydrate metabolism;Metabolism of other amino acids;Metabolism of other amino acids	ko01100//Metabolic pathways;ko01110//Biosynthesis of secondary metabolites;ko00250//Alanine, aspartate and glutamate metabolism;ko00650//Butanoate metabolism;ko00410//beta-Alanine metabolism;ko00430//Taurine and hypotaurine metabolism	K01580;K01580;K01580;K01580;K01580;K01580	-	GO:0016829//lyase activity	-
trans_142069	1.13	1.92	1.41	7.32	9.23	8.12	1.96	2.44	2.1	--	-	-	-	-	-	-	-	-
trans_142078	6.28	8.44	5.13	22.95	24.62	19.32	22.62	23.56	19.85	--	Prp24p [Rhizophagus irregularis DAOM 197198w]	-	-	-	-	-	-	-
trans_142081	5	7.43	4.4	15.54	17.01	17.39	17.21	18.5	17.57	--	Major Facilitator Superfamily (MFS) [Phytophthora nicotianae]	-	-	-	-	-	-	-
trans_142084	3.29	5.63	3.78	15.05	14.6	13.84	14.12	13.93	11.87	--	-	-	-	-	-	-	-	-
trans_142094	5.38	7.44	6.07	26.64	25.51	25.33	22.98	24.03	19.77	Nt5dc2	5'-nucleotidase domain-containing protein [Phytophthora nicotianae]	-	-	-	-	-	-	-
trans_142105	10.74	18.47	8.38	33.85	42.36	35.09	18.97	25.35	19.54	--	Ubiquitin fusion degradation protein 1 [Phytophthora nicotianae]	-	-	-	-	-	-	-
trans_142107	1.21	1.59	0.84	35.25	37.38	25.86	32.14	36.86	22.5	smc5	structural maintenance of chromosomes 5 smc5 [Pochonia chlamydosporia 170]	-	-	-	-	GO:0043229//intracellular organelle	-	GO:0009987//cellular process
trans_142108	1.06	1.47	0.88	4.44	4.47	3.34	3.68	5.37	3.88	SMC5	P-loop containing nucleoside triphosphate hydrolase protein [Glonium stellatum]	-	-	-	-	GO:0044464//cell part	-	-
trans_142123	5.48	5.09	5.05	16.53	15.88	19.43	20.27	20.74	21.32	csn5	COP9 signalosome complex subunit 5 [Phytophthora nicotianae]	-	-	-	-	-	-	-
trans_142151	115.2	75.12	64.75	18.56	23.9	21.52	17.36	24.69	17.7	--	-	-	-	-	-	-	-	-
trans_142161	6.34	8.76	7.85	25.93	24.7	26.4	26.4	24.42	22.37	--	26S proteasome non-ATPase regulatory subunit 5 [Phytophthora nicotianae]	-	-	-	-	-	-	-
trans_142171	52.6	94.77	54.34	33.39	30.06	32.35	25.22	28.15	29.55	--	PWI domain-containing protein [Phytophthora nicotianae]	-	-	-	-	-	-	-
trans_142178	2757.27	3219.68	2973.4	1317.07	1241.5	1637.14	1434.74	1489.09	1448.06	--	-	-	-	-	-	-	-	-
trans_142180	1.58	2.02	1.02	0.26	1.06	0.86	0.84	0.79	0.78	--	-	-	-	-	-	-	-	-
trans_142184	0.27	0.34	0.24	7.08	10.4	6.46	6.97	10.92	6.3	--	-	-	-	-	-	-	-	-
trans_142186	3.75	5.71	4.45	20.57	17.54	18.22	15.47	16.68	14.63	Trappc1	Trafficking protein particle complex subunit 1 [Phytophthora nicotianae]	-	-	-	-	-	-	-
trans_142195	3.72	5.09	3.71	13.63	16.61	14.73	11.34	14.71	12.8	--	-	-	-	-	-	-	-	-
trans_142196	3.54	3.29	3.48	18.51	13.41	16.36	18.9	26.92	23.42	--	-	-	-	-	-	-	-	-
trans_142201	10.13	14.21	9.09	4.75	5.14	6.32	5.48	7.35	7.75	Adat3	Tad3p [Rhizophagus irregularis DAOM 197198w]	-	-	-	-	-	-	-
trans_142202	287.84	360.91	511.33	103.41	84.57	125.8	110.89	126.43	131.63	--	L domain-like protein [Gonapodya prolifera JEL478]	-	-	-	-	-	-	-
trans_142206	36.95	53.71	53.74	419.39	250.87	507.82	389.44	352.14	453.54	CPT2	Carnitine O-palmitoyltransferase 2 [Phytophthora nicotianae]	Cellular Processes	Transport and catabolism	ko04146//Peroxisome	K00624	-	-	-
trans_142213	1.06	0.73	0.39	96.99	157.25	79.61	7.53	9.44	5.16	--	-	-	-	-	-	-	-	-
trans_142214	0	0.11	0.11	1.24	1.24	0.87	0.09	0.32	0.1	--	-	-	-	-	-	-	-	-
trans_142232	2.12	2.95	2.65	20.32	20.22	21.37	24.63	24.37	23.48	abcB1	ATP-binding cassette sub-family B member 10, mitochondrial [Gonapodya prolifera JEL478]	-	-	-	-	-	-	-
trans_142252	0	0.43	0.38	2.16	3.34	3.07	3.3	3.27	3.09	--	hypothetical protein AOL_s00193g189 [Arthrobotrys oligospora ATCC 24927]	-	-	-	-	-	-	-
trans_142257	0.95	1.52	0.57	0.41	0.57	0.4	1.16	1.25	0.56	--	-	-	-	-	-	-	-	-
trans_142269	7.41	9.72	11.07	32.54	35.76	33.75	41.48	35.67	37.45	UCHL3	Yuh1p [Rhizophagus irregularis DAOM 197198w]	-	-	-	-	-	-	-
trans_142282	93.5	110.66	175.05	32.53	31	28.79	21.12	21.37	21.59	RUK	KLLA0D12100p [Kluyveromyces lactis]	Cellular Processes;Cellular Processes;Organismal Systems	Cell growth and death;Transport and catabolism;Aging	ko04113//Meiosis - yeast;ko04138//Autophagy - yeast;ko04213//Longevity regulating pathway - multiple species	K04345;K04345;K04345	-	-	-
trans_142283	1.57	1.75	1.46	0.11	0.23	0.67	0.22	0.88	0.22	--	-	-	-	-	-	-	-	-
trans_142287	125.03	87.84	49.64	11.31	18.44	11.26	11.18	20.92	14.69	--	-	-	-	-	-	-	-	-
trans_142290	0.9	1.82	1.36	5.22	4.19	5.71	5.09	4.9	4.16	MOS2	DExH-box splicing factor binding site domain-containing protein [Rozella allomycis CSF55]	-	-	-	-	-	-	-
trans_142298	2.73	3.35	1.79	76.68	83.1	54.48	37.38	41.71	33.99	--	-	-	-	-	-	-	-	-
trans_142299	0.23	0.37	0.64	11.93	12.58	9.18	8.34	9.53	6.54	--	-	-	-	-	-	-	-	-
trans_142302	0.12	0	0	1.45	1.45	0.71	0.74	2.79	1.65	--	-	-	-	-	-	-	-	-
trans_142337	1.48	1.63	1.27	5.31	4.74	6.04	5.16	6.63	5.22	METTL18	Histidine protein methyltransferase 1 [Phytophthora nicotianae]	-	-	-	-	-	-	-
trans_142351	63.7	51.92	56.93	25.45	21.2	21.71	14.96	17	20.58	--	-	-	-	-	-	-	-	-
trans_142355	4.51	4.62	6.06	18.42	18.9	15.74	22.15	23.58	19.56	PUS3	tRNA pseudouridine(38-40) synthase [Aphanomyces invadans]	-	-	-	-	-	-	-
trans_142363	528.24	529.77	573.42	225.94	268.19	210.08	107.87	106.03	107.25	At1g16060	-	-	-	-	-	-	-	-
trans_142382	23.05	28.91	24.15	107.64	111.66	116.62	115.67	108.03	110.66	--	hypothetical protein PHYSODRAFT_483570 [Phytophthora sojae]	-	-	-	-	-	-	-
trans_142388	3.48	4.58	2.71	22.36	22.82	17.16	21.13	23.72	17.66	RECQL4B	bloom syndrome protein [Phytophthora infestans T30-4]	Genetic Information Processing	Replication and repair	ko03440//Homologous recombination	K10901	-	GO:0003824//catalytic activity	GO:0009987//cellular process
trans_142390	0.09	0.09	0.38	3.77	2.87	3.52	3.42	2.83	3.46	--	-	-	-	-	-	-	-	-
trans_142396	76.13	88.91	97.04	708.06	616.36	785.77	614.6	553.59	614.08	USP1	UDP-sugar pyrophosphorylase 1 [Phytophthora nicotianae]	-	-	-	-	-	-	-
trans_142408	0.31	1.58	1.23	9.96	7.84	6.73	7.28	6.48	4.8	--	-	-	-	-	-	-	-	-
trans_142411	22.47	29.47	27.34	71.03	89.12	78.2	74.73	72	70.95	RPN6	26S proteasome non-ATPase regulatory subunit 11 [Phytophthora nicotianae]	Genetic Information Processing	Folding, sorting and degradation	ko03050//Proteasome	K03036	-	-	-
trans_142419	74.25	109.26	104.65	287.58	320.5	290.06	376.3	373.77	347.33	BTU1	beta-partial [Plasmopara halstedii]	Cellular Processes	Transport and catabolism	ko04145//Phagosome	K07375	GO:0015630//microtubule cytoskeleton;GO:0032991//macromolecular complex	GO:0005198//structural molecule activity;GO:0017111//nucleoside-triphosphatase activity;GO:0032550//purine ribonucleoside binding	GO:0043623//cellular protein complex assembly;GO:0044763//single-organism cellular process
trans_142425	2.24	2.19	1.25	6.82	5.87	7.31	6.52	6.44	6.58	--	U4/U6 small nuclear ribonucleoprotein Prp4 [Phytophthora nicotianae]	-	-	-	-	-	-	-
trans_142430	5.97	6.37	5.57	51.68	53.99	41.51	40.14	42.18	33.22	--	-	-	-	-	-	-	-	-
trans_142454	2.3	4.08	2.77	14.29	18.28	20	17.19	17.33	14.96	hyl-1	LAG1-domain-containing protein [Sphaerulina musiva SO2202]	Metabolism;Metabolism	Global and overview maps;Lipid metabolism	ko01100//Metabolic pathways;ko00600//Sphingolipid metabolism	K04710;K04710	-	-	-
trans_142467	3.44	2.85	3.81	13.12	11.37	12.96	14.9	14.52	13.52	PPOX	protoporphyrinogen oxidase [Plasmopara halstedii]	Metabolism;Metabolism;Metabolism	Global and overview maps;Global and overview maps;Metabolism of cofactors and vitamins	ko01100//Metabolic pathways;ko01110//Biosynthesis of secondary metabolites;ko00860//Porphyrin and chlorophyll metabolism	K00231;K00231;K00231	-	-	-
trans_142468	0.27	0.6	0.34	32.78	73.7	27.61	2.23	4.45	2.88	CA2	carbonic anhydrase [Auricularia subglabra TFB-10046 SS5]	-	-	-	-	-	-	-
trans_142477	0.54	0.56	0.49	17.74	19.15	12.93	18.64	20.64	13.24	--	-	-	-	-	-	-	-	-
trans_142478	0.32	0.59	0.09	14.71	15.25	9.79	13.74	14.12	12.27	--	hypothetical protein BSLG_00356 [Batrachochytrium salamandrivorans]	-	-	-	-	-	-	-
trans_142485	1.61	0.53	1.13	24.14	22.25	17.19	16.61	21.78	13.36	--	-	-	-	-	-	-	-	-
trans_142488	13.13	15.85	13.45	70.26	83.05	70.82	82.83	82.71	72.03	PARP1	Poly(A) RNA polymerase protein 2 [Phytophthora nicotianae]	-	-	-	-	-	-	-
trans_142489	10.85	11.45	14.29	41.82	36.96	37.54	46.72	53.55	47.7	--	-	-	-	-	-	-	-	-
trans_142491	1.15	0.88	1.59	93.79	94.43	87.34	48.22	51.64	36.71	--	-	-	-	-	-	-	-	-
trans_142500	3.44	5.57	2.95	13.55	12.5	14.36	17.96	14.94	14.84	snf8	vacuolar sorting protein SNF8 [Phytophthora infestans T30-4]	Cellular Processes	Transport and catabolism	ko04144//Endocytosis	K12188	-	-	-
trans_142511	23.56	36.31	32.98	83.17	92.23	89.63	66.4	70.53	61.36	--	cysteine desulfurase [Colletotrichum simmondsii]	-	-	-	-	-	-	-
trans_142529	0.6	1.24	0.52	3.89	5.8	3.39	4.83	4.57	3.45	--	-	-	-	-	-	-	-	-
trans_142551	1.71	1.08	0.74	7.58	5.79	5.93	5.11	7.33	5.8	--	-	-	-	-	-	-	-	-
trans_142557	1.27	1.42	1.42	13.27	17.36	12.78	18.7	16.96	11.92	ampp	aminopeptidase P [Aspergillus bombycis]	-	-	-	-	-	-	-
trans_142570	1.19	1.36	1.04	8.72	9.17	8.13	11.11	11.6	11.17	--	hypothetical protein SS1G_10415 [Sclerotinia sclerotiorum 1980]	-	-	-	-	-	-	-
trans_142571	0.1	0.65	0.57	4.08	4.17	3.98	5.64	5.09	4.44	--	-	-	-	-	-	-	-	-
trans_142591	0.08	0	0	6.32	6.95	10.33	0.3	0	0.85	--	DNA-directed RNA polymerases I and III subunit [Phytophthora nicotianae]	-	-	-	-	-	-	-
trans_142598	1.33	1.47	2.06	27.53	29.7	27.97	18.6	20.04	17.22	--	Exopolyphosphatase [Beauveria bassiana D1-5]	-	-	-	-	-	-	-
trans_142600	6.78	7.52	6.46	36.06	40.63	32.94	35.93	34.72	28.46	Rcbtb2	FOG: RCC1 domain [Plasmopara halstedii]	-	-	-	-	-	-	-
trans_142632	9.52	16.88	12.05	33.64	35.31	33.51	33.67	33.33	32.09	--	-	-	-	-	-	-	-	-
trans_142633	0	0.05	0.17	1.09	0.95	1.58	0.86	1.28	0.89	DFR	flavonol reductase [Kalmanozyma brasiliensis GHG001]	Environmental Information Processing;Metabolism;Metabolism	Signal transduction;Carbohydrate metabolism;Carbohydrate metabolism	ko04011//MAPK signaling pathway - yeast;ko00620//Pyruvate metabolism;ko00640//Propanoate metabolism	K17741;K17741;K17741	-	-	-
trans_142636	1.35	2.88	2.1	9.12	8.5	9.01	12.07	10.79	9.69	AGD5	ArfGap-domain-containing protein [Gloeophyllum trabeum ATCC 11539]	Cellular Processes	Transport and catabolism	ko04144//Endocytosis	K12486	-	GO:0043169//cation binding	-
trans_142637	2.43	3.46	6.99	28.28	28.41	37.38	117.63	101.48	122.14	mvk	related to cystathionine beta-lyase [Sporisorium scitamineum]	Metabolism;Metabolism;Metabolism;Cellular Processes;Metabolism	Global and overview maps;Global and overview maps;Global and overview maps;Transport and catabolism;Metabolism of terpenoids and polyketides	ko01100//Metabolic pathways;ko01110//Biosynthesis of secondary metabolites;ko01130//Biosynthesis of antibiotics;ko04146//Peroxisome;ko00900//Terpenoid backbone biosynthesis	K00869;K00869;K00869;K00869;K00869	-	GO:0003824//catalytic activity	GO:0044237//cellular metabolic process;GO:0044238//primary metabolic process;GO:0044710//single-organism metabolic process;GO:0044763//single-organism cellular process;GO:0071704//organic substance metabolic process
trans_142638	65.48	59.95	86.42	29.31	29	31.93	33.42	44.15	40.8	DENND6A	hypothetical protein SDRG_01608 [Saprolegnia diclina VS20]	-	-	-	-	-	-	-
trans_142639	13.84	14.6	13.89	47.35	48.57	48.71	43.01	48.56	42.06	UPL1	E3 ubiquitin-protein ligase UPL1 [Phytophthora nicotianae]	Genetic Information Processing	Folding, sorting and degradation	ko04120//Ubiquitin mediated proteolysis	K10592	-	-	GO:0008152//metabolic process
trans_142661	8.26	9.71	8.54	24.51	23.68	22.81	31.13	34.68	30.55	UPL3	BA75_01173T0 [Komagataella pastoris]	Genetic Information Processing	Folding, sorting and degradation	ko04120//Ubiquitin mediated proteolysis	K10590	-	-	-
trans_142664	5.61	6.86	7.07	25.68	23.24	27.22	25.09	26.93	23.11	LOGL5	LOG family protein isoform A [Neolecta irregularis DAH-3]	-	-	-	-	-	-	-
trans_142668	36.66	44.76	32.18	3.35	2.86	3.54	1.59	2.77	1.44	--	-	-	-	-	-	-	-	-
trans_142681	6.88	11.62	10.07	30.52	37.59	32.59	50.77	54.17	44.49	trxB	thioredoxin reductase [Sistotremastrum niveocremeum HHB9708]	Metabolism	Metabolism of other amino acids	ko00450//Selenocompound metabolism	K00384	-	-	-
trans_142684	1.66	2.15	0.76	11.7	15.13	10.89	3.32	3.01	2.72	--	-	-	-	-	-	-	-	-
trans_142685	0.72	1.95	0.79	8.22	10.73	7.13	2.38	2.75	2.02	drkA	tkl drk protein kinase [Plasmopara halstedii]	-	-	-	-	-	-	-
trans_142687	4.39	12.13	5.69	3.52	3.46	2.7	0.99	2.44	2.38	--	expressed protein [Cryptococcus neoformans var. neoformans JEC21] [Cryptococcus neoformans]	-	-	-	-	-	-	-
trans_142704	0.85	1.1	1.63	11.34	10.13	8.84	9.49	11.34	8.24	--	-	-	-	-	-	-	-	-
trans_142750	88.58	109.47	114.74	386.45	410.08	376.8	366.43	343.08	370.11	CORO1C	Urease accessory protein UreD [Phytophthora nicotianae]	-	-	-	-	-	-	-
trans_142752	8.35	11.26	9	66.01	72.27	65.97	68.07	69.59	59.58	ATJ6	DnaJ domain-containing protein [Xylona heveae TC161]	-	-	-	-	-	-	-
trans_142754	5.16	6.3	4.94	17.51	18.86	16.32	16.25	19.9	13.57	--	trafficking protein particle complex subunit putativ [Albugo laibachii Nc14]	-	-	-	-	-	-	-
trans_142774	0.88	1.96	0.83	5.96	5.96	6.98	2.26	1.37	2.69	--	-	-	-	-	-	-	-	-
trans_142785	0.04	0	0.22	2.85	4.76	2.67	0.25	0.53	0.52	--	-	-	-	-	-	-	-	-
trans_142792	36.07	61.15	35.19	145.43	152.41	149.11	138.17	160.37	152.02	Ist1	Spindle pole body protein [Plasmopara halstedii]	Cellular Processes	Transport and catabolism	ko04144//Endocytosis	K19476	-	-	-
trans_142802	379.08	385.22	276.35	134.31	141.77	142.62	310.3	304.46	305.43	--	-	-	-	-	-	-	-	-
trans_142806	10.74	15.37	10.37	32.2	33.94	29.91	32.18	33.65	28.48	Ruvbl2	RuvB-like 2 [Aphanomyces invadans]	-	-	-	-	-	GO:0004003//ATP-dependent DNA helicase activity;GO:0032550//purine ribonucleoside binding	GO:0032392//DNA geometric change
trans_142810	8.25	12.04	9.26	27.7	28.42	29.85	26.25	28.31	25.9	SCFD1	SEC1 family transporter SLY1 [Phytophthora nicotianae]	-	-	-	-	-	-	-
trans_142816	3.07	4.25	3.9	25.06	30.23	24.33	25.9	26.05	19.87	--	leupeptin-inactivating enzyme 1 [Neurospora crassa OR74A]	-	-	-	-	-	-	-
trans_142834	2.47	4.6	3.67	11.4	11.47	10.26	15.31	14.78	12.73	--	hypothetical protein VE00_06065 [Pseudogymnoascus sp. WSF 3629]	-	-	-	-	-	-	-
trans_142838	4.63	4.69	2.38	1.17	1.56	1.25	3.22	3.91	2.68	--	-	-	-	-	-	-	-	-
trans_142841	523.78	307.29	409.66	109.35	121.57	89.36	69.84	78.77	73.75	--	integral membrane protein [Talaromyces stipitatus ATCC 10500]	-	-	-	-	-	-	-
trans_142857	0	0.33	0.21	4.48	3.57	3.19	0.29	0.46	0.59	--	-	-	-	-	-	-	-	-
trans_142863	478.84	380.42	489.92	139.69	136.21	146.55	80.83	89.46	101.5	DDB_G0282517	cysteine peroxiredoxin [Lichtheimia corymbifera JMRC:FSU:9682]	-	-	-	-	-	-	-
trans_142877	13.47	21.1	14.2	43.71	45.46	38.36	53.03	50.23	44.6	--	ABC transporter A family member 1 [Phytophthora nicotianae]	-	-	-	-	-	-	-
trans_142890	0.17	0.71	0.66	5.7	6.35	6.52	4.56	5.84	4.72	--	-	-	-	-	-	-	-	-
trans_142893	0.81	1.51	0.83	4.89	4.41	3.95	7.63	6.83	6.89	SPBC29A10.10c	AAA domain-containing protein [Rozella allomycis CSF55]	-	-	-	-	-	-	-
trans_142895	126.75	156.8	143.52	348.05	400.92	371.62	407.76	416.23	360.54	CDC48	transitional endoplasmic reticulum ATPase [Aphanomyces invadans]	Genetic Information Processing	Folding, sorting and degradation	ko04141//Protein processing in endoplasmic reticulum	K13525	-	GO:0003824//catalytic activity;GO:0032550//purine ribonucleoside binding	GO:0044763//single-organism cellular process
trans_142904	5.08	5.84	4.62	28.7	28.65	23.59	19.22	22.3	19.47	At3g03300	dicer-like protein 1 [Arthroderma otae CBS 113480]	-	-	-	-	-	-	-
trans_142906	0.4	1.83	1.06	5.76	5.06	4.73	5.42	7.72	4.29	--	-	-	-	-	-	-	-	-
trans_142921	4980.84	4396.33	3927.73	918.23	933.66	958.33	990.36	1287.29	1515.12	--	-	-	-	-	-	-	-	-
trans_142932	73.06	105.95	69.19	0.1	0.05	0	141.82	165.24	199.66	--	-	-	-	-	-	-	-	-
trans_142939	0.43	1.07	0.47	0	0	0	3.67	6.36	3.52	--	-	-	-	-	-	-	-	-
trans_142946	1.31	0.57	0.61	0	0	0	4.96	4.18	4.43	--	-	-	-	-	-	-	-	-
trans_142948	3.62	2.93	4.18	0	0	0	3.89	4.39	4.99	--	-	-	-	-	-	-	-	-
trans_142950	14.77	14.96	15.73	0.03	0	0.03	14.51	18.05	14.74	TOP2A	DNA topoisomerase II [Schizosaccharomyces octosporus yFS286]	-	-	-	-	-	-	GO:0006259//DNA metabolic process;GO:0051276//chromosome organization
trans_142952	0.34	0.15	0.11	0	0	0	1.76	2.08	2.23	--	-	-	-	-	-	-	-	-
trans_142954	0.74	1.39	1.63	0	0	0	2.87	2.43	3.18	nas-14	zincin [Mortierella elongata AG-77]	-	-	-	-	-	-	-
trans_142960	0.31	0.88	0.42	0	0	0	1.46	1.78	0.93	--	-	-	-	-	-	-	-	-
trans_142962	0.98	0.76	1.18	0	0	0	5.57	5.33	5.27	--	-	-	-	-	-	-	-	-
trans_142965	0.32	0.38	0.46	0	0	0	1.58	4.33	2.42	--	-	-	-	-	-	-	-	-
trans_142969	4.73	5.73	4.06	0	0.03	0	13.64	16.3	13.17	--	-	-	-	-	-	-	-	-
trans_142974	0.45	0.86	0.14	0	0	0	0.81	1.4	0.66	--	-	-	-	-	-	-	-	-
trans_142988	4.19	6.75	4.57	36.3	43.75	32.68	13.67	18.44	13.14	--	hypothetical protein Z517_07183 [Fonsecaea pedrosoi CBS 271.37]	-	-	-	-	-	-	-
trans_142996	6	9.28	5.13	27.9	36.19	25.5	10.66	10.59	9.35	--	TPR-like protein [Fibulorhizoctonia sp. CBS 109695]	-	-	-	-	-	-	-
trans_143009	3.77	4.15	5.4	16.06	16.63	16.99	20.58	19.84	16.56	DDB_G0282429	camk camk1 protein variant partial [Plasmopara halstedii]	-	-	-	-	-	-	-
trans_143010	4.52	5.09	5.25	18.2	19.42	19.3	19.04	23.41	18.21	--	AGC/PKA protein kinase [Phytophthora parasitica INRA-310]	-	-	-	-	-	-	-
trans_143029	2.16	3	2.7	9.36	8.99	8.93	11.75	11.51	11.37	--	NADPH2:quinone reductase, partial [Saprolegnia diclina VS20]	-	-	-	-	-	-	-
trans_143040	3.91	4.78	4.73	24.04	29.6	20.9	14.15	15.25	14.03	FAB1B	Phosphatidylinositol-3-phosphate5-kinase (Fab-like [Plasmopara halstedii]	Metabolism;Cellular Processes;Environmental Information Processing;Metabolism	Global and overview maps;Transport and catabolism;Signal transduction;Carbohydrate metabolism	ko01100//Metabolic pathways;ko04145//Phagosome;ko04070//Phosphatidylinositol signaling system;ko00562//Inositol phosphate metabolism	K00921;K00921;K00921;K00921	-	-	-
trans_143042	1.44	1.17	1.13	17.41	17.2	16.89	14.32	16.07	13.18	--	timeless-domain-containing protein, partial [Sphaerulina musiva SO2202]	-	-	-	-	-	-	-
trans_143050	3.11	5.88	3.34	13.69	12.88	10.91	9.97	10.73	9.07	GRIK2	CAMKK protein kinase [Saprolegnia diclina VS20]	-	-	-	-	-	GO:0016772//transferase activity, transferring phosphorus-containing groups	-
trans_143051	37.29	60.88	50.6	170.62	156.38	160.11	56.7	61.32	67.71	--	G-protein coupled receptor [Phytophthora sojae]	-	-	-	-	-	-	-
trans_143053	9.63	11.71	11.61	29.84	29.88	31.88	24.86	26.44	26.74	TTHA1620	Cystathionine beta-lyase PatB [Beauveria bassiana D1-5]	Metabolism;Metabolism	Global and overview maps;Amino acid metabolism	ko01100//Metabolic pathways;ko00380//Tryptophan metabolism	K14264;K14264	-	-	-
trans_143068	349.37	436.81	367.49	106.68	101.64	112.11	56.28	64.39	69.13	--	-	-	-	-	-	-	-	-
trans_143073	1.74	2.32	1.03	24.27	23.51	21.33	19.75	19.83	17.15	--	hypothetical protein Z517_07183 [Fonsecaea pedrosoi CBS 271.37]	-	-	-	-	-	-	-
trans_143079	0.24	0.18	0.19	2.1	1.85	1.62	1.25	1.38	1.09	--	hypothetical protein SPRG_07917 [Saprolegnia parasitica CBS 223.65]	-	-	-	-	-	-	-
trans_143080	30.39	22.77	15.87	94.47	120.88	88.93	86.37	136.17	95.71	yheS	ATP-binding cassette transporter [Gonapodya prolifera JEL478]	-	-	-	-	-	-	-
trans_143085	0.11	0.1	0.12	5.45	5.73	5.78	4.48	6.68	6.09	--	-	-	-	-	-	-	-	-
trans_143086	2.07	1.92	1.13	30.28	45.23	22.52	9.65	11.46	10.89	--	-	-	-	-	-	-	-	-
trans_143089	18.66	19.83	14.65	0	0.06	0.09	56.25	68.42	68.58	--	-	-	-	-	-	-	-	-
trans_143109	3.53	6.95	4.12	31.94	35.72	30.37	7.4	7.9	8.97	--	hypothetical protein K443DRAFT_670985 [Laccaria amethystina LaAM-08-1]	-	-	-	-	-	-	-
trans_143129	0.32	0.38	0.43	1.69	2.38	1.63	2.22	2.8	1.96	--	-	-	-	-	-	-	-	-
trans_143150	1.44	2.41	2.05	7.15	7.36	6.98	9.57	10.81	9.31	--	Ferroportin (FP) Family [Phytophthora infestans T30-4]	-	-	-	-	-	-	-
trans_143186	3.99	3.1	2.76	16.39	15.74	15.47	13.88	18.2	12.23	--	-	-	-	-	-	-	-	-
trans_143195	1.3	1.93	1.4	36.22	37.53	29.39	25.02	26.03	19.71	usp46	Ubiquitin carboxyl-terminal hydrolase 13 [Hanseniaspora opuntiae]	-	-	-	-	-	-	-
trans_143233	0.01	0	0	0.43	0.41	0.38	0.15	0.23	0.2	--	-	-	-	-	-	-	-	-
trans_143307	1.5	3.04	2.56	11.63	11.69	12.01	5.76	4.14	4.35	--	-	-	-	-	-	-	-	-
trans_143327	0.23	0.33	0.84	3.2	5.16	3.66	2.79	4.37	2.47	--	-	-	-	-	-	-	-	-
trans_143329	0	0	0.07	2.59	3.86	2	0.34	0.39	0.12	--	-	-	-	-	-	-	-	-
trans_143331	2.79	4.45	2.55	15.55	14.2	15.82	7.08	8.38	7.37	--	-	-	-	-	-	-	-	-
trans_143333	0.33	0.75	0.83	3.46	3.72	3.35	1.3	1.32	2.19	--	hypothetical protein, variant [Aphanomyces astaci]	-	-	-	-	-	-	-
trans_143340	1.62	2.88	2.6	7.59	7	7.56	6.35	6.75	6.26	--	-	-	-	-	-	-	-	-
trans_143342	0.38	0.79	0.62	4.42	3.45	4.05	2.67	2.93	2.17	tri	-	-	-	-	-	-	-	-
trans_143399	2.03	3.36	2.87	11.13	11	9.86	10.03	9.39	7.81	--	-	-	-	-	-	-	-	-
trans_143450	2.2	2.94	2.45	17.37	17.55	14.39	16.71	15.48	12.2	--	-	-	-	-	-	-	-	-
trans_143491	0	0	0.03	1.55	1.55	1.36	0.16	0.14	0.13	--	sel1 domain-containing protein [Mucor ambiguus]	-	-	-	-	-	-	-
trans_143502	2.46	3.67	2.28	12.77	15.33	13.6	11.43	16.44	12.05	--	-	-	-	-	-	-	-	-
trans_143584	4.82	7.48	5.8	18.07	16.81	17.25	20.97	20.75	16.91	--	-	-	-	-	-	-	-	-
trans_143594	3.42	5.47	6.94	30.59	37.44	24.91	11.01	14.29	10.73	--	Uncharacterized conserved protein, partial [Plasmopara halstedii]	-	-	-	-	-	-	-
trans_143600	33.65	41.72	21.91	9.49	7.77	9.31	8.96	8.65	9.16	--	mitogen-activated protein kinase kinase kinase 11 [Plasmopara halstedii]	-	-	-	-	-	-	-
trans_143689	3.84	4.65	4.49	21.2	23.39	23.41	21.9	25.9	24.44	BH0283	phenazine biosynthesis PhzC/PhzF protein [Saitoella complicata NRRL Y-17804]	-	-	-	-	-	-	-
trans_143693	0.29	0.2	0.16	8.46	10.89	6.78	0.67	1.92	1.09	--	phospholipase c [Plasmopara halstedii]	-	-	-	-	-	-	-
trans_143720	1.33	1.56	1.33	26.42	30.98	23.01	26.44	26.39	18.97	--	-	-	-	-	-	-	-	-
trans_143766	3.15	5.82	4.46	18.63	19.64	17.3	19.57	21.35	15.77	--	-	-	-	-	-	-	-	-
trans_143775	1.11	2.16	1.55	9.66	8.36	7.92	7	7.07	6.09	--	hypothetical protein H257_00030 [Aphanomyces astaci]	-	-	-	-	-	-	-
trans_143801	1.09	2.77	1.79	9.79	9.94	8.37	10.05	11.64	9.81	--	coppertransporting atpase [Plasmopara halstedii]	-	-	-	-	-	-	-
trans_143818	5.31	6.5	5.83	56.75	45.49	57.71	26.54	22.65	24.89	Hs2st	-	-	-	-	-	-	-	-
trans_143822	1.59	2.44	2.01	10.22	11.04	11.77	12.7	13.19	13.69	--	-	-	-	-	-	-	-	-
trans_143873	0.19	0.26	0.24	2.47	1.67	0.91	1.94	1.53	2.23	--	Mkk2p [Rhizophagus irregularis DAOM 197198w]	-	-	-	-	-	-	-
trans_143927	13.23	10.65	4.97	1.15	0.8	0.87	0.73	1.29	0.76	alkJ	GMC oxidoreductase [Gonapodya prolifera JEL478]	Metabolism;Metabolism	Global and overview maps;Amino acid metabolism	ko01100//Metabolic pathways;ko00260//Glycine, serine and threonine metabolism	K00108;K00108	-	-	-
trans_144025	1.72	2.25	1.29	25.97	21.63	23.58	10.06	10.98	9.89	--	-	-	-	-	-	-	-	-
trans_144049	0.14	0.39	0.08	1.3	1.56	1.04	0.73	1.38	0.76	VIII-1	myosin-like protein [Phytophthora infestans T30-4]	-	-	-	-	-	-	-
trans_144078	0	0.09	0.22	8.43	7.48	7.35	9.68	11.1	8.31	--	-	-	-	-	-	-	-	-
trans_144144	0.3	0.76	0.15	27.5	32.17	21.63	12.57	15.04	11.67	--	Kelch repeat-containing proteins [Plasmopara halstedii]	-	-	-	-	-	-	-
trans_144241	3.25	2.8	2.65	12.25	10.52	11.39	12.77	12.22	12.85	Tpcn1	Two pore calcium channel protein 2 [Phytophthora nicotianae]	-	-	-	-	-	-	GO:0044765//single-organism transport
trans_144276	2.36	3.39	2.43	10.91	9.19	10.41	8.55	10.85	8.94	glpQ	glycerophosphoryl diester phosphodiesterase [Sporothrix brasiliensis 5110]	Metabolism	Lipid metabolism	ko00564//Glycerophospholipid metabolism	K18694	-	-	-
trans_144291	0.63	1.83	0.94	8.12	7.83	9.05	8.48	10.35	9.2	--	major facilitator superfamily domain-containing protein 9 [Plasmopara halstedii]	-	-	-	-	-	-	-
trans_144371	1.92	3.06	3.01	8.71	8.02	7.71	5.72	5.58	5.73	--	-	-	-	-	-	-	-	-
trans_144441	0	0	0.04	1.72	1.88	1.48	0.25	0.29	0.1	--	-	-	-	-	-	-	-	-
trans_144450	0.51	0.66	0.76	4.2	4.1	2.83	1.97	2.35	1.76	--	-	-	-	-	-	-	-	-
trans_144499	0.3	0.08	0.08	1.61	1.54	1.64	0.8	1.16	0.83	--	-	-	-	-	-	-	-	-
trans_144524	2.7	4.79	4.69	23.83	21.18	25.76	25.85	26.11	23.2	--	-	-	-	-	-	-	-	-
trans_144579	3.39	3.25	3.56	12.29	10.6	9.24	8.18	7.37	8.06	--	-	-	-	-	-	-	-	-
trans_144618	0.49	0.89	0.7	2.53	2.28	2.36	1.13	1.35	1.22	--	-	-	-	-	-	-	-	-
trans_144708	3.48	4.95	4.34	39.54	59.55	36.98	15.67	14.89	13.21	--	-	-	-	-	-	-	-	-
trans_144884	79.92	63.35	55.9	22.11	25.77	20.58	17.39	25.04	37.88	--	-	-	-	-	-	-	-	-
trans_144912	0.18	0.14	0.07	21.63	28.12	15.52	2.25	2.58	2.4	--	cyclic nucleotide-binding domain protein [Brettanomyces bruxellensis AWRI1499]	-	-	-	-	-	-	-
trans_144979	0	0	0.04	4.88	6.82	4.34	0.37	0.74	0.32	--	-	-	-	-	-	-	-	-
trans_145007	2.37	3.03	3.25	13.09	13.09	17.63	27.19	20.4	22.98	lact-2	beta-lactamase [Batrachochytrium dendrobatidis JEL423]	-	-	-	-	-	-	-
trans_145016	1.46	2.28	0.96	35.01	34.8	26.05	21.12	19.25	16.68	--	-	-	-	-	-	-	-	-
trans_145051	3.93	3.81	3.54	13.46	13.51	11.21	12.9	13.21	13.31	--	-	-	-	-	-	-	-	-
trans_145061	2.28	3.56	2.33	72.52	111.58	61.46	8.27	10.47	6.99	DEGP7	pro-apoptotic serine protease nma111-like protein [Phytophthora infestans T30-4]	-	-	-	-	-	-	-
trans_145071	0.64	0.48	0.35	2.67	2.16	2.14	2.46	3.12	1.86	--	-	-	-	-	-	-	-	-
trans_145115	0.76	0.81	0.33	3.97	3.92	3.6	3.86	3.51	3.5	--	mucolipin-like protein [Phytophthora infestans T30-4]	-	-	-	-	-	-	-
trans_145139	1.56	1.47	1.4	10.02	10.15	9.51	7.91	7.14	5.42	SET1	set domain containing protein [Grosmannia clavigera kw1407]	Metabolism	Amino acid metabolism	ko00310//Lysine degradation	K11422	GO:0044424//intracellular part	GO:0016740//transferase activity	GO:0006479//protein methylation;GO:0016568//chromatin modification;GO:0018205//peptidyl-lysine modification;GO:0031323//regulation of cellular metabolic process;GO:0044710//single-organism metabolic process;GO:0060255//regulation of macromolecule metabolic process;GO:0080090//regulation of primary metabolic process;GO:0090304//nucleic acid metabolic process;GO:1902589//single-organism organelle o…
trans_145169	1.24	0.82	0.87	12.46	17.62	12.19	14	13.03	10.63	--	-	-	-	-	-	-	-	-
trans_145191	0.05	0.06	0.02	1.07	0.85	0.75	0.45	0.47	0.52	Pkhd1l1	Fibrocystin-L [Phytophthora nicotianae]	-	-	-	-	-	-	-
trans_145268	5.94	6.41	4.49	19.51	22.53	18.59	24.62	25.31	19.08	Os01g0158000	Importin subunit alpha [Phytophthora nicotianae]	-	-	-	-	-	-	-
trans_145278	0.09	0.03	0.13	1.03	0.92	0.98	0.62	0.76	0.48	--	-	-	-	-	-	-	-	-
trans_145380	0.01	0.02	0.04	3.21	2.75	2.32	0.28	0.42	0.52	--	-	-	-	-	-	-	-	-
trans_145475	0.77	1	0.34	4.81	5.25	4.61	4.29	5.18	3.46	TMTC4	Transmembrane and TPR repeat-containing protein 4 [Phytophthora nicotianae]	-	-	-	-	-	-	-
trans_145511	2.03	2.32	2.05	11.61	13.02	12.36	11.13	10.85	9.41	--	-	-	-	-	-	-	-	-
trans_145513	2.32	3.33	2.27	20.19	21.42	19.06	3.62	5.25	4.54	--	hypothetical protein PHYSODRAFT_284859 [Phytophthora sojae]	-	-	-	-	-	-	-
trans_145516	23.28	31.97	25.47	202.25	150.46	210.87	122.51	120.19	119.58	--	-	-	-	-	-	-	-	-
trans_145522	0.65	1.08	0.74	10.89	12.02	11.09	15.53	15.29	11.66	--	mcm10-like protein [Plasmopara halstedii]	-	-	-	-	GO:0043232//intracellular non-membrane-bounded organelle;GO:0044446//intracellular organelle part	-	GO:0006261//DNA-dependent DNA replication;GO:0044763//single-organism cellular process
trans_145557	0.42	0.74	0.24	3.72	7.91	2.47	0.77	0.9	0.61	--	-	-	-	-	-	-	-	-
trans_145573	1.01	1.64	1.15	5.22	5.88	4.68	4.01	5.3	3.98	--	-	-	-	-	-	-	-	-
trans_145717	0.43	0.84	0.42	3	3.06	2.4	3.15	3.53	2.86	ULP2B	ubiquitin-specific protease 2A [Phytophthora nicotianae]	-	-	-	-	-	-	-
trans_145752	0.45	1	0.56	3.7	3.65	3.82	4.53	3.23	2.64	rbgA	Mitochondrial ribosome-associated GTPase 1 [Choanephora cucurbitarum]	-	-	-	-	-	-	-
trans_145807	1.7	1.83	1.46	13.22	10.8	13.19	13.4	12.33	11.88	USP	UDP-sugar pyrophosphorylase 1 [Phytophthora nicotianae]	-	-	-	-	-	-	-
trans_145863	0.12	0.51	0.14	2.63	2.75	2.05	2.33	2.17	2.01	--	tyrosine/serine protein phosphatase-like protein [Xylona heveae TC161]	-	-	-	-	-	-	-
trans_145875	1.06	1.92	1.05	10.1	11.88	6.93	2.58	3.96	3.84	--	-	-	-	-	-	-	-	-
trans_145965	3.49	6.27	4.29	16.27	14.52	15.81	18.68	20.39	19.09	--	hypothetical protein H257_01026 [Aphanomyces astaci]	-	-	-	-	-	-	-
trans_145987	0.63	0.78	0.92	4.04	3.05	3.56	2.6	2.54	3.51	--	-	-	-	-	-	-	-	-
trans_146027	0.87	1.62	0.82	7.93	7.9	6.94	11.54	13.08	11.54	pigC	phosphoenolpyruvate synthase [Purpureocillium lilacinum]	Metabolism;Metabolism;Metabolism;Metabolism	Global and overview maps;Global and overview maps;Carbohydrate metabolism;Energy metabolism	ko01100//Metabolic pathways;ko01200//Carbon metabolism;ko00620//Pyruvate metabolism;ko00680//Methane metabolism	K01007;K01007;K01007;K01007	-	-	-
trans_146103	71.65	58.17	39.65	24.37	26.64	22.26	5.84	15.85	11.15	--	-	-	-	-	-	-	-	-
trans_146122	0.22	0.45	0.21	6.43	9.2	6.53	1.16	1.35	1.63	--	-	-	-	-	-	-	-	-
trans_146136	0.02	0.22	0.17	0.99	1.11	1	0.75	1.09	0.53	--	-	-	-	-	-	-	-	-
trans_146150	1.6	2.24	1.61	6.04	5.78	6.83	6.97	6.84	6.24	--	hypothetical protein PPTG_13092 [Phytophthora parasitica INRA-310]	-	-	-	-	-	-	-
trans_146282	69.62	57.11	57.94	17.51	18.06	14.95	13.44	15.34	13.8	--	-	-	-	-	-	-	-	-
trans_146288	0.32	0.13	0.13	10.55	24.12	7.14	3.22	4.29	2.85	TUBA1A	alpha-tubulin, partial [Encephalitozoon intestinalis]	Cellular Processes	Transport and catabolism	ko04145//Phagosome	K07374	GO:0015630//microtubule cytoskeleton;GO:0032991//macromolecular complex	GO:0005198//structural molecule activity;GO:0017111//nucleoside-triphosphatase activity;GO:0032550//purine ribonucleoside binding	GO:0043623//cellular protein complex assembly;GO:0044763//single-organism cellular process
trans_146312	0	0.24	0.08	2.15	2	2.02	0.93	0.37	0.86	--	-	-	-	-	-	-	-	-
trans_146339	4.2	7.26	4.26	23.23	26.88	23.87	19.77	19.66	17.57	PRPF6	Pre-mRNA-processing factor 6 [Phytophthora nicotianae]	Genetic Information Processing	Transcription	ko03040//Spliceosome	K12855	-	-	-
trans_146396	1.31	1.06	0.85	5.7	5.47	4.81	5.78	6.16	5.42	--	phosphotransferase enzyme family protein [Zymoseptoria brevis]	-	-	-	-	-	-	-
trans_146460	0.88	0.92	0.9	6.58	8	8.94	4.22	4.29	4.37	--	-	-	-	-	-	-	-	-
trans_146471	1.14	2.01	1.25	18.57	20.51	13.54	8.25	9.26	9.34	--	-	-	-	-	-	-	-	-
trans_146481	0.72	1.09	0.58	4.23	4.73	5.28	3.9	3.34	3.97	--	Biogenesis of lysosome-related organelles complex 1 subunit 2 [Choanephora cucurbitarum]	-	-	-	-	-	-	-
trans_146504	2.18	2.07	2.24	7.88	7.75	7.52	8.81	7.61	6.79	Slc24a3	k-dependent na :ca2 antiporter [Melanopsichium pennsylvanicum 4]	-	-	-	-	-	-	-
trans_146519	0.13	0.3	0.42	5.49	5.52	4.95	3.82	3.34	3.51	--	-	-	-	-	-	-	-	-
trans_146538	1.77	2.31	1.8	13.05	11.65	11	9.61	9.7	8.64	FUT11	hypothetical protein PHYSODRAFT_523224 [Phytophthora sojae]	-	-	-	-	-	-	-
trans_146566	5.31	5.89	4.1	1.84	1.4	1.17	0.62	1.15	0.93	--	-	-	-	-	-	-	-	-
trans_146570	1.34	1.28	1.13	8.52	10.8	8.03	5.62	5.5	3.65	TRM13	tRNA:m(4)X modification enzyme TRM13 [Phytophthora nicotianae]	-	-	-	-	-	-	-
trans_146584	95.25	134.82	130.75	340.15	349.99	382.1	451.67	407.79	393.6	BTU1	beta-partial [Plasmopara halstedii]	Cellular Processes	Transport and catabolism	ko04145//Phagosome	K07375	GO:0015630//microtubule cytoskeleton;GO:0032991//macromolecular complex	GO:0005198//structural molecule activity;GO:0017111//nucleoside-triphosphatase activity;GO:0032550//purine ribonucleoside binding	GO:0043623//cellular protein complex assembly;GO:0044763//single-organism cellular process
trans_146669	3.63	6.46	3.75	24.04	27.91	25.25	25.29	24.21	22.87	NUDT1	7,8-dihydro-8-oxoguanine triphosphatase [Smittium mucronatum]	-	-	-	-	-	-	-
trans_146699	0	0	0	0.22	0.15	0.13	0.24	0.1	0.04	--	-	-	-	-	-	-	-	-
trans_146713	1.11	1.78	1.06	9.8	8.56	8.42	5.73	5.88	5.71	--	Gamma-tubulin complex component 6 [Phytophthora nicotianae]	-	-	-	-	-	-	-
trans_146744	4.51	6.86	5.59	14.99	14.79	14.79	17.67	16.55	15.95	--	hypothetical protein SISSUDRAFT_1054465 [Sistotremastrum suecicum HHB10207 ss-3]	-	-	-	-	-	-	-
trans_146841	3.44	2.52	3.8	13.78	12.9	11.11	12.78	12.8	11.69	lgrA	non-ribosomal peptide synthetase, partial [Trichoderma virens Gv29-8]	-	-	-	-	-	-	-
trans_146880	0.14	0.24	0.38	2.38	2.66	2.38	1.27	1.09	1	--	cysteine desulfurase [Phytophthora nicotianae]	-	-	-	-	-	-	-
trans_146888	0.52	0.95	0.61	4.05	3.86	2.88	1.94	2.33	1.71	--	-	-	-	-	-	-	-	-
trans_146903	0.86	0.72	1.47	8.47	8.47	8.2	8.73	9.13	8.7	--	-	-	-	-	-	-	-	-
trans_147003	2.74	2.38	2.28	268.85	348.77	221.44	64.92	84.53	65.43	--	-	-	-	-	-	-	-	-
trans_147095	0.35	0.28	0.21	2	2.04	2.5	2.92	2.09	2.66	ADARB1	adenosine deaminase/editase [Neolentinus lepideus HHB14362 ss-1]	-	-	-	-	-	-	-
trans_147111	1.96	2.78	1.85	12.68	12.66	10.12	7.87	11.14	8.72	--	-	-	-	-	-	-	-	-
trans_147139	3.06	3.64	3.49	11.17	10.63	10.26	14.49	12.72	11.47	ICME	Isoprenylcysteine alpha-carbonyl methylesterase ICME [Phytophthora nicotianae]	-	-	-	-	-	-	-
trans_147217	0.31	0.77	0.77	2.62	4.07	3.07	3.68	4.35	2.65	--	-	-	-	-	-	-	-	-
trans_147231	0.26	0.54	0.25	3.16	3.22	2.55	2.28	2.62	2.01	--	-	-	-	-	-	-	-	-
trans_147342	4.57	4.91	4.43	15.87	15.19	17.44	18.24	15.35	16.1	--	unnamed protein product [Albugo candida]	-	-	-	-	-	-	-
trans_147444	2.82	2.63	2.02	17.31	20.01	14.67	16.86	17.94	13.9	--	Transcription factor IIB [Plasmopara halstedii]	-	-	-	-	-	-	-
trans_147449	0	0	0.12	0.91	0.74	0.89	0.3	0.72	0.9	--	-	-	-	-	-	-	-	-
trans_147456	0.42	0.6	0.39	10.14	11.8	7.61	9.45	8.71	7.42	--	-	-	-	-	-	-	-	-
trans_147467	0.65	1.42	0.98	4.82	5.47	3.64	4.09	3.76	3.06	--	RNI-like protein [Mortierella elongata AG-77]	-	-	-	-	-	-	-
trans_147584	3.7	4.18	4.38	12.72	13	13.57	14.1	14.12	12.58	--	-	-	-	-	-	-	-	-
trans_147635	4.71	6.5	5.08	17.76	19.09	18.03	16.84	15.08	15.77	--	hypothetical protein, variant 5 [Phytophthora parasitica P10297]	-	-	-	-	-	-	-
trans_147657	0.03	0	0	0.68	0.71	0.42	0.13	0.04	0	--	MFS general substrate transporter [Conidiobolus coronatus NRRL 28638]	-	-	-	-	-	-	-
trans_147683	0.19	1.21	0.92	8.75	7.87	6.42	8.72	9.05	8.6	--	-	-	-	-	-	-	-	-
trans_147779	2.59	4.94	2.12	12.18	11.31	9.45	12.43	13.93	12.77	--	-	-	-	-	-	-	-	-
trans_147857	0.84	1.47	0.98	4.1	3.5	3.47	2.74	2.42	2.15	--	Mis18-binding protein 1 [Phytophthora nicotianae]	-	-	-	-	-	-	-
trans_147877	2.73	4.33	4.5	12.51	14.44	11.25	21.44	23.61	27.82	--	hypothetical protein SDRG_01295 [Saprolegnia diclina VS20]	-	-	-	-	-	-	-
trans_147947	1345.73	1028.5	1552.85	617.53	544.94	636.14	463.55	480.04	531.88	gpmI	phosphoglycerate mutase [Neocallimastix frontalis]	Metabolism;Metabolism;Metabolism;Metabolism;Metabolism;Metabolism;Metabolism;Metabolism	Global and overview maps;Global and overview maps;Global and overview maps;Global and overview maps;Global and overview maps;Carbohydrate metabolism;Amino acid metabolism;Energy metabolism	ko01100//Metabolic pathways;ko01110//Biosynthesis of secondary metabolites;ko01130//Biosynthesis of antibiotics;ko01230//Biosynthesis of amino acids;ko01200//Carbon metabolism;ko00010//Glycolysis / Gluconeogenesis;ko00260//Glycine, serine and threonine metabolism;ko00680//Methane metabolism	K15633;K15633;K15633;K15633;K15633;K15633;K15633;K15633	-	-	-
trans_148017	0.47	0.58	0.4	16.16	23.17	13.78	1.66	1.42	1.57	Os03g0690000	-	-	-	-	-	-	-	-
trans_148049	0.23	0.17	0.11	14.91	13.61	9.22	10.39	10.76	9.32	--	-	-	-	-	-	-	-	-
trans_148051	0.59	0.9	0.57	4.45	5.11	3.76	5.72	5.1	4.47	--	E3 ubiquitin-protein ligase highwire [Phytophthora nicotianae]	-	-	-	-	-	-	-
trans_148109	0.62	0.8	0.82	3.7	3.36	3.78	3.57	3.7	3.21	--	hypothetical protein SPRG_00358 [Saprolegnia parasitica CBS 223.65]	-	-	-	-	-	-	-
trans_148127	46.84	42.14	65.48	16.02	14.87	14.64	8.44	9.2	10.83	--	hypothetical protein AMAG_13479 [Allomyces macrogynus ATCC 38327]	-	-	-	-	-	-	-
trans_148222	1.97	2.93	2.04	9.57	9.69	8.05	6.62	7	5.95	--	hypothetical protein SPRG_08562 [Saprolegnia parasitica CBS 223.65]	-	-	-	-	-	-	-
trans_148266	0.02	0.04	0.07	1.02	0.92	0.86	0.04	0.14	0.13	--	related to ADAM protease ADM-B [Fusarium mangiferae]	-	-	-	-	-	-	-
trans_148352	11.52	12.76	13.67	37.69	43.74	45.2	53.35	52.22	48.5	Txnl1	Thioredoxin-like protein [Plasmopara halstedii]	-	-	-	-	-	-	-
trans_148358	2.58	2.71	2.86	11.54	9.94	10.75	16.44	16.64	16.56	--	-	-	-	-	-	-	-	-
trans_148374	5.16	8.43	5.2	18.04	20.57	19.53	18.19	17.56	14.74	--	related to WD40-repeat protein (notchless protein) [Serendipita indica DSM 11827]	-	-	-	-	-	-	-
trans_148525	0.94	0.69	0.74	5.92	6.63	4.16	3.54	4.19	2.87	--	-	-	-	-	-	-	-	-
trans_148566	0.4	1.25	1	16.12	14.6	11.67	10.7	10.92	7.09	OsI_10291	origin recognition complex subunit 2 [Lichtheimia corymbifera JMRC:FSU:9682]	Cellular Processes;Cellular Processes	Cell growth and death;Cell growth and death	ko04113//Meiosis - yeast;ko04111//Cell cycle - yeast	K02604;K02604	-	-	-
trans_1486	0	0	0	1.11	0.88	0.63	0.17	0.08	0.52	--	-	-	-	-	-	-	-	-
trans_148640	14991.8	10340.5	10901.4	5317.31	5092.45	5309.79	3010.67	3480.43	3802.96	--	-	-	-	-	-	-	-	-
trans_148748	1.36	1.62	1.1	8.96	8.74	7.38	7.76	7.57	6.99	--	-	-	-	-	-	-	-	-
trans_148767	5.62	8.85	6.08	27.22	28.12	28.19	22.16	22.24	21.7	--	-	-	-	-	-	-	-	-
trans_148781	2.39	3.26	2.27	8.18	7.73	7.84	10.7	9.41	9.27	--	-	-	-	-	-	-	-	-
trans_148959	1.18	2.24	1.98	12.96	14.81	10.16	4.57	5.38	5.02	--	sorting nexin mvp1 [Mucor ambiguus]	-	-	-	-	-	-	-
trans_149046	0.61	0.57	0.57	3.38	2.79	2.39	2.56	2.77	3.06	Inf2	Malic enzyme [Phytophthora nicotianae]	Environmental Information Processing	Signal transduction	ko04011//MAPK signaling pathway - yeast	K11238	-	-	-
trans_149067	23.47	32.3	31.38	91.65	102.99	75.7	90.07	92	88.74	--	Coiled-coil domain-containing protein [Phytophthora nicotianae]	-	-	-	-	-	-	-
trans_149070	1.03	1.71	1.08	18.43	27.19	15.55	12.72	18.53	16.63	--	-	-	-	-	-	-	-	-
trans_149146	0.11	0.25	0.09	1.78	1.7	1.51	1.14	0.93	1.69	--	-	-	-	-	-	-	-	-
trans_149151	2.47	3.76	3.09	8.73	8.92	8.13	6.08	7.11	6.85	--	-	-	-	-	-	-	-	-
trans_149171	0	0	0	0.36	1.09	0.24	0.34	0.46	0.42	--	-	-	-	-	-	-	-	-
trans_149187	1.99	4.4	3	10.69	11.42	11.14	10.7	9.57	9.01	--	-	-	-	-	-	-	-	-
trans_149251	0	0.02	0.04	1.09	1.14	0.73	0.66	0.71	0.35	disp	-	-	-	-	-	-	-	-
trans_149302	0.7	0.9	0.7	25.04	23.02	28.83	12.97	21.79	16.48	--	-	-	-	-	-	-	-	-
trans_149306	2.15	2.23	1.65	169.78	238.53	130.6	44.58	66.07	50.49	--	-	-	-	-	-	-	-	-
trans_149307	0.45	0.63	0.63	7.48	10.46	7.22	6.12	8.29	5.8	--	-	-	-	-	-	-	-	-
trans_149315	0.81	0.84	0.7	2.94	2.73	2.13	3.16	3.47	3.12	--	-	-	-	-	-	-	-	-
trans_149372	0.37	0.56	0.19	3.29	3.77	3.08	2.48	2.56	2.5	--	-	-	-	-	-	-	-	-
trans_149416	0.05	0.31	0.09	2.31	4.05	2.45	0.22	0.39	0.18	--	-	-	-	-	-	-	-	-
trans_149497	0.22	0.42	0.17	1.54	1.89	1.5	1.42	1.65	1.15	--	-	-	-	-	-	-	-	-
trans_149509	1.47	1.53	2.08	12.87	11.23	12.52	11.23	11.31	10.1	--	-	-	-	-	-	-	-	-
trans_149520	1.31	1.37	1.82	17.2	14.03	15.89	15.88	15.84	15.48	--	hypercellular protein [Mucor ambiguus]	-	-	-	-	-	-	-
trans_149584	0	0	0	0.32	0.29	0.56	0.07	0.09	0.32	--	-	-	-	-	-	-	-	-
trans_149602	0	0	0	2.97	4.3	2.39	0.07	0.04	0.07	--	RGS-domain-containing protein [Xylona heveae TC161]	-	-	-	-	-	-	-
trans_149739	0.94	1.89	0.93	10.06	9.84	9.18	8.9	7.9	8.07	--	-	-	-	-	-	-	-	-
trans_149740	0.38	0.68	0.61	3.58	3.01	2.57	4.37	3.89	4.13	--	-	-	-	-	-	-	-	-
trans_149752	1.82	0.74	1.46	7.56	8.24	7.68	10.1	12.2	10.46	yos9	OS-9 protein [Phytophthora nicotianae]	Genetic Information Processing	Folding, sorting and degradation	ko04141//Protein processing in endoplasmic reticulum	K10088	-	-	-
trans_149852	8.44	8.08	7.2	28.25	26.76	28.66	23.31	22.44	25.44	--	-	-	-	-	-	-	-	-
trans_149857	3.42	4.13	3.83	11.54	10.64	10.77	10.07	11.85	11.18	ST5	-	-	-	-	-	-	-	-
trans_149883	4.82	7.93	4.98	55.71	56.42	48.2	2.56	3.16	2.33	--	hypothetical protein SI65_06019 [Aspergillus cristatus]	-	-	-	-	-	-	-
trans_149923	3.63	5.32	2.5	18.51	20.87	13.42	12.73	13.52	10.91	--	-	-	-	-	-	-	-	-
trans_149930	0.84	1.01	1.1	14.99	10.93	14.36	5.93	6.18	7.34	--	-	-	-	-	-	-	-	-
trans_149958	0.33	0.34	0.36	9.74	13.31	7.26	8.55	13.01	10.09	--	-	-	-	-	-	-	-	-
trans_149974	3.9	3.73	4.11	13.52	13.33	11.7	15.3	15.9	12.68	--	-	-	-	-	-	-	-	-
trans_149993	0.02	0.28	0.19	3.37	4.47	2.67	1.29	1.38	0.94	--	-	-	-	-	-	-	-	-
trans_150132	0.5	0.21	0.22	31.89	46.85	26.88	5.68	9.87	6.01	MYO1B	Myosin tail 2 domain-containing protein [Rozella allomycis CSF55]	-	-	-	-	GO:0044464//cell part	-	GO:0016043//cellular component organization;GO:0044763//single-organism cellular process
trans_150141	0	0	0.05	1.27	1	1.2	0.99	0.58	0.98	--	-	-	-	-	-	-	-	-
trans_150148	0	0.12	0.06	3.93	5.26	4.16	1.17	1.16	1.31	YLL056C	LAFE_0C11342g1_1 [Lachancea fermentati]	-	-	-	-	-	-	-
trans_150208	11.84	16.68	15.25	2.23	2.83	4.93	0.99	1.24	1.61	--	-	-	-	-	-	-	-	-
trans_150255	3.94	7.35	4.58	22.79	24.51	18.63	13.96	17.1	14.34	--	-	-	-	-	-	-	-	-
trans_150267	3.01	4.73	3.7	21.78	20.2	20.33	24.37	23.95	21.24	PDS5A	Sister chromatid cohesion protein pds5 [Trametes pubescens]	-	-	-	-	-	-	-
trans_150439	0	0.19	0.05	0.89	1.06	0.95	0.64	0.92	1.08	--	-	-	-	-	-	-	-	-
trans_150485	4.78	6.52	4.53	20.47	21.06	20.6	17.92	17.85	17.08	--	Anaphase-promoting complex subunit 5 [Phytophthora nicotianae]	-	-	-	-	-	-	-
trans_150490	1.2	2.6	2.29	20	19.85	17.05	14.89	17.87	14.79	--	APH-domain-containing protein [Paraphaeosphaeria sporulosa]	-	-	-	-	-	-	-
trans_150506	0.41	0.43	0.28	4.06	4.64	3.44	3.37	3.28	2.93	--	hypothetical protein M427DRAFT_45211 [Gonapodya prolifera JEL478]	-	-	-	-	-	-	-
trans_150556	1.78	2.45	1.78	7.86	8.46	6.72	7.32	8.78	6.85	--	-	-	-	-	-	-	-	-
trans_150562	7.57	12.63	8.53	59.71	52.07	59.89	20.49	19.66	19.93	SMC2-1	RecF/RecN/SMC [Macrophomina phaseolina MS6]	Cellular Processes	Cell growth and death	ko04111//Cell cycle - yeast	K06674	-	-	GO:0022402//cell cycle process
trans_150601	0.06	0.11	0.11	3.15	4.85	2.69	1.02	1.45	0.8	--	Na+/H+ antiporter, NhaC-like domain-containing protein [Rozella allomycis CSF55]	-	-	-	-	-	-	-
trans_150682	2.58	3.87	2.29	10.35	11.26	9.98	11.78	10.08	8.66	ITFG2	hypothetical protein GLOINDRAFT_97167 [Rhizophagus irregularis DAOM 181602]	-	-	-	-	-	-	-
trans_150702	1.26	0.69	0.89	0.42	0.28	0	0.07	0	0	--	-	-	-	-	-	-	-	-
trans_150828	0.87	1.35	1.69	7.64	7.26	7.64	7.92	7.92	7.62	--	Peroxisomal membrane protein 4 [Phytophthora nicotianae]	-	-	-	-	-	-	-
trans_150840	54.02	57.78	56.43	14.94	13.71	13.07	24.05	26.98	27.31	--	-	-	-	-	-	-	-	-
trans_150870	0.03	0	0.03	7.14	9.03	5.17	0.03	0.29	0.05	--	hypothetical protein HIM_09511 [Hirsutella minnesotensis 3608]	-	-	-	-	-	-	-
trans_150943	0.07	0.27	0.18	1.11	0.96	1.04	0.55	0.4	0.61	--	-	-	-	-	-	-	-	-
trans_150953	0.58	1.04	0.7	3.95	5	3.95	1.52	1.34	0.88	--	Zinc-binding oxidoreductase [Xanthophyllomyces dendrorhous]	-	-	-	-	-	-	-
trans_150995	0.3	0.18	0.07	2.23	3.66	2.05	2.46	4.87	2.36	--	-	-	-	-	-	-	-	-
trans_151010	1.91	2.6	1.4	7.09	7.2	6.54	8.95	7.67	9.34	--	-	-	-	-	-	-	-	-
trans_151023	1.33	2.69	1.88	7.32	8.65	9.49	3.53	2.46	2.01	--	-	-	-	-	-	-	-	-
trans_151034	0	0	0.23	2.99	5.01	2.8	0	0.25	0.51	--	-	-	-	-	-	-	-	-
trans_151044	4.58	5.64	6.43	21.17	20.73	19.92	29.96	30.68	26.63	UBP25	Ubiquitin carboxyl-terminal hydrolase 38 [Phytophthora nicotianae]	-	-	-	-	-	-	-
trans_151067	13.92	13.14	15.56	43.21	43.4	49.15	49.54	44.29	46.26	--	-	-	-	-	-	-	-	-
trans_151075	1.53	1.11	1.45	6.03	5.4	4.85	3.52	4.57	3.36	--	cholesterol 25-hydroxylase [Coccidioides immitis RMSCC 2394]	-	-	-	-	-	-	-
trans_151127	0.34	1.29	1.33	6.22	6.31	5.63	3.48	2.88	2.34	--	-	-	-	-	-	-	-	-
trans_151167	0.66	1.03	0.77	0.43	0.52	0.2	1	1.07	0.73	--	-	-	-	-	-	-	-	-
trans_151196	7.35	7.03	9.64	27.32	24.45	23.98	34.53	31.51	32.81	--	-	-	-	-	-	-	-	-
trans_151245	5.21	5.5	3.35	20.02	25.68	21.98	14.53	14.24	12.38	--	cysteine desulfurase [Colletotrichum simmondsii]	Metabolism	Amino acid metabolism	ko00340//Histidine metabolism	K20247	-	-	-
trans_151276	9.47	15.32	10.2	40.2	38.37	38.26	30.32	33.33	29.73	mtaA	Pleiotropic drug resistance protein 15 [Phytophthora nicotianae]	-	-	-	-	-	-	-
trans_151292	4.68	5.46	1.71	14.26	17.79	14.69	6.35	9.8	7.06	Nsdhl	sterol-4-alpha-carboxylate 3-dehydrogenase (decarboxylating) [Rhizophagus irregularis DAOM 197198w]	Metabolism;Metabolism;Metabolism	Global and overview maps;Global and overview maps;Lipid metabolism	ko01100//Metabolic pathways;ko01130//Biosynthesis of antibiotics;ko00100//Steroid biosynthesis	K07748;K07748;K07748	-	-	-
trans_151300	2.25	2.05	1.97	9.19	8.54	11.22	10.01	6.92	7.66	--	prenyltransferase alpha subunit repeat-containing protein 1 protein [Phytophthora nicotianae]	-	-	-	-	-	-	-
trans_151315	0.06	0.11	0.08	5.39	6.13	4.07	0.86	1.38	0.91	--	hypothetical protein CBOM_00290 [Ceraceosorus bombacis]	-	-	-	-	-	-	-
trans_151322	1.77	1.73	1.12	6.11	6.38	5.28	3.89	3.82	3.55	--	-	-	-	-	-	-	-	-
trans_151367	2.26	2.93	3.1	12.84	10.92	12.3	14.81	15.97	14.18	CPL1	-	-	-	-	-	-	-	-
trans_151453	0.63	1	0.61	3.99	4.05	4.01	1.77	2.01	2.11	myoM	Rom2p [Rhizophagus irregularis DAOM 197198w]	-	-	-	-	-	-	-
trans_151473	0	0.12	0.25	3.83	2.29	3.32	0.71	0.55	0.74	--	hypothetical protein FE78DRAFT_431378 [Acidomyces richmondensis]	-	-	-	-	-	-	-
trans_151482	160.39	123.92	87.58	19.35	11.9	23.28	8.97	9.14	11.39	--	-	-	-	-	-	-	-	-
trans_1515	31.79	29.55	22.04	6.18	5.73	4.49	5.84	7.29	6.61	Kcnh5	Voltage-gated Ion Channel (VIC) Superfamily [Phytophthora infestans T30-4]	-	-	-	-	-	-	GO:0044765//single-organism transport
trans_151522	4.71	4.95	4.69	19.1	21.28	17.7	19.04	18.59	17.57	SFXN5	mitochondrial tricarboxylate carrier family [Plasmopara halstedii]	-	-	-	-	-	-	-
trans_151595	5.22	6.59	5.14	21.88	26.2	22.28	22.19	21.08	18.25	--	WD repeat-containing protein 5 [Choanephora cucurbitarum]	-	-	-	-	-	-	-
trans_151669	0.69	0.96	0.56	2.83	2.34	2.27	3.18	2.71	2.47	--	-	-	-	-	-	-	-	-
trans_151744	0.44	1.04	0.73	6.09	4.66	5.4	5.5	6.08	4.83	--	Dedicator of cytokinesis protein 3 OS=Mus musculus GN=Dock3 PE=1 SV=1 [Rhizoctonia solani AG-1 IB]	-	-	-	-	-	-	-
trans_151771	75.72	80.97	73.21	0.06	0.09	0.12	148.17	130.56	142.76	--	-	-	-	-	-	-	-	-
trans_151777	0.25	0.42	0.17	0	0	0	0.63	0.55	0.19	--	-	-	-	-	-	-	-	-
trans_151780	4.42	6.31	4.15	0	0	0	9.45	9.91	9.25	--	-	-	-	-	-	-	-	-
trans_151792	0.1	0.27	0.23	0	0	0	1.22	2.4	1.8	--	-	-	-	-	-	-	-	-
trans_151818	0.24	0.14	0.19	0	0	0	1.08	2.28	1.37	At1g49180	Serine/threonine-protein kinase ark1 [Colletotrichum chlorophyti]	-	-	-	-	-	-	-
trans_151837	0.16	0.32	0.2	0	0	0	0.14	0.56	0.42	--	hypothetical protein M427DRAFT_53907 [Gonapodya prolifera JEL478]	-	-	-	-	-	-	-
trans_151842	0.87	1.5	0.51	0	0	0	1.51	1.96	2.1	--	glycoside hydrolase family 27 protein [Thermothelomyces thermophila ATCC 42464]	Metabolism;Metabolism;Metabolism;Metabolism;Metabolism	Global and overview maps;Lipid metabolism;Lipid metabolism;Carbohydrate metabolism;Glycan biosynthesis and metabolism	ko01100//Metabolic pathways;ko00600//Sphingolipid metabolism;ko00561//Glycerolipid metabolism;ko00052//Galactose metabolism;ko00603//Glycosphingolipid biosynthesis - globo and isoglobo series	K07407;K07407;K07407;K07407;K07407	-	-	-
trans_151852	2.46	2.07	2.57	0	0	0	4.64	4.22	4.8	--	-	-	-	-	-	-	-	-
trans_151865	0.22	0.48	0.08	0	0	0	0.97	2.61	1.38	--	-	-	-	-	-	-	-	-
trans_151866	0.14	0.34	0.2	0	0	0	0.96	1.69	0.86	--	-	-	-	-	-	-	-	-
trans_151876	11.31	14.15	10.78	0.03	0	0.03	9.46	11.87	12.09	--	-	-	-	-	-	-	-	-
trans_1519	0.19	0.05	0.1	5.77	7.57	6.86	0.21	1.38	0.71	--	-	-	-	-	-	-	-	-
trans_151902	0.9	0.82	0.47	0	0	0	0.57	1.35	1.68	--	-	-	-	-	-	-	-	-
trans_151963	34.01	82.27	99.84	35.28	33.65	32.44	24.57	29.31	33.79	PAP18	Purple acid phosphatase 18 [Phytophthora nicotianae]	-	-	-	-	-	-	-
trans_152029	6	7.4	5.25	26.52	33.45	22.67	16.86	21.92	18.83	--	Rim15p [Rhizophagus irregularis DAOM 197198w]	-	-	-	-	-	-	-
trans_1523	1.15	3.1	0.88	12.52	10.56	13.07	2.27	3.21	3	--	-	-	-	-	-	-	-	-
trans_1544	0.11	0.28	0.08	1.75	2.15	1.67	2.21	2.29	2.06	--	probable thioredoxin [Serendipita indica DSM 11827]	-	-	-	-	-	-	-
trans_1552	4.39	5.52	4.08	14.52	15.35	16.51	13.82	13.9	11	At1g49180	SCY1 protein kinase [Aphanomyces invadans]	-	-	-	-	-	-	-
trans_1553	5.28	2.16	1.41	0.91	0.3	0.15	0.14	0.58	0	--	-	-	-	-	-	-	-	-
trans_1577	1.16	1.54	1.57	21.97	25.54	24.82	5.05	6.04	5.47	--	-	-	-	-	-	-	-	-
trans_1579	0.24	0.29	0.11	4.96	3.77	4.59	5.19	6.45	6.82	--	-	-	-	-	-	-	-	-
trans_1580	0.51	1.19	0.59	9.27	8.31	6.49	5.46	6.22	6.54	--	-	-	-	-	-	-	-	-
trans_1591	0.55	0.49	0.26	9.31	11.08	4.23	4.11	6.31	5.35	--	-	-	-	-	-	-	-	-
trans_1592	0.71	1.16	0.45	10.95	13.48	8.56	6.41	9.51	6.73	--	-	-	-	-	-	-	-	-
trans_1613	1	1.04	1.1	4.76	5.26	4.47	5.96	5.86	5.27	--	-	-	-	-	-	-	-	-
trans_1617	0	0.05	0.02	0.49	0.77	0.46	0.2	0.22	0.17	--	Multidrug and toxin extrusion protein 1 [Phytophthora nicotianae]	-	-	-	-	-	-	-
trans_1631	6.17	9.05	5.12	19.77	21.8	18.13	17.77	16.9	11.65	--	hypothetical protein SDRG_11652 [Saprolegnia diclina VS20]	-	-	-	-	-	-	-
trans_1638	0.16	0.06	0.24	5.35	3.89	3.83	2.47	2.48	1.92	--	-	-	-	-	-	-	-	-
trans_165	0.01	0.01	0.01	0.3	0.27	0.23	0.1	0.11	0.09	--	-	-	-	-	-	-	-	-
trans_1653	15.79	20.78	12.36	5.41	4.06	5.01	3.63	4.13	4.22	--	outer membrane protein PmpB [Phytophthora nicotianae]	-	-	-	-	-	-	-
trans_1674	0	0	0	2.67	2.18	1.13	0.17	0.06	0.26	--	-	-	-	-	-	-	-	-
trans_169	3.4	3.62	3.83	20.7	20.66	20.08	16.39	17.21	17.23	At1g12200	Thiol-specific monooxygenase [Beauveria bassiana D1-5]	-	-	-	-	-	-	-
trans_1728	0.98	0.75	0.57	4.83	3.22	3.2	4.06	4.84	3.9	lpxC	UDP-3-O-[3-hydroxymyristoyl] N-acetylglucosamine deacetylase [Aphanomyces invadans]	-	-	-	-	-	-	-
trans_1739	1.35	0.69	0.84	0.56	0.46	0.39	0.38	0.87	0.49	--	-	-	-	-	-	-	-	-
trans_1810	1.49	3.3	1.57	26.37	38.23	25.34	6.26	6.19	5.42	--	-	-	-	-	-	-	-	-
trans_1811	0.16	0.22	0	2.28	2.08	1.35	0.85	0.44	0.39	--	-	-	-	-	-	-	-	-
trans_1881	0	0.07	0.14	1.6	1.48	0.84	0.93	1.34	0.67	--	-	-	-	-	-	-	-	-
trans_1895	3.09	4.62	2.15	13.01	14.37	14.58	8.96	11.35	9.34	--	-	-	-	-	-	-	-	-
trans_1896	3.13	4.55	2.72	11.09	11.9	10.75	9.65	10.74	8.43	--	myosin-2 [Lodderomyces elongisporus NRRL YB-4239]	-	-	-	-	-	-	GO:0009987//cellular process;GO:0044699//single-organism process
trans_1906	19.52	17.59	22.74	173.88	163.95	139.74	124.77	162.75	126.74	Txndc2	Nucleoredoxin [Phytophthora nicotianae]	-	-	-	-	-	-	-
trans_1912	188.78	139.58	162.33	61.2	60.19	54.25	10.88	15.56	15.08	--	-	-	-	-	-	-	-	-
trans_1947	0.38	0.7	0.44	8.85	8.19	10.22	6.22	6.9	5.87	--	-	-	-	-	-	-	-	-
trans_1964	0	0	0	0.28	0.16	0.16	0.15	0.31	0.28	--	-	-	-	-	-	-	-	-
trans_1969	0.06	0.44	0.21	2.98	4.88	2.01	0.78	0.77	0.77	acr1	Acyl carrier protein-like protein [Metarhizium robertsii ARSEF 23]	-	-	-	-	-	-	-
trans_1973	0	0	0	0.49	0.37	0.51	0.12	0	0.06	--	-	-	-	-	-	-	-	-
trans_1986	1.22	2.72	1.76	8.13	10.5	6.4	7.66	7.15	6.92	--	-	-	-	-	-	-	-	-
trans_2013	0.04	0	0	3.05	3.88	2.8	3.68	3.49	3	--	-	-	-	-	-	-	-	-
trans_2055	2.15	3.4	2.12	12.39	14.8	10.88	6.49	7.06	4.9	--	hypothetical protein HIM_11380 [Hirsutella minnesotensis 3608]	-	-	-	-	-	-	-
trans_2062	0.72	0.64	0.49	8.61	9.39	7.82	5.48	6.31	4.88	STK17A	kinase-like protein, partial [Calocera cornea HHB12733]	Cellular Processes;Genetic Information Processing	Transport and catabolism;Folding, sorting and degradation	ko04138//Autophagy - yeast;ko04141//Protein processing in endoplasmic reticulum	K16196;K16196	-	-	GO:0044237//cellular metabolic process
trans_2076	2.87	4.75	1.77	14.13	14.31	12.21	9.07	7.21	8.08	--	-	-	-	-	-	-	-	-
trans_2078	3.32	3.45	2.76	36.24	45.86	29.54	15.5	18.43	14.65	--	Frk1p [Rhizophagus irregularis DAOM 197198w]	-	-	-	-	-	-	-
trans_2079	0.25	0.14	0.09	33.13	44.56	21.84	5.07	6.91	5.44	--	serine/threonine protein kinase [Trichophyton equinum CBS 127.97]	-	-	-	-	-	-	-
trans_2082	520.31	355.31	348.22	59.28	70.7	68.56	68.3	75.62	83.73	SRM	spermidine synthase [Plasmopara halstedii]	Metabolism;Metabolism;Metabolism;Metabolism;Metabolism	Global and overview maps;Metabolism of other amino acids;Amino acid metabolism;Amino acid metabolism;Metabolism of other amino acids	ko01100//Metabolic pathways;ko00480//Glutathione metabolism;ko00270//Cysteine and methionine metabolism;ko00330//Arginine and proline metabolism;ko00410//beta-Alanine metabolism	K00797;K00797;K00797;K00797;K00797	-	-	-
trans_2107	0.14	0	0	2	3.1	0.94	2.08	5.37	1.9	--	-	-	-	-	-	-	-	-
trans_2128	0.03	0	0.02	0.28	0.32	0.45	0.49	0.9	0.58	--	-	-	-	-	-	-	-	-
trans_2129	0.37	0.56	0.54	2.4	2.52	2.17	0.76	0.76	0.7	cya1	Adenylyl cyclase class-3/4/guanylyl cyclase domain-containing protein, partial [Rozella allomycis CSF55]	-	-	-	-	-	-	-
trans_2130	2.49	3.68	2.6	20.91	13.99	18.94	20.87	21.5	20.44	--	hypothetical protein Z519_03837 [Cladophialophora bantiana CBS 173.52]	-	-	-	-	-	-	-
trans_2141	0	0	0.13	0.51	1.21	0.61	0.35	0.37	0.43	--	-	-	-	-	-	-	-	-
trans_2147	30.46	16.77	17.59	0.6	0.25	0.31	0.2	0.22	0.35	--	-	-	-	-	-	-	-	-
trans_2154	0.33	1.32	0.55	4.15	3.1	3.03	2.1	2.83	1.81	--	palmitoyltransferase ZDHHC11 [Phytophthora nicotianae]	-	-	-	-	-	-	-
trans_216	0.09	0.36	0	4.07	4.48	3.12	2.44	2.19	2.04	--	-	-	-	-	-	-	-	-
trans_2170	3.43	4.42	3.55	13.65	13.93	13.32	14.71	17.83	14.03	Rmnd5b	regulator of gluconeogenesis Rmd5 [Mucor ambiguus]	-	-	-	-	-	-	-
trans_2177	0.04	0	0	4.2	10.71	3.97	0.52	0.97	0.99	app1	App1 protein [Schizosaccharomyces japonicus yFS275]	-	-	-	-	GO:0044464//cell part	-	-
trans_2241	0	0.21	0.11	12.12	15.36	10.22	0.51	1.3	0.33	--	GQ67_01391T0 [Komagataella phaffii]	-	-	-	-	-	-	-
trans_2242	1.07	1.95	1.77	19.66	29.39	18.32	0.3	1.79	1.25	--	elicitin-like protein 6 precursor, partial [Phytophthora medicaginis]	-	-	-	-	-	-	-
trans_2246	0.02	0.15	0.24	7.85	9.37	6.63	1.5	1.68	1.24	--	-	-	-	-	-	-	-	-
trans_2285	0.56	0.58	0.46	6.06	6.6	6.07	5.38	5.92	4.91	GPAA1	transmembrane protein [Plasmopara halstedii]	Metabolism;Metabolism	Global and overview maps;Glycan biosynthesis and metabolism	ko01100//Metabolic pathways;ko00563//Glycosylphosphatidylinositol(GPI)-anchor biosynthesis	K05289;K05289	-	-	-
trans_2289	0.05	0.08	0.1	0.41	0.46	0.47	0.51	0.5	0.27	--	-	-	-	-	-	-	-	-
trans_2319	0.06	0.04	0.07	0.45	0.43	0.68	0.15	0.26	0.32	--	-	-	-	-	-	-	-	-
trans_2342	0.1	0.05	0.23	2.01	2.89	1.58	0.6	0.56	0.24	--	-	-	-	-	-	-	-	-
trans_2362	0.1	0	0	3.3	10.09	3.22	0	0	0	--	-	-	-	-	-	-	-	-
trans_2401	17.18	18.8	13.1	6.59	5.52	6.6	6.25	6.61	4.46	--	-	-	-	-	-	-	-	-
trans_2417	0.15	0.48	0.24	3.19	2.96	2.43	2.11	2.39	2	--	-	-	-	-	-	-	-	-
trans_2424	0.13	0.09	0.05	2.84	2.12	3.07	0.64	0.6	0.5	--	-	-	-	-	-	-	-	-
trans_243	523.68	327.76	393.96	33.04	40.12	30.17	65.17	81.14	75	--	Transcription factor tau subunit [Choanephora cucurbitarum]	-	-	-	-	-	-	-
trans_2444	3.45	3.66	2.09	14.24	12.7	12.47	12.58	13.23	12.01	GLCAK1	glucuronokinase 1-like [Mucor ambiguus]	-	-	-	-	-	-	-
trans_2520	0	0.14	0.1	4.27	4.45	2.48	2.38	1.82	2.04	--	alpha/beta-hydrolase [Dichomitus squalens LYAD-421 SS1]	Metabolism;Genetic Information Processing;Metabolism;Metabolism	Global and overview maps;Folding, sorting and degradation;Glycan biosynthesis and metabolism;Glycan biosynthesis and metabolism	ko01100//Metabolic pathways;ko04141//Protein processing in endoplasmic reticulum;ko00510//N-Glycan biosynthesis;ko00513//Various types of N-glycan biosynthesis	K12667;K12667;K12667;K12667	-	-	-
trans_2528	0.48	0.65	0.42	6.19	6.23	4.48	1.12	1.22	1.03	--	-	-	-	-	-	-	-	-
trans_2552	0.07	0	0.06	2.75	3.06	2.33	0.96	0.82	0.48	--	-	-	-	-	-	-	-	-
trans_2567	4.76	4.57	4.79	17.37	14.71	14.76	19.82	18.94	17.75	galc	-	-	-	-	-	-	-	-
trans_2575	0.17	0.35	0.05	1.21	1.82	1.1	0.34	0.57	1.15	DDB_G0274527	ras_like_GTPase super family [Kluyveromyces marxianus DMKU3-1042]	-	-	-	-	-	-	-
trans_2617	1.16	1.69	1.89	16.97	18.65	19.66	13.88	16.28	11.99	--	-	-	-	-	-	-	-	-
trans_262	0	0.16	0.14	2.03	1.6	1.46	1.57	1.35	1.43	--	-	-	-	-	-	-	-	-
trans_2665	0.66	0.76	0.68	3.64	4.11	3.58	4.81	5.31	3.32	--	-	-	-	-	-	-	-	-
trans_2668	0.19	0.13	0.14	8.85	7.27	8.8	4.89	8.03	6.91	--	Ydr279p family (RNase H2 complex component) protein [Rhizoctonia solani AG-3 Rhs1AP]	-	-	-	-	-	-	-
trans_2675	0	0	0	0.43	0.47	0.96	0	0	0.04	--	-	-	-	-	-	-	-	-
trans_269	3.26	3.63	3.43	15.44	14.89	14.62	14.95	18.75	14.42	--	-	-	-	-	-	-	-	-
trans_2695	0.39	1.03	0.64	4.43	4.38	3.86	3.73	4.2	4.1	--	-	-	-	-	-	-	-	-
trans_2698	0.71	0.29	0.78	13.68	18.92	17.15	7	9.79	6.59	--	-	-	-	-	-	-	-	-
trans_2715	0.06	0.06	0.13	4.02	5.23	4.46	2.62	2.33	1.9	--	-	-	-	-	-	-	-	-
trans_2720	0.08	0.03	0.03	1.55	2.1	1.46	0.95	1.38	0.93	Traf3ip1	traf3interacting protein [Plasmopara halstedii]	-	-	-	-	-	-	-
trans_2733	0.03	0	0	0.6	0.57	0.61	0.17	0.33	0.26	--	-	-	-	-	-	-	-	-
trans_2734	0	0.17	0	2.06	1.92	1.9	1.69	1.26	0.82	--	secreted protein [Achlya hypogyna]	-	-	-	-	-	-	-
trans_2738	0	0	0	1.62	1.22	1.37	0.64	0.17	0.53	--	hypothetical protein MVEG_11058 [Mortierella verticillata NRRL 6337]	-	-	-	-	-	-	-
trans_2748	0.42	0.44	0.23	5.43	4.73	7.95	2.39	2.19	1.78	--	-	-	-	-	-	-	-	-
trans_276	0.58	0.38	0.29	3.16	2.91	2.94	1.95	2.76	2.47	C50	Similar to DnaJ-related protein spj1; acc. no. O94625 [Pyronema omphalodes CBS 100304]	Genetic Information Processing	Folding, sorting and degradation	ko04141//Protein processing in endoplasmic reticulum	K14002	-	GO:0005488//binding	-
trans_277	0.43	0.15	0.32	2.99	3	3.32	0.9	0.87	0.13	--	-	-	-	-	-	-	-	-
trans_2779	1.36	2.69	1.43	0.76	0.64	1.26	0.61	0.75	0.35	paaG	ClpP/crotonase [Gonapodya prolifera JEL478]	-	-	-	-	-	-	-
trans_2795	76.92	82.57	79.44	22.56	24.89	25.93	31.63	35.87	37.3	lact-2	beta-lactamase/transpeptidase-like protein [Conidiobolus coronatus NRRL 28638]	-	-	-	-	-	-	-
trans_28361	2.73	4.59	2.45	9.95	10.76	9.72	9.41	8.52	9.54	Luc7l3	U1 snRNP splicing complex subunit (Luc7) [Paracoccidioides lutzii Pb01]	-	-	-	-	-	-	-
trans_28396	0.88	0.94	1.48	8.26	7.64	7.42	5.61	6.32	6.89	--	-	-	-	-	-	-	-	-
trans_28397	0.62	0.37	0.57	5.16	4.14	3.06	3.85	4.56	3.59	--	-	-	-	-	-	-	-	-
trans_28403	1.44	2.7	1.7	8.4	8.83	9.7	10.43	9.73	10.37	Vps33a	lysine-specific histone demethylase 1 [Emmonsia parva UAMH 139]	Cellular Processes	Transport and catabolism	ko04138//Autophagy - yeast	K20182	-	-	-
trans_28406	0.84	1.65	2.04	6.28	6.58	7.48	10.54	10.62	9.3	--	-	-	-	-	-	-	-	-
trans_28446	2321.66	1683.15	2229.19	650.36	699.27	688.2	346.53	449.05	443.48	--	-	-	-	-	-	-	-	-
trans_28466	1.58	1.41	1.45	7.03	7.07	6.9	10.03	9.96	9.53	--	sphingosine kinase [Trichophyton tonsurans CBS 112818]	-	-	-	-	-	-	-
trans_28477	0.9	1.03	1.52	14.01	13.1	14.16	12.06	11.65	10.17	KNTC1	hypothetical protein SDRG_11280 [Saprolegnia diclina VS20]	-	-	-	-	-	-	-
trans_28478	0.03	0.01	0	1.91	1.5	1.46	0.09	0.13	0.13	--	IQ motif, EF-hand binding site [Plasmopara halstedii]	-	-	-	-	-	-	-
trans_2849	0.66	0.72	0.4	9.55	9.93	6.22	7.59	7.29	5.6	--	Nucleosome remodeling factor, subunit CAF1/NURF55/MSI1 [Plasmopara halstedii]	-	-	-	-	-	-	-
trans_28492	1.1	1.29	1.01	6.13	4.68	5.28	3.92	5.67	4.38	--	-	-	-	-	-	-	-	-
trans_28501	0.83	0.75	0.61	24.03	25.41	18.37	18.07	20.74	15.56	--	-	-	-	-	-	-	-	-
trans_28511	0.08	0.08	0.03	1.08	1.06	1.18	0.77	0.47	0.56	TCTN1	hypothetical protein SDRG_07645 [Saprolegnia diclina VS20]	-	-	-	-	-	-	-
trans_28542	2.55	4.44	1.88	12.81	13.57	12.9	6.46	7.42	6.63	--	Progesterone-induced-blocking factor 1 [Plasmopara halstedii]	-	-	-	-	-	-	-
trans_28546	0	0	0	0.67	0.44	0.47	0.06	0.01	0.04	TRPC3	-	-	-	-	-	-	-	-
trans_28560	0.12	0.46	0.22	1.94	1.91	1.66	1.29	1.2	0.92	--	-	-	-	-	-	-	-	-
trans_28571	0.02	0.09	0.05	10.17	7.66	12.21	5.59	6.47	4.57	--	GPCR, family 3 domain-containing protein [Rozella allomycis CSF55]	-	-	-	-	-	-	-
trans_28573	0.16	0.09	0.05	22.35	30.24	18.71	0.56	0.84	0.56	--	periplasmic binding protein-like I, partial [Mortierella elongata AG-77]	-	-	-	-	-	-	-
trans_2858	13.12	14.81	9.09	37.46	51.07	38.74	25.13	25.26	21.82	--	patatinlike phospholipase [Plasmopara halstedii]	-	-	-	-	-	-	-
trans_2866	0.02	0	0.02	0.65	0.47	0.36	0.28	0.25	0.24	ODA2	dynein heavy chain, outer arm [Phytophthora infestans T30-4]	Cellular Processes	Transport and catabolism	ko04145//Phagosome	K10413	-	-	-
trans_28683	0.26	0.2	0.03	1.93	1.89	1.64	1.62	1.67	0.97	--	DNA repair protein [Saitoella complicata NRRL Y-17804]	-	-	-	-	-	-	-
trans_28721	0.74	0.52	0.82	116.96	157.54	89.62	55.61	62.37	48.5	--	-	-	-	-	-	-	-	-
trans_28743	1.83	2.24	1.19	7.88	6.81	6.38	4.73	5.87	5.03	--	Uncharacterized conserved protein [Plasmopara halstedii]	-	-	-	-	-	-	-
trans_28766	0.16	0.13	0	2.99	3.96	0.95	0.99	2.29	0.99	--	-	-	-	-	-	-	-	-
trans_28768	44.34	43.21	26.71	4.37	4.11	4.04	4.37	4.2	5.34	BQ2027_MB1321C	-	-	-	-	-	-	-	-
trans_28770	9.52	5.43	8.08	1.03	1.2	0.92	0.57	0.66	0.55	--	-	-	-	-	-	-	-	-
trans_28816	0.2	0.23	0.28	1.91	1.86	1.75	1.92	1.91	1.9	--	-	-	-	-	-	-	-	-
trans_28845	0	0.05	0.03	1.71	1.27	0.89	0.36	0.48	0.55	--	hypothetical protein SDRG_15585 [Saprolegnia diclina VS20]	-	-	-	-	-	-	-
trans_28891	0.04	0.07	0	0.91	0.64	1.05	0.29	0.35	0.1	--	cGMP-dependent protein kinase egl-4 [Phytophthora nicotianae]	-	-	-	-	-	-	-
trans_28907	1.38	1.95	0.85	16.05	15.65	10.68	14.42	16.46	11.17	BRCA2	Protein BREAST CANCER SUSCEPTIBILITY 2 A [Choanephora cucurbitarum]	-	-	-	-	-	-	-
trans_28931	0.68	1.21	0.85	5.16	5.99	5.12	4.46	4.25	4.35	--	-	-	-	-	-	-	-	-
trans_28941	0	0	0	0.39	0.21	0.3	0.55	0.82	0.34	--	-	-	-	-	-	-	-	-
trans_28974	11.72	8.99	8.21	1.93	1.13	2.67	0.15	0.21	0.47	--	-	-	-	-	-	-	-	-
trans_28984	2.93	3.15	3.46	18.2	25	15.36	2.54	3.29	1.42	--	-	-	-	-	-	-	-	-
trans_29042	0	0	0	0.88	0.96	1	0.56	0.75	0.58	--	-	-	-	-	-	-	-	-
trans_29050	0.91	1.17	0.52	6.12	6.23	6.86	8.84	7.8	7.99	abhd2a	hydrolase, alpha/beta fold family [Aschersonia aleyrodis RCEF 2490]	-	-	-	-	-	-	-
trans_29054	139.73	128.11	146.3	49.82	49.71	51.47	36.84	42.3	42.83	--	-	-	-	-	-	-	-	-
trans_29102	0.13	0.5	0.16	2.27	2.41	2.02	1.74	1.48	1.14	--	-	-	-	-	-	-	-	-
trans_29172	0.18	0.23	0.44	3.45	3.02	2.74	2.91	3.54	1.55	--	Predicted Zn-finger protein [Plasmopara halstedii]	-	-	-	-	-	-	-
trans_29176	0	0	0	0.29	0.68	0.34	0.03	0.07	0.05	--	-	-	-	-	-	-	-	-
trans_29178	2.08	2.67	1.81	10.76	10.94	9.99	10.66	10.73	10.54	IGHMBP2	DNA-binding protein SMUBP-2 [Phytophthora nicotianae]	-	-	-	-	-	GO:0005488//binding	-
trans_2918	36.81	29.56	28.05	118.41	125.84	110.2	101.42	120.48	102.59	--	-	-	-	-	-	-	-	-
trans_29186	0	0	0	0.56	0.5	0.16	0.2	0.03	0.08	--	-	-	-	-	-	-	-	-
trans_29189	0.01	0	0	0.42	0.96	0.3	0.11	0.05	0.12	--	ankyrin [Exidia glandulosa HHB12029]	-	-	-	-	-	-	-
trans_2919	32.87	36.03	30.35	86.49	106.76	84.66	98.07	98.57	81.26	--	-	-	-	-	-	-	-	-
trans_29205	0	0	0	1.43	1.43	1.58	1.36	1.43	2.14	--	-	-	-	-	-	-	-	-
trans_29249	0.71	1.36	0.48	9.05	10.76	8.33	9.18	12.12	7.88	--	-	-	-	-	-	-	-	-
trans_29307	0	0.02	0	0.3	0.28	0.24	0.06	0	0.04	CFAP61	Presequence protease [Phytophthora nicotianae]	-	-	-	-	-	-	-
trans_29313	1.48	1.9	1.6	8.37	8.73	8.94	10.62	9.98	9.7	--	px domain-containing protein [Moniliophthora roreri MCA 2997]	-	-	-	-	-	-	-
trans_29314	0.23	0.71	0.42	4.39	3.6	5.13	4.24	3.04	2.2	--	-	-	-	-	-	-	-	-
trans_29326	0	0.06	0.02	2.28	1.72	2.34	0.43	1.09	0.71	MCPH1	serine/threonine protein kinase, variant [Phytophthora parasitica]	-	-	-	-	-	-	-
trans_29353	1.27	2.02	0.92	6.72	7.46	5.39	5	5.85	4.81	--	-	-	-	-	-	-	-	-
trans_29354	2.21	2.81	1.64	7.36	7.7	8.24	4.49	6.06	3.52	GLY3	hydroxyacylglutathione hydrolase [Colletotrichum salicis]	Metabolism	Carbohydrate metabolism	ko00620//Pyruvate metabolism	K01069	-	-	-
trans_29386	0	0	0	0.84	0.97	0.54	0.12	0.07	0.16	--	-	-	-	-	-	-	-	-
trans_29412	0	0	0	0.17	0.19	0.31	0.07	0	0	--	-	-	-	-	-	-	-	-
trans_29427	0.3	0.24	0.22	2.12	1.9	2.1	1.44	1.38	0.71	--	conserved hypothetical protein [Phytophthora infestans T30-4]	-	-	-	-	-	-	-
trans_29435	0	0	0.04	0.85	0.42	0.19	0.22	0.17	0.03	FMO2	Fmo5 protein [Blastomyces gilchristii SLH14081]	-	-	-	-	-	-	-
trans_29440	0.34	0.53	0.68	3.21	5.24	3.08	4.47	5.69	4.73	--	-	-	-	-	-	-	-	-
trans_29497	0.67	0.2	0.05	3.78	3	3.64	0.26	0	0.27	--	-	-	-	-	-	-	-	-
trans_29517	2342.87	1801.81	2411.91	1075.13	853.18	1081.38	853.66	800.92	888.95	--	-	-	-	-	-	-	-	-
trans_29523	0.57	0.76	0.18	14.29	16.36	10.5	12.32	10.33	7.93	gins4	DNA replication complex GINS protein sld5 [Choanephora cucurbitarum]	-	-	-	-	-	-	-
[truncated: 2,176 more rows]

## Sheet: DEGs in WT_ER+
Gene ID	WT-1_fpkm	WT-2_fpkm	WT-3_fpkm	DH+-1_fpkm	DH+-2_fpkm	DH+-3_fpkm	ER+-1_fpkm	ER+-2_fpkm	ER+-3_fpkm	Symbol	Description	KEGG_A_class	KEGG_B_class	Pathway	K_ID	GO Component	GO Function	GO Process
MSTRG.10135	0.5	0.77	0.2	3.06	3.12	4.07	1.95	3.54	3	--	-	-	-	-	-	-	-	-
MSTRG.10191	11.79	6.96	7.3	4.03	4.54	3.88	3.5	3.27	5.02	--	-	-	-	-	-	-	-	-
MSTRG.1071	0.41	0.33	0.23	2.07	1.82	1.84	2.65	2.24	2.3	--	-	-	-	-	-	-	-	-
MSTRG.10835	197.84	119.4	169.58	36	44.35	38.33	29.37	39.2	37.16	--	-	-	-	-	-	-	-	-
MSTRG.11156	0	0	0.06	3.09	4.29	2.44	0.58	0.78	0.64	--	secreted protein [Achlya hypogyna]	-	-	-	-	-	-	-
MSTRG.11528	0.07	0.14	0.15	10.59	6.33	10.21	2.96	2.85	3.38	--	-	-	-	-	-	-	-	-
MSTRG.11624	2.64	3.66	2.69	7.45	8.48	8.01	8.09	12.93	9.78	--	-	-	-	-	-	-	-	-
MSTRG.12075	39.07	35.17	37.43	16.26	15.35	15.89	12.24	15.07	15.73	--	-	-	-	-	-	-	-	-
MSTRG.12134	13.48	17.83	14.5	15.27	13.43	20.61	6.06	8.59	6.08	--	-	-	-	-	-	-	-	-
MSTRG.12655	4.4	4.19	2.92	3.47	3.47	5	1.28	1.2	1.19	--	-	-	-	-	-	-	-	-
MSTRG.12703	1.43	0.76	1.25	48.53	49.88	38.87	29.88	29.01	29.29	--	hypothetical protein AOL_s00193g189 [Arthrobotrys oligospora ATCC 24927]	-	-	-	-	-	-	-
MSTRG.13064	3.77	3.54	3.05	1.78	1.21	1.24	0.92	0.81	1.13	--	-	-	-	-	-	-	-	-
MSTRG.13338	6.96	14.17	11.12	8.9	9.68	9.58	4.66	3.72	5.46	--	-	-	-	-	-	-	-	-
MSTRG.1356	1133.81	1057.33	1177.81	600.89	455.3	539.76	425.56	445.09	469.53	--	-	-	-	-	-	-	-	-
MSTRG.13723	0.66	1.37	0.77	0.54	0.24	0.4	0.29	0.17	0.23	--	-	-	-	-	-	-	-	-
MSTRG.13833	11.38	11.32	10.74	31.93	34.14	27.51	37.47	37.82	32.02	--	hypothetical protein UMAG_03483 [Ustilago maydis 521]	-	-	-	-	-	-	-
MSTRG.14053	0.13	0.21	0.2	4.16	2.57	4.93	3.96	3.51	3.51	--	-	-	-	-	-	-	-	-
MSTRG.14077	2.9	4.7	2.41	2.07	2.86	1.49	1.75	1.6	1.52	--	-	-	-	-	-	-	-	-
MSTRG.14137	2.11	2.73	1.83	23.15	26.13	21.31	6.19	7.29	5.78	RLK1	RNI-like protein [Mortierella elongata AG-77]	Cellular Processes;Cellular Processes;Cellular Processes	Transport and catabolism;Transport and catabolism;Transport and catabolism	ko04138//Autophagy - yeast;ko04139//Mitophagy - yeast;ko04136//Autophagy - other eukaryotes	K08330;K08330;K08330	-	-	-
MSTRG.14479	0	0	0	1.44	1.61	1.64	0.76	0.82	0.63	--	-	-	-	-	-	-	-	-
MSTRG.1610	0.19	0.36	0.21	2.92	4.58	4.47	1.3	1.57	1.49	--	-	-	-	-	-	-	-	-
MSTRG.183	7.69	10.12	10.7	4.65	3.8	4.61	3.94	4.46	4.15	--	-	-	-	-	-	-	-	-
MSTRG.19	5.91	5.51	5.93	6.58	6.33	6.34	2.47	1.14	2	--	-	-	-	-	-	-	-	-
MSTRG.2060	1.92	1.5	2.07	0.52	0.46	0.6	0.09	0.04	0.06	--	-	-	-	-	-	-	-	-
MSTRG.2393	33.77	47.44	22.69	3.94	3.87	2.72	0.19	0.38	0.25	--	-	-	-	-	-	-	-	-
MSTRG.2616	0.92	1.06	0.57	9.17	8.39	6.82	7.33	9.49	5.83	elg1	DNA replication factor C complex subunit Elg1 [Schizosaccharomyces cryophilus OY26]	-	-	-	-	-	-	-
MSTRG.287	0.17	0.24	0.25	3.7	2.61	3.63	2.06	1.26	2.24	--	-	-	-	-	-	-	-	-
MSTRG.288	1.29	2.87	3.03	32.31	28.84	36.53	13.63	12.35	12.96	--	-	-	-	-	-	-	-	-
MSTRG.2925	2.91	3.81	1.94	8.37	7.01	8.21	0.64	1.22	0.84	--	-	-	-	-	-	-	-	-
MSTRG.2999	1.14	1.48	0.98	2.78	2.93	3.39	3.52	5.19	4.48	--	-	-	-	-	-	-	-	-
MSTRG.3127	1.7	2.32	0.99	25.32	32.49	18.85	19.88	34.94	23.6	--	-	-	-	-	-	-	-	-
MSTRG.320	0.92	1.68	1.15	5.98	7.21	6.32	4.24	5.13	4.33	--	-	-	-	-	-	-	-	-
MSTRG.3597	62.77	73.35	51.52	338.35	327.34	254.43	214.18	247.63	176.8	--	hypothetical protein RirG_004040 [Rhizophagus irregularis DAOM 197198w]	-	-	-	-	-	-	-
MSTRG.4042	0.52	0.68	0.47	3.24	3.43	2.62	2.77	2.92	2.97	--	-	-	-	-	-	-	-	-
MSTRG.4151	3.67	6.07	2.72	2.51	2.31	2.19	1.32	2.13	1.88	--	-	-	-	-	-	-	-	-
MSTRG.4160	5.37	6.52	6.8	0.71	0.61	0.61	0.21	0.3	0.32	--	-	-	-	-	-	-	-	-
MSTRG.4551	5.04	6.75	2.24	3.33	2.94	3.43	2.08	2.34	1.96	--	-	-	-	-	-	-	-	-
MSTRG.4552	9.43	9.54	7.18	6.27	6.22	5.85	4.02	3.08	3.94	--	-	-	-	-	-	-	-	-
MSTRG.4650	3.92	3.27	4.34	3.4	3.92	5.08	0.63	0.67	0.85	--	-	-	-	-	-	-	-	-
MSTRG.5012	3.88	2.85	1.47	0.87	0.67	0.78	0.48	1.03	0.79	--	-	-	-	-	-	-	-	-
MSTRG.5214	1.79	2.25	1.91	5.9	5.15	7.03	6.89	8.65	7.43	--	-	-	-	-	-	-	-	-
MSTRG.5242	1.12	3.03	1.98	5.68	5.97	5.06	12.47	11.82	12.92	--	-	-	-	-	-	-	-	-
MSTRG.5623	12.17	21	15.64	5.69	5.66	5.61	1.77	2.24	2.55	--	-	-	-	-	-	-	-	-
MSTRG.5705	0.12	1.01	0.47	6.8	4.55	9.45	5.14	6.12	8.49	--	-	-	-	-	-	-	-	-
MSTRG.5818	3.21	4.31	2.45	25.68	23.73	27.56	18.78	19.04	18.49	STI1	chaperone activator Sti1 [Schizosaccharomyces japonicus yFS275]	-	-	-	-	GO:0044424//intracellular part	-	-
MSTRG.611	1.79	0.38	2.58	0.12	0.12	1.09	0.11	0.22	0.23	--	-	-	-	-	-	-	-	-
MSTRG.6189	14.47	17.33	17.23	12.43	12.44	10.57	5.68	3.84	7.67	--	-	-	-	-	-	-	-	-
MSTRG.6341	0.14	0.12	0.16	0.74	1.17	0.77	1.56	1.92	1.88	--	probable thioredoxin [Serendipita indica DSM 11827]	-	-	-	-	GO:0043229//intracellular organelle	-	-
MSTRG.6742	68.47	59.14	55.13	24.05	26.89	23.4	12.97	13.29	12.77	--	-	-	-	-	-	-	-	-
MSTRG.6744	2.97	2.77	1.59	0.22	0.58	0.63	0	0.09	0.14	--	-	-	-	-	-	-	-	-
MSTRG.6746	12.26	13.01	10.74	3.64	4.67	4.25	0.27	0.35	0.28	--	-	-	-	-	-	-	-	-
MSTRG.7026	185.12	189.88	200.84	38.87	32.32	48.53	19.26	16.04	22.22	--	Protein LicA, partial [Neolecta irregularis DAH-3]	-	-	-	-	-	-	-
MSTRG.7518	55.38	44.47	48.63	18.65	19.54	18.26	9.49	10.1	9.96	--	-	-	-	-	-	-	-	-
MSTRG.7663	3.31	3.34	3.67	68.04	72	52.13	25.61	32.65	26.82	--	Bck1p [Rhizophagus irregularis DAOM 197198w]	-	-	-	-	-	-	-
MSTRG.7774	0.24	0.13	0	5.14	4.23	5.02	3.15	3.51	3.82	--	-	-	-	-	-	-	-	-
MSTRG.8215	5.4	6.08	5.72	24.26	21.56	23.86	16.54	16.65	17.81	--	-	-	-	-	-	-	-	-
MSTRG.8393	0	0.08	0	2.63	4.57	2.37	1.77	1.86	1.09	--	-	-	-	-	-	-	-	-
MSTRG.8552	0.5	0.59	0.59	6.17	5.24	5.46	3.32	3.28	2.63	--	-	-	-	-	-	-	-	-
MSTRG.8747	13.72	12.92	29.46	9.73	12.26	11.24	3.31	4.09	4.3	--	-	-	-	-	-	-	-	-
MSTRG.9082	0.25	0.48	0.39	1.78	2.39	3.19	2.11	1.85	1.65	--	-	-	-	-	-	-	-	-
MSTRG.9280	1.14	0.21	1.25	11.01	15.99	11.44	11.16	7.54	6.64	--	-	-	-	-	-	-	-	-
MSTRG.9439	0	0.07	0.07	1.56	1.48	0.75	1.42	1.65	0.94	--	-	-	-	-	-	-	-	-
MSTRG.9529	1.11	1.68	1.29	1.65	1.65	1.85	0.34	0.5	0.56	--	-	-	-	-	-	-	-	-
MSTRG.9531	1.18	1.83	1.26	2.5	1.55	3.93	0.51	0.5	0.38	--	-	-	-	-	-	-	-	-
MSTRG.9850	0.09	0.14	0	4.39	5.13	4.96	2.48	3.89	2.22	--	-	-	-	-	-	-	-	-
MSTRG.9885	15.14	11.91	58.39	42.3	54.96	46.75	5.96	7.01	6.92	--	-	-	-	-	-	-	-	-
trans_10011	1.73	3.93	2.25	9.12	7.96	7.94	8.32	8.94	8.55	--	-	-	-	-	-	-	-	-
trans_10015	9.74	14.01	10.56	38.17	43.97	39.04	40.23	42.73	32.52	--	Crinkler (CRN) family protein [Phytophthora infestans T30-4]	-	-	-	-	-	-	-
trans_100281	3.85	4.83	3.75	21.24	20.59	20.27	17.7	18.68	16.19	TRAPPC6B	Trs33p [Rhizophagus irregularis DAOM 197198w]	-	-	-	-	-	-	-
trans_10032	1.43	2.25	1.33	7.32	6.83	5.89	6.24	6.32	5.05	--	th1 family protein [Plasmopara halstedii]	-	-	-	-	-	-	GO:0044237//cellular metabolic process
trans_100593	0.18	0.12	0.45	17.98	19.2	14.04	12.34	11.4	9.3	--	serine/threonine protein kinase, partial [Colletotrichum higginsianum]	-	-	-	-	-	-	-
trans_100846	0.37	0.33	0.12	9.32	11.98	10.96	8.61	8.86	5.07	CHTF18	Serine/threonine-protein kinase YPK2/YKR2 [Phytophthora nicotianae]	-	-	-	-	-	-	-
trans_10095	0.31	0.37	0.29	2.15	2.99	3	2.6	3.34	2.03	--	-	-	-	-	-	-	-	-
trans_101067	3.6	4.5	3.1	17.63	17.47	17.57	17.64	16.16	16.97	SAE1	SUMO-activating enzyme subunit 1 [Phytophthora nicotianae]	Genetic Information Processing	Folding, sorting and degradation	ko04120//Ubiquitin mediated proteolysis	K10684	-	-	-
trans_101078	0.47	0.61	0.45	3.94	4.22	3.04	2.32	3.98	3.49	--	pfs [Arthroderma otae CBS 113480]	-	-	-	-	-	-	-
trans_10147	0	0	0	0.11	0.06	0.07	0.12	0.11	0.07	--	hypothetical protein H310_04935 [Aphanomyces invadans]	-	-	-	-	-	-	-
trans_10166	2.48	4.95	3.12	12.08	14.26	9.67	12.46	11.91	11.96	SF3A2	splicing factor 3a subunit 2-like [Lichtheimia corymbifera JMRC:FSU:9682]	Genetic Information Processing	Transcription	ko03040//Spliceosome	K12826	-	GO:0046872//metal ion binding	-
trans_101851	0.24	0.06	0.46	7.84	6.41	7.82	5.75	6.51	5.37	wdr90	WD repeat-containing protein 90 [Phytophthora nicotianae]	-	-	-	-	-	-	-
trans_101858	11.76	11.73	11.23	30.77	30.96	31.14	43.95	43.61	45.73	AVT5	sodiumcoupled neutral amino acid transporter putativ [Albugo laibachii Nc14]	-	-	-	-	-	-	-
trans_10200	0.04	0.07	0	1.47	2.88	1.73	1.68	1.67	1.81	Cdc20	cell division cycle 20, cofactor-APC complex [Saprolegnia diclina VS20]	Cellular Processes;Genetic Information Processing	Cell growth and death;Folding, sorting and degradation	ko04111//Cell cycle - yeast;ko04120//Ubiquitin mediated proteolysis	K03364;K03364	-	-	-
trans_102011	2.65	2.44	3	8.83	7.9	8.1	11.34	11.98	11.63	PRCP	Lysosomal Pro-X carboxypeptidase [Phytophthora nicotianae]	-	-	-	-	-	-	-
trans_102023	0.04	0.12	0.17	1.54	2.24	1.76	6.9	6.02	6.89	Coro1c	Actin-binding protein Coronin, contains WD40 repeats [Plasmopara halstedii]	-	-	-	-	-	-	-
trans_102094	2.33	2.24	2.45	6.99	6.74	5.77	7.52	7.75	6.88	ogdh	oxoglutarate dehydrogenase (succinyl-transferring), E1 component [Saprolegnia diclina VS20]	Metabolism;Metabolism;Metabolism;Metabolism;Metabolism;Metabolism;Metabolism	Global and overview maps;Global and overview maps;Global and overview maps;Global and overview maps;Amino acid metabolism;Amino acid metabolism;Carbohydrate metabolism	ko01100//Metabolic pathways;ko01110//Biosynthesis of secondary metabolites;ko01130//Biosynthesis of antibiotics;ko01200//Carbon metabolism;ko00380//Tryptophan metabolism;ko00310//Lysine degradation;ko00020//Citrate cycle (TCA cycle)	K00164;K00164;K00164;K00164;K00164;K00164;K00164	-	-	-
trans_102291	0.51	0.92	0.67	3.09	2.83	3.54	4.74	3.34	3.43	--	glycosyl transferase group 1 [Plasmopara halstedii]	-	-	-	-	-	-	-
trans_10233	158.52	190.87	232.79	100.8	87.58	91.75	76.88	90.93	97.74	--	-	-	-	-	-	-	-	-
trans_10234	0.44	0.79	0.35	5.55	5.44	5.77	4.43	5.24	3.78	--	-	-	-	-	-	-	-	-
trans_1026	0.52	0.91	1.03	4.82	5.33	5.18	4.61	4.26	3.19	--	-	-	-	-	-	-	-	-
trans_10260	0	0	0.23	4.99	4.89	3.79	4.17	4.91	3.07	--	Zinc finger, CCCH-type [Plasmopara halstedii]	-	-	-	-	-	-	-
trans_102623	0.2	0.57	0.67	3.23	3.75	3.84	3	2.89	3.3	At4g16800	enoyl-CoA hydratase [Peniophora sp. CONT]	Metabolism;Metabolism	Global and overview maps;Amino acid metabolism	ko01100//Metabolic pathways;ko00280//Valine, leucine and isoleucine degradation	K05607;K05607	-	-	-
trans_10263	1.98	0.8	0.98	11.79	13.37	11.65	12.24	14.44	8.34	DDB_G0274527	Similar to S.cerevisiae protein HNT2 (Dinucleoside triphosphate hydrolase) [Malassezia sympodialis ATCC 42132]	-	-	-	-	-	-	-
trans_102684	1.25	3.1	7.29	61.53	49.29	61.7	108.73	98.79	100.84	3BETAHSD/D1	sterol-4-alpha-carboxylate 3-dehydrogenase (decarboxylating) [Rhizophagus irregularis DAOM 197198w]	Metabolism;Metabolism;Metabolism	Global and overview maps;Global and overview maps;Lipid metabolism	ko01100//Metabolic pathways;ko01130//Biosynthesis of antibiotics;ko00100//Steroid biosynthesis	K07748;K07748;K07748	-	GO:0016491//oxidoreductase activity	GO:0044710//single-organism metabolic process
trans_1027	2.7	6.02	3.32	15.65	15.65	18.14	15.59	13.49	16.22	Psmd9	26S proteasome non-ATPase regulatory subunit 9 [Stagonospora sp. SRC1lsM3a]	-	-	-	-	-	-	-
trans_102706	6.18	7.52	7.22	21.93	23.45	23.65	23.89	22.33	20.44	Dync1i1	dynein intermediate chain, cytosolic [Mortierella verticillata NRRL 6337]	Cellular Processes	Transport and catabolism	ko04145//Phagosome	K10415	-	-	-
trans_102838	3.1	3.42	2.57	8.89	8.24	9.53	10.51	11.29	10.06	Slc37a2	Sugar phosphate exchanger 3 [Phytophthora nicotianae]	-	-	-	-	-	-	-
trans_10284	0.81	1.83	1.27	6.42	5.93	5.52	5.95	9.63	9.02	Svmp3-Eoc22	meltrin, fertilin [Aspergillus oryzae 100-8]	-	-	-	-	-	-	-
trans_10289	1.49	1.19	1.17	6.15	6.33	5.86	5.85	6.52	6.86	FLS2	TKL protein kinase [Saprolegnia parasitica CBS 223.65]	-	-	-	-	-	GO:0016772//transferase activity, transferring phosphorus-containing groups	GO:0033554//cellular response to stress;GO:0044237//cellular metabolic process;GO:0044238//primary metabolic process;GO:0044763//single-organism cellular process;GO:0071704//organic substance metabolic process
trans_102913	377.49	213.05	404.01	61.3	70.02	59.15	83.15	98.12	107.86	fig	Serine/threonine protein phosphatase [Plasmopara halstedii]	-	-	-	-	-	-	-
trans_10308	0.67	1.1	0.55	9.41	8.49	8.16	5.46	5.37	4.12	--	hypothetical protein H310_12139 [Aphanomyces invadans]	-	-	-	-	-	-	-
trans_103193	0.57	1.18	1.81	6.52	6.52	8.04	7.93	7.1	6.88	ECPAS	proteasome-associated protein ECM29 homolog [Mucor ambiguus]	-	-	-	-	-	-	-
trans_103353	0.09	0.09	0.35	6.03	5.25	7.14	8.75	9.98	8.55	KIF13A	Unc104/KIF1A-like protein, partial [Thermomyces lanuginosus]	-	-	-	-	-	-	-
trans_103368	0.82	0.7	0.32	3.98	4.67	3.39	4	3.51	3.87	HERC6	regulator of chromosome condensation (RCC1)-like protein [Phytophthora infestans T30-4]	-	-	-	-	-	-	-
trans_103378	2.18	3.39	2.56	5.59	6.86	6.79	10.08	8.78	10.95	RWA2	Cas1p-domain-containing protein [Exidia glandulosa HHB12029]	-	-	-	-	-	-	-
trans_103380	0	0.05	0.05	2.04	2.35	2.16	1.03	1.16	1.74	NEDD4	e3 ubiquitin-protein ligase huwe1 [Lichtheimia corymbifera JMRC:FSU:9682]	Cellular Processes;Environmental Information Processing;Genetic Information Processing	Transport and catabolism;Signal transduction;Folding, sorting and degradation	ko04144//Endocytosis;ko04011//MAPK signaling pathway - yeast;ko04120//Ubiquitin mediated proteolysis	K10591;K10591;K10591	-	-	-
trans_10342	0.02	0.01	0	0.53	0.74	0.55	0.1	0.19	0.2	CFAP46	Tetratricopeptide repeat protein 40 [Phytophthora nicotianae]	-	-	-	-	-	-	-
trans_10361	0	0.04	0.02	0.18	0.48	0.34	0.22	0.49	0.33	--	-	-	-	-	-	-	-	-
trans_10365	0.43	0.61	0.29	2.64	2.54	1.89	3.48	2.93	2.5	--	hypothetical protein M427DRAFT_300799 [Gonapodya prolifera JEL478]	-	-	-	-	-	-	-
trans_1037	25.34	15	10.88	9.11	7.82	6.96	6.56	6.89	5.05	--	-	-	-	-	-	-	-	-
trans_10385	9.33	9.29	7	48.34	55.39	46.83	27.97	26.42	23.78	--	hypothetical protein CBOM_00290 [Ceraceosorus bombacis]	-	-	-	-	-	-	-
trans_10391	2.11	2.52	1.97	11.01	13.21	8.89	7.79	12.56	9.64	--	-	-	-	-	-	-	-	-
trans_103997	34.76	34.65	38.38	134.93	123.1	126.83	194.33	193.27	175.61	ABCG31	ABC transporter G family member 31 [Phytophthora nicotianae]	-	-	-	-	-	-	-
trans_104016	8.53	10.92	8.44	80.97	83.5	84.98	50.5	47.29	37.98	--	YCII-related [Plasmopara halstedii]	-	-	-	-	-	-	-
trans_10402	0.23	0.2	0.16	2.02	1.9	1.66	1.2	1.8	1.29	plx-2	Proteins containing Ca2-binding EGF-like domains [Plasmopara halstedii]	-	-	-	-	-	-	-
trans_10405	14.74	5.74	6.88	5.06	4.54	4.43	1.99	1.57	1.37	UAF30	DEHA2F09856p [Debaryomyces hansenii CBS767]	-	-	-	-	-	-	-
trans_104123	0.34	0.33	0.11	25.07	26.73	23.02	19.8	19.04	15.69	mcm4-b	minichromosome maintenance protein 4 (cell division control protein 54) [Saprolegnia diclina VS20]	Cellular Processes;Cellular Processes;Genetic Information Processing	Cell growth and death;Cell growth and death;Replication and repair	ko04113//Meiosis - yeast;ko04111//Cell cycle - yeast;ko03030//DNA replication	K02212;K02212;K02212	-	-	GO:0009987//cellular process
trans_104130	2.05	3.06	2.37	12.34	12.84	12.11	10.9	11.13	10.15	GN	protein kinase [Plasmopara halstedii]	Cellular Processes	Transport and catabolism	ko04144//Endocytosis	K18443	-	-	-
trans_104178	8.89	8.43	9.67	21.28	23.79	23.21	40.62	39.1	36.81	--	secreted protein [Thraustotheca clavata]	-	-	-	-	-	-	-
trans_10418	0.04	0.02	0.04	0.68	0.93	0.4	0.44	0.49	0.47	--	Calmodulin [Choanephora cucurbitarum]	-	-	-	-	-	-	-
trans_10444	0.89	1.26	0.67	6.67	7.25	6.25	3.05	3.16	2.74	--	-	-	-	-	-	-	-	-
trans_104459	0.29	0.22	0.27	54.08	69.48	44.34	4.61	6.67	4.81	--	ankyrin [Gonapodya prolifera JEL478]	-	-	-	-	-	-	-
trans_104497	0.88	0.86	0.35	6.4	6.33	5.96	5.43	6.15	7.3	--	WRKY transcription factor 19 [Phytophthora nicotianae]	-	-	-	-	-	-	-
trans_10468	1.09	1.48	0.92	6.28	4.61	6.82	5.58	5.9	4.3	METTL21A	lysine methyltransferase METTL21D protein [Phytophthora nicotianae]	-	-	-	-	-	-	-
trans_104715	1.36	2.5	1.78	11.23	11.44	10.48	12.16	11.25	10.27	--	-	-	-	-	-	-	-	-
trans_10474	0.02	0.03	0.02	0.5	0.51	0.5	0.4	0.68	0.36	--	camk protein kinase [Plasmopara halstedii]	-	-	-	-	-	-	-
trans_104785	1.96	1.91	1.77	7.48	7.85	6.75	7.7	9.14	8.19	--	MFS general substrate transporter [Stagonospora sp. SRC1lsM3a]	-	-	-	-	-	-	-
trans_10482	0.04	0.06	0.02	1.29	1.33	1.08	1.36	1.16	0.92	--	conserved hypothetical protein [Phytophthora infestans T30-4]	-	-	-	-	-	-	-
trans_10493	1.45	2.16	1	34.67	35.54	22.21	7.07	7.49	7.13	--	Cka2p [Rhizophagus irregularis DAOM 197198w]	-	-	-	-	-	-	-
trans_10504	0.21	0	0.08	5.16	5.99	3.89	1.25	1.08	1.45	YLL056C	YLL056Cp-like protein [Saccharomyces cerevisiae AWRI1631]	-	-	-	-	-	-	-
trans_105049	0.48	0.9	0.35	5.37	5.93	3.64	4.01	4.6	4.33	Parp1	PARP-domain-containing protein [Mortierella elongata AG-77]	Genetic Information Processing	Replication and repair	ko03410//Base excision repair	K10798	-	-	-
trans_10507	0	0	0	10.87	13.56	7.61	0.96	0.76	0.78	YLL056C	EC1118_1L10_0067p [Saccharomyces cerevisiae EC1118]	-	-	-	-	-	-	-
trans_10508	0.11	0.22	0.24	18.43	30.81	20.03	2.41	2.21	1.5	YLL056C	LANO_0G07448g1_1 [Lachancea nothofagi CBS 11611]	-	-	-	-	-	-	-
trans_105083	6.51	6.39	6.27	34.66	32.81	32.27	24.46	27.28	22.57	psm1	structural maintenance of chromosomes [Plasmopara halstedii]	Cellular Processes;Cellular Processes	Cell growth and death;Cell growth and death	ko04113//Meiosis - yeast;ko04111//Cell cycle - yeast	K06636;K06636	-	-	-
trans_10512	2.61	3.69	2.34	13.66	12.45	10.66	9.81	8.57	8.39	HMCES	DC12 family protein [Phytophthora infestans T30-4]	-	-	-	-	-	-	-
trans_105381	0.78	1.61	1.14	5.58	5.27	7.3	6.92	10.83	6.03	SPAC57A10.07	protein [Lichtheimia corymbifera JMRC:FSU:9682]	-	-	-	-	-	-	-
trans_105535	1.09	0.68	0.42	3.15	4.44	3.67	5.29	5.15	3.9	--	aspartyl asparaginyl beta-hydroxylase family protein [Plasmopara halstedii]	-	-	-	-	-	-	-
trans_105574	1.55	2	1.97	8.49	8.89	7.85	11.39	9.77	9.58	SKI2	antiviral helicase [Laetiporus sulphureus 93-53]	Genetic Information Processing	Folding, sorting and degradation	ko03018//RNA degradation	K12599	-	GO:0016787//hydrolase activity	-
trans_105921	9.65	15.18	19.23	70.97	75.13	78.42	60.62	67.57	68.8	eif2a	Eukaryotic translation initiation factor 2A [Phytophthora nicotianae]	-	-	-	-	-	-	-
trans_10594	1.18	0.96	1.68	10.27	8.57	8.5	6.19	6.68	4.56	--	-	-	-	-	-	-	-	-
trans_10610	0.15	0.28	0.1	1.86	1.4	1.34	0.82	1.28	1.3	ODA6	Dynein intermediate chain 3 [Phytophthora nicotianae]	-	-	-	-	-	-	-
trans_106183	3.36	7.49	4.68	30.97	32.12	28.14	34.95	33.15	27.51	UCH2	Ubiquitin carboxyl-terminal hydrolase isozyme L5 [Phytophthora nicotianae]	-	-	-	-	-	GO:0016787//hydrolase activity	-
trans_106243	1.88	1.8	1.9	17.53	15.84	16.12	12.21	14.12	12.74	ASPM	abnormal spindle-like microcephaly-associated protein [Phytophthora infestans T30-4]	-	-	-	-	-	-	-
trans_106262	1.16	1.52	0.8	5.9	4.77	5.9	5.49	6.92	5.23	ubiB	beta-lactamase/transpeptidase-like protein [Gonapodya prolifera JEL478]	-	-	-	-	-	-	-
trans_106283	0.25	0.67	0.22	2.45	2.88	2.39	2.95	3.5	3.38	Nsun4	NOL1/NOP2/sun family protein [Mucor ambiguus]	-	-	-	-	-	-	-
trans_106365	6.63	7.82	6.88	26.35	31.17	30.67	35.55	32.41	34.02	VPS29	Vps29p [Rhizophagus irregularis DAOM 197198w]	Cellular Processes	Transport and catabolism	ko04144//Endocytosis	K18467	-	-	-
trans_10648	0	0	0	0.83	1.39	1.61	0.3	0.46	0.71	adhC2	zinc-binding dehydrogenase [Lentinula edodes]	-	-	-	-	-	-	-
trans_10649	0	0.17	0.06	1.59	2.79	2.56	1.65	1.72	2.34	adhC2	zinc-binding dehydrogenase [Lentinula edodes]	-	-	-	-	-	-	-
trans_106506	2.51	4.22	2.57	8.29	4.18	7.05	1.25	0.63	1.94	--	Bidirectional sugar transporter SWEET1 [Phytophthora nicotianae]	-	-	-	-	-	-	-
trans_106529	0.11	0.22	0.24	1.78	2.91	1.34	1.37	2.15	1.35	At3g28600	mitochondrial chaperone BCS1-B [Phytophthora nicotianae]	-	-	-	-	-	-	-
trans_106669	8.13	10.54	11.91	24.49	23.1	24.41	40.46	39.24	40.23	Lman2l	VIP36 protein [Phytophthora nicotianae]	Genetic Information Processing	Folding, sorting and degradation	ko04141//Protein processing in endoplasmic reticulum	K10082	-	-	-
trans_106712	3.07	3.53	3.24	11.57	11.89	9.51	10.22	11.51	9.1	BTN1	cln3like protein [Plasmopara halstedii]	-	-	-	-	GO:0016020//membrane	-	-
trans_107242	59.25	51.23	39.16	11.47	8.66	13.7	2.63	2.01	2.56	gabD	aldehyde dehydrogenase [Phialocephala scopiformis]	-	-	-	-	-	-	-
trans_107249	36.46	33.71	19.36	1.58	1.31	2.14	1.28	2.51	2.01	ALDH	aldehyde dehydrogenase (NAD+) [Fusarium oxysporum f. sp. pisi HDV247]	-	-	-	-	-	-	-
trans_107413	80.1	88.9	62.38	27.16	30.2	27.05	3.4	6.28	4.82	--	-	-	-	-	-	-	-	-
trans_10745	254.83	192.44	317.27	130.98	136.73	152.81	94.45	108.96	111.35	--	-	-	-	-	-	-	-	-
trans_10770	3.2	3.13	2.73	8.98	8.26	8.13	11.03	11.41	10.5	mmpL10	-	-	-	-	-	-	-	-
trans_107800	0.31	0.18	0.3	1.13	0.76	1.23	2.24	1.66	2.31	Myo1e	Myosin tail 2 domain-containing protein [Rozella allomycis CSF55]	-	-	-	-	-	-	-
trans_107841	2.33	2.7	2.55	10.7	10.29	11.33	14.07	13.89	11.69	ascc3	activating signal cointegrator 1 complex subunit 3-like [Mucor ambiguus]	-	-	-	-	-	-	-
trans_108155	7.59	13.42	8.07	29.21	30.54	31.28	29.12	27.28	27.32	OPR1	nadh:flavin oxidoreductase nadh oxidase [Lichtheimia corymbifera JMRC:FSU:9682]	-	-	-	-	-	-	-
trans_10817	0	0.1	0	0.52	1.57	1.11	0.83	1.57	1.03	--	-	-	-	-	-	-	-	-
trans_108194	1.52	2.56	1.59	8.68	8.72	8.29	10.85	10.9	9.71	vps15	VPS15 protein kinase [Saprolegnia diclina VS20]	Cellular Processes;Cellular Processes	Transport and catabolism;Transport and catabolism	ko04138//Autophagy - yeast;ko04136//Autophagy - other eukaryotes	K08333;K08333	-	-	-
trans_108201	2.1	4.48	4.09	11.49	12.29	14.72	13.23	13.84	12.64	sir2D	histone deacetylase HST2 [Sugiyamaella lignohabitans]	-	-	-	-	-	-	-
trans_10827	2.14	2.5	1.49	5.82	5.92	5.53	7.4	8.5	7.08	--	unnamed protein product [Albugo candida]	-	-	-	-	-	-	-
trans_108567	7.29	11.26	13.18	9.27	7.34	11.23	3.54	4.23	4.12	oxlT	Major Facilitator Superfamily (MFS) [Phytophthora nicotianae]	-	-	-	-	-	-	-
trans_108739	0.01	0.07	0.04	1.77	1.75	1.64	0.28	0.38	0.37	DHC1	dynein heavy chain [Phytophthora infestans T30-4]	Cellular Processes	Transport and catabolism	ko04145//Phagosome	K10413	-	GO:0017111//nucleoside-triphosphatase activity	-
trans_10885	0.04	0.05	0.04	1.04	1.24	1.12	0.81	0.93	0.89	Plg	secreted protein [Achlya hypogyna]	-	-	-	-	-	GO:0005488//binding	GO:0008152//metabolic process
trans_10892	1.38	1.9	1.16	6.75	7.41	6.55	6.99	6.91	5.84	--	king tubby 1 protein [Phytophthora nicotianae]	-	-	-	-	-	-	-
trans_109054	0.28	0.19	0.2	3.08	4.13	3.94	2.75	3.04	2.25	--	leucine-rich repeat receptor protein kinase [Phytophthora nicotianae]	-	-	-	-	-	-	-
trans_10910	1.97	1.98	1.46	6.21	8.24	7.29	6.57	6.75	6.32	--	-	-	-	-	-	-	-	-
trans_109216	5.09	3.34	5.34	16.77	15.32	14.95	21.78	23.61	21.64	Arfgef1	brefeldin a-inhibited guanine nucleotide-exchange [Plasmopara halstedii]	Cellular Processes	Transport and catabolism	ko04144//Endocytosis	K18442	-	-	-
trans_109325	1.93	2.85	1.7	15.58	15.54	13.78	12.59	13.07	11.08	NPR2	Nitrogen permease regulator 2 protein [Phytophthora nicotianae]	-	-	-	-	-	-	-
trans_109495	3.09	4.18	5.58	14.71	16.87	17.11	21.48	18.48	21.59	CSN6A	cop9 signalosome complex subunit 6a-like [Plasmopara halstedii]	-	-	-	-	-	-	-
trans_10950	0.56	0.9	0.5	4.45	4.29	4.61	3.92	3.34	3.21	--	-	-	-	-	-	-	-	-
trans_10974	1.78	2.77	1.34	5.24	5.42	4.9	6.53	7.84	5.98	--	-	-	-	-	-	-	-	-
trans_10989	0	0.4	0.16	2.58	2.86	2.38	2.05	1.95	2.31	--	WD40 repeat-like protein [Mortierella elongata AG-77]	-	-	-	-	-	-	-
trans_110053	0.17	0.57	0.45	6.57	6.52	6.21	5.5	5.77	4.25	washc5	WASH complex subunit strumpellin [Phytophthora nicotianae]	-	-	-	-	-	-	-
trans_11022	4.67	7.95	5.66	21.92	17.29	17.72	21.18	23.39	20.29	--	-	-	-	-	-	-	-	-
trans_110413	1.51	2.44	1.29	6.26	6.37	7.45	5.54	8.22	6.15	Dtd2	hypothetical protein, variant 1 [Aphanomyces astaci]	-	-	-	-	-	-	-
trans_110557	7851.12	7213.93	4379.31	490.47	555.18	448.85	325.45	538.88	544.02	--	-	-	-	-	-	-	-	-
trans_110565	3523.62	2643	2086.3	229.21	291.94	234.77	138.3	213.48	207.64	--	-	-	-	-	-	-	-	-
trans_11058	15.94	17	15.72	38.11	39.77	34.63	62.27	61	50.35	--	Similar to S.cerevisiae protein BFR1 (Component of mRNP complexes associated with polyribosomes) [Malassezia sympodialis ATCC 42132]	-	-	-	-	-	-	-
trans_11061	0.03	0.02	0.02	6.95	6.09	4.71	2.34	2.54	1.63	--	hypothetical protein PPTG_12710 [Phytophthora parasitica INRA-310]	-	-	-	-	-	-	-
trans_110667	1	1.38	1.48	8.5	9.46	8.19	9.63	8.39	8.03	Abcc2	atp-binding cassette superfamily [Plasmopara halstedii]	-	-	-	-	-	-	-
trans_110725	0.7	0.88	0.6	6.09	7.08	5.82	6.94	7.45	5.31	Ddx11	ATP-dependent RNA helicase DDX11-like protein 8-like isoform X8 [Mucor ambiguus]	-	-	-	-	-	GO:0016787//hydrolase activity	-
trans_110754	24.1	44.66	27.27	106.41	90.77	121.15	88.44	88.77	119.02	GLY1	Glycerol-3-phosphate dehydrogenase [Phytophthora nicotianae]	-	-	-	-	GO:0005737//cytoplasm	GO:0016491//oxidoreductase activity;GO:0048037//cofactor binding	GO:0006072//glycerol-3-phosphate metabolic process
trans_110844	0.29	0.35	0.55	2.26	1.86	2.03	2.23	3.17	2	Ece1	peptidase family M13 protein [Mucor ambiguus]	-	-	-	-	-	-	-
trans_11108	160.95	158.54	138.54	80.92	75.22	77.81	49.25	53.28	57.1	--	-	-	-	-	-	-	-	-
trans_11120	1.66	1.72	1.43	11.78	14.48	8.32	11.4	9.34	9.15	--	-	-	-	-	-	-	-	-
trans_111285	0.35	0.31	0.65	5.14	3.55	4.93	3.77	3.17	3.08	larC	hypothetical protein SDRG_05612 [Saprolegnia diclina VS20]	-	-	-	-	-	-	-
trans_1113	0.3	0.56	0.46	0.56	0.34	0.28	0.05	0	0	--	-	-	-	-	-	-	-	-
trans_11130	0.09	0.07	0.03	0.22	0.33	0.23	0.39	0.75	0.6	--	-	-	-	-	-	-	-	-
trans_111361	0.64	1.37	1.25	6.6	5.96	6.06	6.37	7.58	5.78	DDB_G0274527	CobW protein [Rasamsonia emersonii CBS 393.64]	-	-	-	-	-	-	-
trans_111385	8.33	14.85	8.12	60.52	71.69	61.55	67.22	80.11	64.47	Os05g0155601	importin alpha-2 subunit [Plasmopara halstedii]	-	-	-	-	-	-	-
trans_11146	0.06	0.03	0	14.38	17.46	10.29	1.41	1.92	0.91	--	Cka2p [Rhizophagus irregularis DAOM 197198w]	-	-	-	-	-	-	-
trans_111468	8.82	7.93	6.72	642.92	492.72	629.42	128.97	150.34	116.95	YSL6	OPT superfamily oligopeptide transporter [Exidia glandulosa HHB12029]	-	-	-	-	-	-	-
trans_11151	0.16	0.19	0	5.87	2.6	5.28	3.1	3.97	2.51	--	-	-	-	-	-	-	-	-
trans_11170	0.02	0.06	0	0.57	0.88	0.69	0.45	0.71	0.23	--	RNI-like protein [Mortierella elongata AG-77]	-	-	-	-	-	-	-
trans_11180	2.33	3.44	2.32	15.1	15.04	11.89	12.31	12.61	11.43	--	-	-	-	-	-	-	-	-
trans_111852	18.48	26.3	25.92	55.07	52.48	57.06	75.12	77.31	72.86	dapC	PLP-dependent transferase [Trametes versicolor FP-101664 SS1]	Metabolism;Metabolism	Global and overview maps;Amino acid metabolism	ko01100//Metabolic pathways;ko00380//Tryptophan metabolism	K14264;K14264	-	-	-
trans_112022	1.33	2.23	1.61	4.64	4.29	5.16	6.62	6.77	4.64	alg5	dolichyl-phosphate beta-glucosyltransferase [Saprolegnia diclina VS20]	Metabolism;Metabolism	Global and overview maps;Glycan biosynthesis and metabolism	ko01100//Metabolic pathways;ko00510//N-Glycan biosynthesis	K00729;K00729	-	-	-
trans_112116	2.13	3.48	1.84	11.08	10.94	9.82	10.61	11.59	8.24	TMEM65	Cellulose synthase catalytic subunit A [Phytophthora nicotianae]	-	-	-	-	-	-	-
trans_11223	0.06	0.74	0.85	3.99	5.06	3.95	6.73	4.83	6.42	--	-	-	-	-	-	-	-	-
trans_112332	4.19	6.41	4.99	21.89	21.11	21.06	24.52	24.38	20.31	PDR2	P-type ATPase (P-ATPase) Superfamily [Phytophthora nicotianae]	-	-	-	-	-	-	-
trans_11252	0.71	1.08	1.29	4.3	3.9	3.36	4.05	3.51	3.01	RCBTB2	E3 ubiquitin-protein ligase HERC2 [Phytophthora nicotianae]	-	-	-	-	-	-	-
trans_11254	0.02	0.13	0.06	1.55	2.01	1.83	1.21	1.03	1.08	--	-	-	-	-	-	-	-	-
trans_11260	0.78	0.75	0.66	11.77	13.14	9.76	9.98	7.53	6.8	--	-	-	-	-	-	-	-	-
trans_11262	0.22	0.15	0.32	21.7	22.63	18.76	13.66	15.68	11.36	--	N-acetyltransferase CML2 [Phytophthora nicotianae]	-	-	-	-	-	-	-
trans_11269	220.01	183.38	218.97	77.29	73.62	68.31	50.26	62.48	61.97	--	-	-	-	-	-	-	-	-
trans_112750	1.81	1.41	2.32	7.1	9.53	8.74	7.96	10.98	8.05	obg	obg family GTPase CgtA [Phytophthora parasitica]	-	-	-	-	-	-	-
trans_112786	1.04	0.56	1.22	6.62	6.58	5.64	6.73	6.8	5.51	At5g25050	Elicitin protein RAL13F [Phytophthora nicotianae]	-	-	-	-	-	-	-
trans_1129	299.86	158.72	238.5	142.34	117.78	126.92	61.14	66.92	75.08	--	-	-	-	-	-	-	-	-
trans_11294	12.5	10.38	8.07	2.37	1.33	2.46	0.7	0.19	0.29	--	-	-	-	-	-	-	-	-
trans_11314	0.69	0.75	0.94	6.87	7.03	6.3	7.18	6.21	4.97	--	-	-	-	-	-	-	-	-
trans_113233	3.56	3.13	5	15.78	16.21	15.7	13.48	15.08	14.05	Gls	glutaminase A [Aphanomyces astaci]	-	-	-	-	-	-	-
trans_113243	0.64	1.28	0.97	1.91	1.54	1.5	2.61	6	4.45	noxB	NADPH oxidase B [Laccaria bicolor S238N-H82]	Cellular Processes	Transport and catabolism	ko04145//Phagosome	K21421	-	-	-
trans_113341	3.16	4.42	2.69	13.19	15.48	12.34	12.29	14	12.53	GNL1	Large subunit GTPase 1 [Phytophthora nicotianae]	Genetic Information Processing	Translation	ko03008//Ribosome biogenesis in eukaryotes	K14539	-	-	-
trans_113506	4.85	4.46	6.85	17.2	19.96	18.19	21.69	23.87	24.13	CB5-A	cytochrome b5 [Candida tanzawaensis NRRL Y-17324]	-	-	-	-	-	GO:0005488//binding	-
trans_113518	294.89	176.8	311.32	166.97	195.09	175.59	70.81	90.14	87.94	--	-	-	-	-	-	-	-	-
trans_113568	15.21	9.6	9.94	2.92	4.48	5.32	3.14	4.24	3.64	--	-	-	-	-	-	-	-	-
trans_11358	3.51	1.9	4.19	0.87	1.59	0.14	0.14	0.37	0	--	-	-	-	-	-	-	-	-
trans_113612	1.23	1.27	0.7	6.69	5.49	4.22	7.19	5.75	5.75	--	beta-lactamase/transpeptidase-like protein [Gonapodya prolifera JEL478]	-	-	-	-	-	-	-
trans_113626	19.45	17.91	9.52	5.75	8.7	6.31	6.29	5.41	5.8	--	-	-	-	-	-	-	-	-
trans_113635	3.9	7.6	5.28	24.06	19.18	18.19	19.02	17.87	17.73	ABCB9	KLLA0D00748p [Kluyveromyces lactis]	Environmental Information Processing	Membrane transport	ko02010//ABC transporters	K05657	-	-	-
trans_11364	0	0	0	0.48	0.76	0.42	0.18	0.14	0.08	--	hypothetical protein H310_03434 [Aphanomyces invadans]	-	-	-	-	-	-	-
trans_113716	0.77	1.06	0.56	4.73	4.3	4.25	3.81	3.97	3.7	VWA8	von Willebrand factor A domain-containing protein 8-like [Mucor ambiguus]	-	-	-	-	-	-	-
trans_113717	0.46	1.42	0.93	4.21	4.21	4.23	4.11	4.84	4.63	si:dkey-18l1.1	von Willebrand factor A domain-containing protein 8 [Choanephora cucurbitarum]	-	-	-	-	-	-	-
trans_113719	40.97	45.06	30.14	8.68	11.73	7.23	4.31	5.38	4.07	--	hypothetical protein M427DRAFT_45688 [Gonapodya prolifera JEL478]	-	-	-	-	-	-	-
trans_11378	199.67	248.87	190.42	139.06	131.61	123.83	63.12	72.15	71.1	--	AaceriACR264Wp [Saccharomycetaceae sp. 'Ashbya aceri']	-	-	-	-	-	-	-
trans_113798	14.44	7.27	6.06	5.23	3.02	3.53	1.72	2.83	3.16	--	-	-	-	-	-	-	-	-
trans_113861	9.44	11.07	7.74	20.3	21.89	16.45	28.87	27.93	25.57	--	-	-	-	-	-	-	-	-
trans_11390	474.6	532.25	334.43	148.58	199.2	136.06	186.49	163.28	168.82	HSD17B4	peroxisomal hydratase-dehydrogenase-epimerase [Mucor circinelloides f. circinelloides 1006PhL]	-	-	-	-	-	-	-
trans_11391	0.54	0.51	0.66	0.82	1.18	0.1	0.05	0.33	0.2	--	-	-	-	-	-	-	-	-
trans_113918	103.59	120.79	120.34	53.66	54.82	47.52	54.86	54.16	56.67	--	hypothetical protein CANCADRAFT_57992 [Tortispora caseinolytica NRRL Y-17796]	-	-	-	-	-	-	-
trans_113956	33.87	27.33	34.64	108.86	114.23	115.72	158.16	153.55	157.55	--	-	-	-	-	-	-	-	-
trans_113958	6.29	8.05	6.83	18.45	14.65	18.93	19.14	20.86	20.07	SYP42	Syntaxin-41 [Phytophthora nicotianae]	Genetic Information Processing	Folding, sorting and degradation	ko04130//SNARE interactions in vesicular transport	K08489	-	-	-
trans_113999	0	0	0.13	5.54	9.09	5.8	5.04	5.19	4.66	KIF15	kinesin-like protein [Plasmopara halstedii]	-	-	-	-	-	-	-
trans_114032	0.94	1.41	0.98	166.16	374.26	123.38	7.6	9	7.35	AMT1-1	Ammonium transporter 1 [Phytophthora nicotianae]	-	-	-	-	-	-	-
trans_114049	8.14	6.42	9.3	5.4	6.33	5.12	1.9	1.58	3.94	--	-	-	-	-	-	-	-	-
trans_114075	1.76	1.89	1.14	9	8.08	9.91	12.15	9.52	10.09	Rdh14	NAD(P)-binding protein [Mortierella elongata AG-77]	-	-	-	-	-	-	-
trans_114103	4.34	5.85	4.64	0.88	0.81	1.1	0.37	0.54	0.35	FMO2	Fmo1p [Rhizophagus irregularis DAOM 197198w]	-	-	-	-	-	-	-
trans_11416	0.87	1.33	0.66	4.47	3.57	3.13	4.83	4.49	4.59	--	-	-	-	-	-	-	-	-
trans_114170	11.89	16.3	23.07	8.21	11.55	10.05	3.57	5.52	5.34	--	-	-	-	-	-	-	-	-
trans_11436	1.65	1.99	0.65	0.31	0.31	0.18	0.59	0.08	0.12	--	-	-	-	-	-	-	-	-
trans_114439	1.87	3.18	1.35	12.45	11.5	9	11.4	12.3	11.02	--	Uncharacterized conserved protein [Plasmopara halstedii]	-	-	-	-	-	-	-
trans_114554	0.14	0.08	0.33	1.35	1.52	1.67	1.18	1.66	1.42	SEC	Sugar transport protein 10 [Phytophthora nicotianae]	-	-	-	-	-	-	-
trans_114559	1.87	3.17	3.93	14.14	15.08	15.19	18.18	15.28	14.67	ychF	GTP-binding protein YchF [Phytophthora parasitica P1569]	-	-	-	-	-	GO:0005488//binding	-
trans_114574	6.2	8.69	7.96	32.59	34.88	34.68	35.08	36.11	31.8	Usp5	Ubiquitin carboxyl-terminal hydrolase [Phytophthora nicotianae]	-	-	-	-	-	GO:0016787//hydrolase activity	-
trans_114594	55.38	27.7	56.89	4.45	3.52	4.12	2.56	1.35	3.8	--	-	-	-	-	-	-	-	-
trans_114622	21.19	36.42	27.69	14.46	14.46	17.48	10.11	13.55	13.26	--	-	-	-	-	-	-	-	-
trans_11464	136.43	135.06	79.21	54.04	43.17	48.88	20.42	28.15	25.1	--	-	-	-	-	-	-	-	-
trans_114644	188.29	196.4	176.38	80.88	86.66	79.24	61.87	59.4	61.08	--	Coactivator CBP, KIX domain [Plasmopara halstedii]	-	-	-	-	-	GO:0046872//metal ion binding	GO:0044238//primary metabolic process;GO:0044260//cellular macromolecule metabolic process
trans_114705	0	0	0.21	2.31	2.04	1.9	3.06	3.95	3.52	Kif13a	kinesin family member 1 13 14 [Fusarium langsethiae]	-	-	-	-	-	-	-
trans_11481	87.89	50.25	42.07	15.21	19.23	20.45	9.94	10.54	10.16	--	-	-	-	-	-	-	-	-
trans_11488	0.24	0.13	0.09	16.6	17.94	15.9	2.87	2.25	2.03	--	-	-	-	-	-	-	-	-
trans_114903	0.01	0.01	0.01	0.81	0.9	0.63	0.22	0.29	0.23	DNAH7	Dynein heavy chain [Phytophthora nicotianae]	Cellular Processes	Transport and catabolism	ko04145//Phagosome	K10413	-	-	-
trans_11492	1.94	1.34	1.32	0.26	1.05	0.43	0.67	0.45	0.6	--	-	-	-	-	-	-	-	-
trans_114962	81.02	57.23	46.08	3.6	3.43	2.84	1.46	4.39	2.02	--	-	-	-	-	-	-	-	-
trans_115001	1.25	1.85	2.25	8.45	6.51	7.67	10.91	10.28	10.72	Gorasp2	Golgi reassembly stacking protein GRASP65, contains PDZ domain [Plasmopara halstedii]	-	-	-	-	-	-	-
trans_115010	2.84	2.21	4.29	1.01	0	0	0.96	0.43	0.66	--	-	-	-	-	-	-	-	-
trans_115018	1.34	1.69	0.33	6.33	5.62	5.17	5.12	4.92	5.67	WRAP73	WD repeat-containing protein WRAP73 [Phytophthora nicotianae]	-	-	-	-	-	-	-
trans_115025	21.71	24.89	21.45	64.65	70.86	64.75	78.59	70.86	65.12	PSMB2	Proteasome, beta-type subunit domain-containing protein [Rozella allomycis CSF55]	Genetic Information Processing	Folding, sorting and degradation	ko03050//Proteasome	K02734	-	GO:0016787//hydrolase activity	-
trans_11504	1.87	2.1	1.3	5.84	5.89	6.89	5.72	5.87	6.53	SPAC14C4.10c	nudix family hydrolase [Lichtheimia corymbifera JMRC:FSU:9682]	-	-	-	-	-	-	-
trans_115085	46.94	58.04	47.73	16.13	12.11	18.94	12.77	14.75	15.75	--	-	-	-	-	-	-	-	-
trans_115161	57.17	53.84	72.55	279.19	252.54	289.07	295.04	266.61	277.57	PRDX6	mitochondrial peroxiredoxin PRX1 [Microbotryum lychnidis-dioicae p1A1 Lamole]	-	-	-	-	-	GO:0003824//catalytic activity	-
trans_115185	24.76	8.52	22.69	9.41	9.48	10.11	5.36	5.62	4.87	--	-	-	-	-	-	-	-	-
trans_11520	0	0.06	0.06	1.03	1.54	1.25	1.51	1.32	1.67	--	-	-	-	-	-	-	-	-
trans_115200	7.72	6.4	7.1	137.33	150.02	130.86	120.61	125.54	91.13	PCNA	proliferating cell nuclear antigen (pcna) [Aphanomyces astaci]	Genetic Information Processing;Genetic Information Processing;Genetic Information Processing;Genetic Information Processing	Replication and repair;Replication and repair;Replication and repair;Replication and repair	ko03420//Nucleotide excision repair;ko03030//DNA replication;ko03430//Mismatch repair;ko03410//Base excision repair	K04802;K04802;K04802;K04802	-	-	GO:0006259//DNA metabolic process
trans_115218	44.44	61.93	53.4	111.87	111.43	113.66	173.34	164	173.58	--	-	-	-	-	-	-	-	-
trans_115220	3688.17	1610.42	3852.47	669.07	698.63	689.12	244.23	302.91	324.06	--	-	-	-	-	-	-	-	-
trans_115221	72.37	91.34	72.69	20.82	22.38	14.67	18.87	33.54	31.85	--	-	-	-	-	-	-	-	-
trans_115224	0.22	0.19	0.12	2.6	2.71	3.37	2.27	2.3	2.7	D2	Carboxylesterase [Saitoella complicata NRRL Y-17804]	-	-	-	-	-	-	-
trans_1153	1.34	2.01	1.09	8.5	9.4	6.78	6.01	7.69	6.31	--	putative transcription elongation factor [Chaetomium thermophilum var. thermophilum DSM 1495] [Chaetomium thermophilum]	-	-	-	-	-	-	-
trans_115364	0.31	0.63	0.13	8.91	8.51	8.81	8.07	8.67	5.63	RNASEH2A	ribonuclease HII [Coniophora puteana RWD-64-598 SS2]	Genetic Information Processing	Replication and repair	ko03030//DNA replication	K10743	-	GO:0016787//hydrolase activity	-
trans_115370	14.27	20.27	17.88	33.42	29.32	36.29	46.3	46.14	47.71	glnA	glutamine synthetase [Cryptococcus neoformans var. grubii H99] [Cryptococcus neoformans]	Metabolism;Metabolism;Metabolism;Metabolism;Metabolism;Metabolism	Global and overview maps;Global and overview maps;Amino acid metabolism;Carbohydrate metabolism;Amino acid metabolism;Energy metabolism	ko01100//Metabolic pathways;ko01230//Biosynthesis of amino acids;ko00250//Alanine, aspartate and glutamate metabolism;ko00630//Glyoxylate and dicarboxylate metabolism;ko00220//Arginine biosynthesis;ko00910//Nitrogen metabolism	K01915;K01915;K01915;K01915;K01915;K01915	-	-	-
trans_115465	0.12	0.06	0.13	0.32	0.2	0.25	1.04	1.74	1.14	PF20	Flagellar WD repeat-containing protein Pf20 [Phytophthora nicotianae]	-	-	-	-	-	-	-
trans_115495	0.11	0.5	0.35	3.8	5.22	3.12	3.23	3.12	2.34	--	hypothetical protein K457DRAFT_69296 [Mortierella elongata AG-77]	-	-	-	-	-	-	-
trans_115604	125.21	84.12	36.44	0.25	1.52	0.25	0.24	0.32	1	--	-	-	-	-	-	-	-	-
trans_11565	1.49	1.72	2.45	12.39	11.92	12.1	10.05	11.25	12.65	--	hypothetical protein SDRG_07292 [Saprolegnia diclina VS20]	-	-	-	-	-	-	-
trans_115687	0.01	0.03	0	1.04	1.42	1.01	0.27	0.4	0.25	IFT172	intraflagellar transport protein 172 [Phytophthora infestans T30-4]	-	-	-	-	-	-	-
trans_115695	1.28	1.83	1.45	4.84	4.8	5.33	5.48	6.28	5.2	elp3	elongator complex [Plasmopara halstedii]	-	-	-	-	-	-	-
trans_115775	50.02	43.49	29.45	19.38	20.47	15.33	8.66	11.41	9.07	--	-	-	-	-	-	-	-	-
trans_115779	19.89	24.96	21.26	29.45	28.87	25.29	10.3	11.2	8.6	--	-	-	-	-	-	-	-	-
trans_115789	0	0	0	0.34	0.55	0.4	0.85	1.23	0.61	Nek8	NEK protein kinase [Aphanomyces astaci]	-	-	-	-	-	GO:0016772//transferase activity, transferring phosphorus-containing groups	-
trans_115796	1.91	1.57	1.14	9.67	7.18	12.31	9.9	11.61	11.22	larB	1-(5-phosphoribosyl)-5-amino-4-imidazole-carboxylate carboxylase [Plasmopara halstedii]	-	-	-	-	-	-	-
trans_11581	0.02	0	0	0.04	0.07	0.01	0.34	0.53	0.25	--	Ribosomal-protein-alanine acetyltransferase [Phytophthora nicotianae]	-	-	-	-	-	-	-
trans_115839	24.34	17.69	22.08	7.44	7.49	7.55	7.9	7.27	8.23	--	-	-	-	-	-	-	-	-
trans_115888	54.62	63.75	33.67	12.17	12.3	12.8	12.75	11.01	11.41	--	-	-	-	-	-	-	-	-
trans_115906	8.5	6.57	3.97	3.77	1.54	3.35	0.16	1.32	0	--	-	-	-	-	-	-	-	-
trans_116029	12.94	6.32	9.75	7.69	11.06	12.44	4.79	2.77	3.31	--	-	-	-	-	-	-	-	-
trans_116109	21.62	39.99	20.49	9.34	10.75	9.84	10.59	15.66	11.62	--	-	-	-	-	-	-	-	-
trans_11617	3.65	4.85	2.95	13.2	15.75	10.78	12.3	16.05	11.43	--	acidic fibroblast growth factor intracellular-binding protein isoform x1 [Plasmopara halstedii]	-	-	-	-	-	-	-
trans_116240	0.17	0.45	0.21	0.09	0.07	0.07	0.15	0.06	0.11	KIF3B	Kinesin-II 95 kDa subunit [Phytophthora nicotianae]	Cellular Processes	Transport and catabolism	ko04144//Endocytosis	K10396	GO:0015630//microtubule cytoskeleton;GO:0043234//protein complex;GO:0044430//cytoskeletal part	GO:0005488//binding	-
trans_116402	130.01	163.85	63.72	54.12	50.84	53.44	57.34	60.41	56.91	FKBP59	41 kDa peptidyl-prolyl cis-trans isomerase-like protein [Acremonium chrysogenum ATCC 11550]	-	-	-	-	-	-	-
trans_116426	0.05	0.06	0.24	1.23	1.8	1.5	1.7	1.97	1.46	MFSD5	Major Facilitator Superfamily (MFS) [Phytophthora infestans T30-4]	-	-	-	-	-	-	-
trans_116443	0.44	1.46	0.87	1.67	1.42	1.55	0.16	0.53	0.49	XI-H	Myosin protein [Phytophthora nicotianae]	-	-	-	-	-	-	-
trans_116458	0.08	0.08	0.09	0.5	0.88	0.89	1.09	1.56	1.16	pm20d1	Zn-dependent exopeptidase [Gonapodya prolifera JEL478]	-	-	-	-	-	-	-
trans_116485	0.94	1.51	2.16	25.09	22.66	19.97	24.12	23.6	20.67	RAD50	P-loop containing nucleoside triphosphate hydrolase domain-containing protein [Rozella allomycis CSF55]	Genetic Information Processing;Genetic Information Processing	Replication and repair;Replication and repair	ko03440//Homologous recombination;ko03450//Non-homologous end-joining	K10866;K10866	-	GO:0043565//sequence-specific DNA binding;GO:0043566//structure-specific DNA binding	GO:0000280//nuclear division;GO:0006281//DNA repair;GO:0006310//DNA recombination;GO:0022402//cell cycle process;GO:0048523//negative regulation of cellular process
trans_116490	25.73	30.9	23.08	522.48	285.47	667.3	661.33	581.94	687.52	PYK	pyruvate kinase [Phytophthora parasitica INRA-310]	Metabolism;Metabolism;Metabolism;Metabolism;Metabolism;Metabolism;Metabolism;Metabolism	Global and overview maps;Global and overview maps;Global and overview maps;Global and overview maps;Global and overview maps;Nucleotide metabolism;Carbohydrate metabolism;Carbohydrate metabolism	ko01100//Metabolic pathways;ko01110//Biosynthesis of secondary metabolites;ko01130//Biosynthesis of antibiotics;ko01230//Biosynthesis of amino acids;ko01200//Carbon metabolism;ko00230//Purine metabolism;ko00010//Glycolysis / Gluconeogenesis;ko00620//Pyruvate metabolism	K00873;K00873;K00873;K00873;K00873;K00873;K00873;K00873	-	GO:0016301//kinase activity;GO:0031420//alkali metal ion binding	GO:0006090//pyruvate metabolic process;GO:0006796//phosphate-containing compound metabolic process
trans_1165	51.24	53.68	31.7	11.48	11.54	15.46	2.7	2.51	3.18	alkJ	GMC oxidoreductase [Gonapodya prolifera JEL478]	Metabolism;Metabolism	Global and overview maps;Amino acid metabolism	ko01100//Metabolic pathways;ko00260//Glycine, serine and threonine metabolism	K00108;K00108	-	-	-
trans_116502	1.71	2.42	1.58	6.07	6.22	5.6	7.09	7.96	6.37	KIN14E	Kinesin protein KIFC3 [Phytophthora nicotianae]	-	-	-	-	-	-	-
trans_116562	0.94	3.91	1.29	0	0	0	0	0	0	--	-	-	-	-	-	-	-	-
trans_116563	4.52	2.06	1.79	0.17	0.34	0.84	0.49	0.44	0.67	--	-	-	-	-	-	-	-	-
trans_116603	2.1	2.18	1.15	0.4	0	0.19	0	0	0	--	-	-	-	-	-	-	-	-
trans_116606	3.04	0.26	1.95	1.44	0.72	1.17	0	0.62	0	--	-	-	-	-	-	-	-	-
trans_116627	0	0	0	0.15	0.12	0.1	0.08	0.08	0.05	DNAH6	Dynein heavy chain 6 [Phytophthora nicotianae]	Cellular Processes	Transport and catabolism	ko04145//Phagosome	K10413	-	-	-
trans_116636	13.65	21.67	14.77	406.04	478.76	339.83	368	365.2	249.66	--	related to glutathione S-transferase [Fusarium proliferatum]	-	-	-	-	-	-	-
trans_116775	95.5	115.94	111.39	92.25	108.69	80.43	48.11	57.15	42.74	ABC1K3	ABC1-domain-containing protein [Saitoella complicata NRRL Y-17804]	-	-	-	-	-	-	-
trans_116783	0.99	1.47	1.69	6.77	8.64	7.45	8.31	8.81	5.96	P58A	DnaJ subfamily C member 3 [Phytophthora nicotianae]	-	-	-	-	-	-	-
trans_116788	92.46	34.49	99.5	21.86	22.45	27.68	24.49	30	28.46	--	-	-	-	-	-	-	-	-
trans_116803	1.64	2.23	0.8	5.77	4.46	4.42	5.41	6.9	5.23	--	DNA polymerase I [Phytophthora nicotianae]	-	-	-	-	-	-	GO:0044237//cellular metabolic process;GO:0044238//primary metabolic process;GO:0071704//organic substance metabolic process
trans_116899	1.17	1.22	1.04	16.71	18.36	14.2	9.44	10.56	8.53	--	-	-	-	-	-	-	-	-
trans_116915	5.9	7.47	7	8.29	8.72	9.77	20.57	18.51	19.94	Gba	glycoside hydrolase family 30 glucosylceramidase [Plasmopara halstedii]	-	-	-	-	-	-	-
trans_116918	6.23	8.11	8.12	30.94	31.83	31.4	30.92	32.67	28.21	iscS	Cysteine desulfurase IscS [Phytophthora nicotianae]	Metabolism;Genetic Information Processing;Metabolism	Global and overview maps;Folding, sorting and degradation;Metabolism of cofactors and vitamins	ko01100//Metabolic pathways;ko04122//Sulfur relay system;ko00730//Thiamine metabolism	K04487;K04487;K04487	-	-	-
trans_11694	0	0	0.01	0.13	0.2	0.19	0.07	0.21	0.14	--	-	-	-	-	-	-	-	-
trans_117045	4.92	10.55	5.79	35.75	32.22	34.59	29.74	28.61	24.94	--	-	-	-	-	-	-	-	-
trans_117074	0.72	2.16	0.79	7.69	7.08	5.18	5.81	5.32	6.76	--	-	-	-	-	-	-	-	-
trans_117225	3.35	2.46	2.38	1.12	0.19	1.09	0.18	0.96	1.84	--	-	-	-	-	-	-	-	-
trans_117227	1.91	2.14	1.57	2.26	1.35	1.47	0.43	0.19	1.04	--	-	-	-	-	-	-	-	-
trans_117291	59.72	70.62	74.01	226.56	177.89	282.49	348.55	303.17	342.6	Os02g0739600	pyruvate dehydrogenase (acetyl-transferring) e1 alpha subunit [Plasmopara halstedii]	Metabolism;Metabolism;Metabolism;Metabolism;Metabolism;Metabolism;Metabolism	Global and overview maps;Global and overview maps;Global and overview maps;Global and overview maps;Carbohydrate metabolism;Carbohydrate metabolism;Carbohydrate metabolism	ko01100//Metabolic pathways;ko01110//Biosynthesis of secondary metabolites;ko01130//Biosynthesis of antibiotics;ko01200//Carbon metabolism;ko00010//Glycolysis / Gluconeogenesis;ko00620//Pyruvate metabolism;ko00020//Citrate cycle (TCA cycle)	K00161;K00161;K00161;K00161;K00161;K00161;K00161	GO:0005739//mitochondrion	-	GO:0044710//single-organism metabolic process;GO:0044763//single-organism cellular process
trans_117355	0.12	0.55	0.26	2.94	2.44	2.92	2.79	2.48	1.14	Dscr3	Down syndrome critical region protein 3 [Phytophthora nicotianae]	-	-	-	-	-	-	-
trans_11739	0.15	0.16	0.17	1.61	1.5	2.22	0.81	0.91	1.25	--	-	-	-	-	-	-	-	-
trans_117395	1.23	1.37	1.5	10.57	11.13	10.19	12.75	11.1	10.39	TM_1585	-	-	-	-	-	-	-	-
trans_117408	21.16	34.83	28.38	24.93	25.03	22.27	14.71	13.67	13.39	--	-	-	-	-	-	-	-	-
trans_117470	3.12	2.84	3.43	4.07	0.74	1.45	0.53	0	1.27	--	-	-	-	-	-	-	-	-
trans_117472	1041.34	795.88	1066.52	399.56	386.08	391.23	166.79	203.92	214.54	--	-	-	-	-	-	-	-	-
trans_11748	4.73	5.96	6.2	135.56	155.11	121.36	106.04	137.37	78.09	--	-	-	-	-	-	-	-	-
trans_117504	10.25	15.68	9.49	138.28	136.72	101.83	35.48	39.92	33.65	--	-	-	-	-	-	-	-	-
trans_117553	1.68	1.74	2.01	0.87	1.59	1.27	0.82	0.74	0.43	--	-	-	-	-	-	-	-	-
trans_117567	15.67	14.78	12.29	8.68	9.06	10.54	6.04	8.39	5.5	--	-	-	-	-	-	-	-	-
trans_11757	15.14	17.57	18.91	31.82	31	33.78	60	53.15	51.36	LTA3	Dihydrolipoyllysine-residue succinyltransferase [Phytophthora nicotianae]	Metabolism;Metabolism;Metabolism;Metabolism;Metabolism;Metabolism	Global and overview maps;Global and overview maps;Global and overview maps;Global and overview maps;Amino acid metabolism;Carbohydrate metabolism	ko01100//Metabolic pathways;ko01110//Biosynthesis of secondary metabolites;ko01130//Biosynthesis of antibiotics;ko01200//Carbon metabolism;ko00310//Lysine degradation;ko00020//Citrate cycle (TCA cycle)	K00658;K00658;K00658;K00658;K00658;K00658	-	GO:0016740//transferase activity	GO:0008152//metabolic process
trans_11759	5.11	5.14	2.81	2.85	1.71	2.5	1.62	1.82	1.96	--	-	-	-	-	-	-	-	-
trans_117648	4.07	6.98	3.69	16.18	15.9	11.8	15.77	15.9	15.62	MPK1	CMGC/MAPK protein kinase [Aphanomyces invadans]	Cellular Processes;Environmental Information Processing;Cellular Processes	Transport and catabolism;Signal transduction;Transport and catabolism	ko04138//Autophagy - yeast;ko04011//MAPK signaling pathway - yeast;ko04139//Mitophagy - yeast	K04464;K04464;K04464	-	GO:0004702//receptor signaling protein serine/threonine kinase activity;GO:0032550//purine ribonucleoside binding	GO:0006464//cellular protein modification process;GO:0006796//phosphate-containing compound metabolic process
trans_117661	44.78	56.97	47.13	16.1	10.69	14.13	5.42	7	7.16	--	-	-	-	-	-	-	-	-
trans_117796	20.63	23.16	21.36	117.72	132.49	113.72	96.46	103.73	77.28	--	-	-	-	-	-	-	-	-
trans_117814	3.15	4.77	4.93	13.85	14.02	16.36	16.47	18.35	17.05	GLDH1	galactonolactone dehydrogenase [Aphanomyces astaci]	-	-	-	-	-	GO:0016614//oxidoreductase activity, acting on CH-OH group of donors	-
trans_117833	83.39	86.57	69.19	36.64	33.77	38.52	30.18	29.78	31.73	--	phosphatidic acid phosphatase [Plasmopara halstedii]	-	-	-	-	-	-	-
trans_117871	152.39	233.41	520.81	70.34	49.53	80.13	25.22	31.29	38.79	betaTry	chymotrypsin-like proteinase 5A precursor [Cordyceps confragosa RCEF 1005]	-	-	-	-	-	-	-
trans_117881	525.33	606.82	546.14	366.24	381.56	356.65	181.74	187.88	225.93	--	-	-	-	-	-	-	-	-
trans_117908	0	0.06	0.26	1.14	2.16	1.66	2.05	1.82	1.28	sir-2.1	NAD-dependent deacetylase sirtuin 1, variant [Saprolegnia diclina VS20]	Metabolism;Organismal Systems;Metabolism	Global and overview maps;Aging;Metabolism of cofactors and vitamins	ko01100//Metabolic pathways;ko04213//Longevity regulating pathway - multiple species;ko00760//Nicotinate and nicotinamide metabolism	K11121;K11121;K11121	-	GO:0043167//ion binding	-
trans_117912	1.88	0.73	0.78	0.67	0.89	0	0	0	0	--	-	-	-	-	-	-	-	-
trans_117913	89.47	96.74	50.88	32.2	29.41	33.17	23.57	20.79	20.53	--	-	-	-	-	-	-	-	-
trans_11792	0.95	1.15	0.89	6.88	6.3	6.34	6.33	5.51	4.94	--	hypothetical protein PPTG_00607 [Phytophthora parasitica INRA-310]	-	-	-	-	-	-	-
trans_118013	4.83	6.22	5.52	6.78	8.8	7.16	1.57	2.11	2.88	--	-	-	-	-	-	-	-	-
trans_118038	0	0	0	0.93	0.62	0.51	1.62	0.93	0.87	Cdkl5	CMGC/CDKL protein kinase [Saprolegnia parasitica CBS 223.65]	Cellular Processes;Environmental Information Processing;Cellular Processes	Cell growth and death;Signal transduction;Cell growth and death	ko04113//Meiosis - yeast;ko04011//MAPK signaling pathway - yeast;ko04111//Cell cycle - yeast	K04563;K04563;K04563	-	GO:0004672//protein kinase activity;GO:0032550//purine ribonucleoside binding	GO:0006464//cellular protein modification process;GO:0006796//phosphate-containing compound metabolic process
trans_118051	0.2	0.1	0.21	4.91	4.44	2.44	3.51	3.67	2.73	UBE2E3	E2 ubiquitin-conjugating protein UBC5 [Rhizophagus irregularis DAOM 197198w]	Genetic Information Processing;Genetic Information Processing	Folding, sorting and degradation;Folding, sorting and degradation	ko04141//Protein processing in endoplasmic reticulum;ko04120//Ubiquitin mediated proteolysis	K06689;K06689	-	-	-
trans_118157	11.84	7.76	6.62	1.97	0.98	2.5	0.56	0.25	1.55	--	-	-	-	-	-	-	-	-
trans_118211	80.78	69.92	68.62	25.25	25.32	26.86	21.88	25.11	24.89	--	-	-	-	-	-	-	-	-
trans_118248	178.07	223.05	194.18	111.96	99.51	97.69	84.3	91.04	104.25	--	-	-	-	-	-	-	-	-
trans_118273	0.71	2.12	1.24	6.82	7.22	8.09	5.96	7.87	5.78	ABCG28	ATP-binding cassette sub-family G member 2 [Verticillium alfalfae VaMs.102]	-	-	-	-	-	-	-
trans_118301	0	0.18	0	0.85	1.94	0.83	0.58	1.35	0.68	mtr	Amino acid transporter, transmembrane [Penicillium camemberti]	-	-	-	-	-	-	-
trans_118331	0	0.19	0	0.4	0.68	1.1	1.07	1.81	0.78	At5g23430	katanin p80 subunit [Phytophthora infestans T30-4]	-	-	-	-	GO:0044424//intracellular part	-	-
trans_118424	3.47	3	3.17	10.19	9.53	9.94	13.52	13.32	12.06	--	-	-	-	-	-	-	-	-
trans_118435	4.91	6.1	5.24	0	0.1	0.23	0	0.04	0	lcfA	acyl-CoA synthetases /AMP-acid ligases II [Gonapodya prolifera JEL478]	-	-	-	-	-	-	-
trans_11844	3.66	4.14	5.54	15.87	14.65	16.85	17.84	17.88	18.48	WDR91	WD40 repeat-like protein [Mortierella elongata AG-77]	-	-	-	-	-	-	-
trans_118443	164.04	207.84	214.91	289.06	244.7	328.64	567.77	530.13	577.73	LPD1	dihydrolipoyl dehydrogenase [Phytophthora parasitica P1569]	Metabolism;Metabolism;Metabolism;Metabolism;Metabolism;Metabolism;Metabolism;Metabolism;Metabolism;Metabolism;Metabolism	Global and overview maps;Global and overview maps;Global and overview maps;Global and overview maps;Carbohydrate metabolism;Amino acid metabolism;Amino acid metabolism;Carbohydrate metabolism;Carbohydrate metabolism;Carbohydrate metabolism;Carbohydrate metabolism	ko01100//Metabolic pathways;ko01110//Biosynthesis of secondary metabolites;ko01130//Biosynthesis of antibiotics;ko01200//Carbon metabolism;ko00010//Glycolysis / Gluconeogenesis;ko00280//Valine, leucine and isoleucine degradation;ko00260//Glycine, serine and threonine metabolism;ko00620//Pyruvate metabolism;ko00640//Propanoate metabolism;ko00020//Citrate cycle (TCA cycle);ko00630//Glyoxylate and d…	K00382;K00382;K00382;K00382;K00382;K00382;K00382;K00382;K00382;K00382;K00382	-	GO:0000166//nucleotide binding;GO:0016491//oxidoreductase activity;GO:0043167//ion binding	GO:0008152//metabolic process;GO:0044699//single-organism process
trans_11860	1.31	2.29	1.35	6.93	6.02	6.13	7.58	7.14	7.43	tbc1d12	regulator of chromosome condensation-like protein [Plasmopara halstedii]	-	-	-	-	-	-	-
trans_118611	853	633.5	623.4	53.33	51.13	54.56	22.5	25.73	27.46	--	-	-	-	-	-	-	-	-
trans_118618	2.44	2.36	2.07	9.66	8.04	7.01	7.78	7.74	6.74	--	cysteine proteinase, partial [Gonapodya prolifera JEL478]	-	-	-	-	-	-	-
trans_118659	4.36	1.31	4.48	0.8	1.86	0.91	0.51	1.02	0.52	--	-	-	-	-	-	-	-	-
trans_118660	1.11	1.84	1.71	0.21	0.63	1.64	0	0.27	0	--	-	-	-	-	-	-	-	-
trans_118678	3.67	4.37	3.69	12.95	14.74	13.88	14.51	14.89	11.44	apm3	p-3 complex subunit [Plasmopara halstedii]	-	-	-	-	-	-	GO:0006810//transport
trans_118681	873.71	427.71	587.19	164.23	187.49	183.73	144.37	165.91	173.04	--	-	-	-	-	-	-	-	-
trans_118693	6.64	7.3	9.01	7.22	7.59	9.03	1.93	4.5	3.46	--	-	-	-	-	-	-	-	-
trans_118756	2.05	2.81	1.85	15.18	16.99	15.83	16.98	14.56	13.9	--	-	-	-	-	-	-	-	-
trans_118763	5.63	5.13	10.48	33.5	31.65	34.91	49.81	42.06	42.1	ccbl	Kynurenine--oxoglutarate transaminase [Phytophthora nicotianae]	Metabolism;Metabolism	Global and overview maps;Amino acid metabolism	ko01100//Metabolic pathways;ko00380//Tryptophan metabolism	K14264;K14264	-	-	-
trans_11877	0.15	0	0.17	6.54	6.69	3.37	2.48	4.1	2.54	--	-	-	-	-	-	-	-	-
trans_11878	0.11	0.81	1.71	25.89	26.2	28.06	8.1	9.79	8.33	--	-	-	-	-	-	-	-	-
trans_118830	1.08	1.76	0.84	8.31	11.37	9.89	5.26	9.05	6.59	--	-	-	-	-	-	-	-	-
trans_118833	5.99	6.94	6.38	13.63	11.68	12.09	15.84	19.16	18.75	--	-	-	-	-	-	-	-	-
trans_1189	0	0	0	0.74	0.65	0.54	0.48	0.5	0.29	--	-	-	-	-	-	-	-	-
trans_118906	2.43	2.63	2.84	7.77	8.39	7.14	10.39	12.05	10.66	SR	serine racemase [Phytophthora nicotianae]	-	-	-	-	-	-	-
trans_118916	0	4.25	1.43	0.18	0	1.03	0	0	0.35	--	-	-	-	-	-	-	-	-
trans_118917	0	1.76	1.24	0	0.13	0	0	0.17	0	--	-	-	-	-	-	-	-	-
trans_11914	4.95	5.24	3.95	20.4	19.87	16.97	13.59	14.7	13.33	ppk6	kinase-like protein, partial [Calocera cornea HHB12733]	-	-	-	-	-	GO:0016740//transferase activity	GO:0033554//cellular response to stress;GO:0044237//cellular metabolic process;GO:0044763//single-organism cellular process
trans_119170	0.23	0.99	0.53	28.02	29.86	24.43	2.09	3.54	2.32	--	hypothetical protein SPRG_04418 [Saprolegnia parasitica CBS 223.65]	-	-	-	-	-	-	-
trans_119180	0.38	1.19	0.35	4.78	4.42	3.78	3.5	3.87	2.74	POLK	dna polymerase [Plasmopara halstedii]	-	-	-	-	-	-	-
trans_119194	25.7	38.4	31.61	24.36	28.75	22.35	13.41	14.97	13.57	--	-	-	-	-	-	-	-	-
trans_119228	3.8	1.32	0.28	0.24	0.06	0.12	0	0	0.12	Pecr	NAD(P)-binding protein [Mortierella elongata AG-77]	Cellular Processes	Transport and catabolism	ko04146//Peroxisome	K13237	-	-	-
trans_119269	0.42	0.66	0.5	4.26	3.4	3.02	2.02	2.52	2.52	LMF1	Potassium voltage-gated channel subfamily B member 2 [Phytophthora nicotianae]	-	-	-	-	-	-	-
trans_1193	0	0	0	0.57	0.79	0.33	0.17	0.35	0.14	--	spindle pole body interacting protein [Mortierella elongata AG-77]	-	-	-	-	-	-	-
trans_119324	6.2	9.88	10.16	55.28	58.74	58.58	46.11	46.21	40.15	Nup35	Nucleoporin NUP53 [Phytophthora nicotianae]	-	-	-	-	-	-	-
trans_119333	1.6	1.72	1.32	5.85	5.31	4.28	5.7	5.89	6.81	Ppp1cc	serine threonine-protein phosphatase pp1 [Xanthophyllomyces dendrorhous]	Cellular Processes;Genetic Information Processing	Cell growth and death;Translation	ko04113//Meiosis - yeast;ko03015//mRNA surveillance pathway	K06269;K06269	-	-	GO:0008152//metabolic process
trans_11938	1.95	2.64	0.82	8.79	8.23	10.8	9.56	8.17	11.5	--	-	-	-	-	-	-	-	-
trans_119459	30.45	41.72	33.31	21.45	21.56	20.3	14.16	20.36	17.66	--	-	-	-	-	-	-	-	-
trans_119464	944.13	733.08	814.78	452.26	481.9	417.48	361.7	436.18	418.44	--	Myosin-I heavy chain [Phytophthora nicotianae]	-	-	-	-	-	-	-
trans_119527	0.06	0.3	0.06	2.91	3.62	2.21	2.97	2.21	2.18	RPD3	histone deacetylase complex, catalytic component RPD3 [Cylindrobasidium torrendii FP15055 ss-10]	Organismal Systems	Aging	ko04213//Longevity regulating pathway - multiple species	K06067	-	GO:0017136//NAD-dependent histone deacetylase activity	GO:0016570//histone modification
trans_119534	3.34	2.57	1.44	0.09	0.17	0.54	0.12	0.05	0.04	Scp2	acetyl-CoA acyltransferase [Mortierella verticillata NRRL 6337]	Metabolism;Cellular Processes	Global and overview maps;Transport and catabolism	ko01100//Metabolic pathways;ko04146//Peroxisome	K08764;K08764	-	-	-
trans_11955	0.67	0.73	0.51	7.45	9.1	6.72	5.85	7.92	3.92	--	DNA ligase [Phytophthora nicotianae]	-	-	-	-	-	-	-
trans_119666	15.83	15.36	21.31	8.83	8.35	11.93	3.91	2.79	3.45	--	-	-	-	-	-	-	-	-
trans_119722	0	0.35	0.31	3.5	2.74	3.94	3.07	3.03	3.54	--	-	-	-	-	-	-	-	-
trans_119732	7.87	4.5	8.04	5.66	7.2	7.03	1.22	2.96	2.78	--	-	-	-	-	-	-	-	-
trans_11975	0	0.04	0.08	0.65	0.15	0.32	0.55	0.93	1.46	--	-	-	-	-	-	-	-	-
trans_119751	4.38	0.7	3.7	0.64	0.32	0.62	0.91	0.41	0.63	--	-	-	-	-	-	-	-	-
trans_11978	0	0	0	1.79	1.15	2.25	2.41	2.29	2.32	--	-	-	-	-	-	-	-	-
trans_11980	1.07	1.77	0.82	10.13	10.17	7.91	7.43	8.64	5.49	--	-	-	-	-	-	-	-	-
trans_119880	0.05	0.67	0.44	2.32	2.7	2.96	2.16	2.55	2.75	Trmo	Nef-associated protein 1 [Phytophthora nicotianae]	-	-	-	-	-	-	-
trans_1199	16.47	19.87	9.59	4.83	2.83	3.54	2.93	4.46	3.75	Catsper1	Ion transport domain-containing protein [Rozella allomycis CSF55]	-	-	-	-	-	-	GO:0044765//single-organism transport
trans_11990	22.78	65.31	39.78	38.42	33.95	30.97	15.19	16.31	15.31	--	GQ67_01391T0 [Komagataella phaffii]	-	-	-	-	-	-	-
trans_119951	2.8	4.71	3.15	14.01	13.23	12.65	12.73	13.09	14.43	--	metal ion transporter family [Plasmopara halstedii]	-	-	-	-	-	-	-
trans_120083	0.31	0.22	2.06	6.04	5.05	8.7	7.24	8.37	6.81	MYB	Gamma-soluble NSF attachment protein [Phytophthora nicotianae]	-	-	-	-	-	-	-
trans_12009	0.3	0.29	0.47	20.52	20.36	17.69	16.03	15.37	10.46	cdc45	Cell division control protein 45 homolog [Taphrina deformans PYCC 5710]	Cellular Processes;Cellular Processes	Cell growth and death;Cell growth and death	ko04113//Meiosis - yeast;ko04111//Cell cycle - yeast	K06628;K06628	-	-	-
trans_120126	22.81	21.15	30.77	43.19	51.12	49.42	117.76	113.28	97.6	At2g45300	3-phosphoshikimate 1-carboxyvinyltransferase [Beauveria bassiana D1-5]	Metabolism;Metabolism;Metabolism;Metabolism;Metabolism	Global and overview maps;Global and overview maps;Global and overview maps;Global and overview maps;Amino acid metabolism	ko01100//Metabolic pathways;ko01110//Biosynthesis of secondary metabolites;ko01130//Biosynthesis of antibiotics;ko01230//Biosynthesis of amino acids;ko00400//Phenylalanine, tyrosine and tryptophan biosynthesis	K13830;K13830;K13830;K13830;K13830	-	GO:0016740//transferase activity	GO:0008152//metabolic process
trans_12014	2.4	2.31	2.2	9.45	7.63	7.9	8.32	8.91	8.67	TBC1D5	RabGAP/TBC [Conidiobolus coronatus NRRL 28638]	-	-	-	-	-	-	-
trans_120160	118.05	109.37	101.27	27.01	25.74	21.63	4.4	6.04	7.18	--	hypothetical protein CLUG_01905 [Clavispora lusitaniae ATCC 42720]	-	-	-	-	-	-	-
trans_120168	26.49	16.21	12.68	3.7	4.83	6.13	5.5	4.33	4.43	--	-	-	-	-	-	-	-	-
trans_120222	5.35	6.53	7.81	23.48	24.64	22.92	27.23	24.61	21.26	PMRT15	arginine N-methyltransferase 1.5 protein [Phytophthora nicotianae]	Environmental Information Processing;Cellular Processes;Genetic Information Processing	Signal transduction;Cell growth and death;Translation	ko04011//MAPK signaling pathway - yeast;ko04111//Cell cycle - yeast;ko03013//RNA transport	K02516;K02516;K02516	-	-	-
trans_120255	82.99	56.64	21.83	0.81	1.03	1.17	0.88	1.67	0.64	--	54S ribosomal protein L51 [Phytophthora nicotianae]	-	-	-	-	-	-	-
trans_120262	1.61	1.75	2.6	8.41	7.65	10.17	7.87	9.44	8.82	--	-	-	-	-	-	-	-	-
trans_120296	194.71	193.37	180.87	93.33	87.24	89.34	66.48	69.92	70.29	--	-	-	-	-	-	-	-	-
trans_120298	80	110.88	81.51	56.52	73.23	54.39	28.96	34.57	31.89	--	-	-	-	-	-	-	-	-
trans_120311	1.24	2.69	1.29	7.21	5.98	7.38	4.62	8.4	7.72	gnpda2	oscillin [Mucor ambiguus]	Metabolism;Metabolism	Global and overview maps;Carbohydrate metabolism	ko01100//Metabolic pathways;ko00520//Amino sugar and nucleotide sugar metabolism	K02564;K02564	-	-	-
trans_120440	1.1	2.07	0.96	24.54	27.11	19.37	20.33	21.86	14.45	RAD5A	dna repair protein rad5 [Xanthophyllomyces dendrorhous]	-	-	-	-	-	GO:0097159//organic cyclic compound binding;GO:1901363//heterocyclic compound binding	GO:0008152//metabolic process;GO:0009987//cellular process
trans_12045	2.77	4.34	4.64	14.21	16.49	12.23	13.98	12.95	12.15	rpusd1	rna pseudouridylate synthase-like protein [Plasmopara halstedii]	-	-	-	-	-	-	-
trans_120461	2.55	5.54	4.33	8.16	9.83	8.81	15.39	15.24	15.82	xyl1	xylose reductase [Neurospora crassa OR74A]	Metabolism;Metabolism	Global and overview maps;Carbohydrate metabolism	ko01100//Metabolic pathways;ko00040//Pentose and glucuronate interconversions	K17743;K17743	-	GO:0016616//oxidoreductase activity, acting on the CH-OH group of donors, NAD or NADP as acceptor	GO:0046365//monosaccharide catabolic process
trans_120462	236.86	176.6	240.24	263.02	312.92	261.86	60.8	68.31	53.86	--	HAD-like domain [Plasmopara halstedii]	-	-	-	-	-	-	-
trans_120464	1.35	2.65	2.64	0	0.71	0.42	0.54	2.01	0.42	--	-	-	-	-	-	-	-	-
trans_120472	39.6	24.95	40.86	21.21	22.2	21.31	13.65	14.96	13.13	--	-	-	-	-	-	-	-	-
trans_120535	4.23	6.67	3.9	1.12	1.2	1.96	1.14	1.74	1.81	--	thiol oxidoreductase FrnE [Spizellomyces punctatus DAOM BR117]	-	-	-	-	-	-	-
trans_120536	73.62	91.74	52.62	21.42	18.7	22.03	22.59	23.36	24.97	--	-	-	-	-	-	-	-	-
trans_120601	3.98	5.81	4.29	0	0	0.07	47.81	54.74	40.03	--	-	-	-	-	-	-	-	-
trans_120620	110.55	98.55	105.13	41.54	36.23	41.35	32.1	36.19	38.41	--	-	-	-	-	-	-	-	-
trans_120629	1.3	1.74	1.46	6.93	6.06	7.76	5.67	7.99	5.93	klp2	kinesin-domain-containing protein, partial [Conidiobolus coronatus NRRL 28638]	-	-	-	-	-	-	-
trans_120631	6.99	10.87	6.28	5.57	7.68	5.43	2	2.51	1.48	--	-	-	-	-	-	-	-	-
trans_120676	69.63	65.61	61.79	20.73	47.34	14.75	35.92	30.66	21.39	NRT2.5	High affinity nitrate transporter 2.5 [Phytophthora nicotianae]	Metabolism	Energy metabolism	ko00910//Nitrogen metabolism	K02575	-	-	-
trans_120677	41.55	50.85	34.17	10.84	16.36	10.91	21.6	15.26	11.12	SPCC1739.06c	tetrapyrrole methylase, partial [Conidiobolus coronatus NRRL 28638]	Metabolism;Metabolism;Metabolism	Global and overview maps;Global and overview maps;Metabolism of cofactors and vitamins	ko01100//Metabolic pathways;ko01110//Biosynthesis of secondary metabolites;ko00860//Porphyrin and chlorophyll metabolism	K00589;K00589;K00589	-	-	-
trans_120806	6.47	8.47	5.87	27.6	27.03	23.29	25.98	26.94	24.5	Dmgdh	cytoplasm protein [Cryptococcus neoformans var. neoformans JEC21] [Cryptococcus neoformans]	-	-	-	-	-	-	-
trans_121096	3.02	4.58	3.81	11.88	11.77	12.68	18.41	17.64	15.62	etnppl	4-aminobutyrate aminotransferase [Fusarium avenaceum]	-	-	-	-	-	-	-
trans_121111	85.92	104.12	69.86	2.55	3	3.58	2.39	3.67	3.04	Hacl1	2-hydroxyacyl-CoA lyase 1-like protein [Gonapodya prolifera JEL478]	Cellular Processes	Transport and catabolism	ko04146//Peroxisome	K12261	-	-	-
trans_121146	2.8	2.49	1.32	9.63	9.01	9.81	9.18	11.42	9.37	PNCK	CAMK/CAMK1 protein kinase [Aphanomyces astaci]	-	-	-	-	-	GO:0016301//kinase activity	-
trans_12129	2.03	2	2	20.98	26.27	19.95	16.03	17.63	16.64	--	Pfs, NACHT and Ankyrin domain protein, partial [Metarhizium majus ARSEF 297]	-	-	-	-	-	-	-
trans_121331	7.18	7.8	5.23	23.16	21.12	26.57	20.65	20.32	20.6	Aldh3b1	Aldehyde dehydrogenase [Phytophthora nicotianae]	Metabolism;Metabolism	Global and overview maps;Metabolism of terpenoids and polyketides	ko01100//Metabolic pathways;ko00906//Carotenoid biosynthesis	K17819;K17819	-	-	-
trans_12141	190.29	144.93	242.82	91.53	95.1	97.55	17.3	23.77	23.32	--	-	-	-	-	-	-	-	-
trans_121490	23.42	34.81	25.76	10.91	10.3	14.64	11.1	10.81	14.58	Acss3	propionyl-CoA synthetase [Saprolegnia diclina VS20]	Metabolism;Metabolism	Global and overview maps;Carbohydrate metabolism	ko01100//Metabolic pathways;ko00640//Propanoate metabolism	K01908;K01908	-	-	-
trans_121622	5.1	8.44	5.26	22.02	24.82	21.16	18.8	18.41	15.48	bimA	Cell division cycle protein 27 B [Phytophthora nicotianae]	Cellular Processes;Cellular Processes;Genetic Information Processing	Cell growth and death;Cell growth and death;Folding, sorting and degradation	ko04113//Meiosis - yeast;ko04111//Cell cycle - yeast;ko04120//Ubiquitin mediated proteolysis	K03350;K03350;K03350	-	-	-
trans_121643	7.79	9.7	8.73	29.22	28.51	25.73	22.4	23.49	21.89	Prpf8	pre-mRNA-processing-splicing factor 8 [Phytophthora parasitica]	Genetic Information Processing	Transcription	ko03040//Spliceosome	K12856	GO:0030529//intracellular ribonucleoprotein complex	GO:0017069//snRNA binding	-
trans_12166	0	0	0	0.05	0.07	0.08	0.05	0.08	0.12	--	-	-	-	-	-	-	-	-
trans_121695	1.3	2.36	2.5	8.58	7.57	9.1	10.11	9.41	7.74	cobT	nicotinate-nucleotide-dimethylbenzimidazole phosphoribosyltransferase [Aphanomyces astaci]	-	-	-	-	-	-	-
trans_1217	0.98	2.11	1.31	22.89	31.19	19.36	10.39	10.36	9.13	SPAC1B3.06c	glycosyltransferase family 2 protein [Botryobasidium botryosum FD-172 SS1]	-	-	-	-	-	-	-
trans_12177	1.56	2.92	1.2	0.3	0.15	0.14	0	0	0	--	-	-	-	-	-	-	-	-
trans_12199	46.57	29.33	24.73	13.54	16.18	12.84	14.71	16.97	13.03	--	hypothetical protein A1Q2_06094 [Trichosporon asahii var. asahii CBS 8904] [Trichosporon asahii]	-	-	-	-	-	-	-
trans_12220	0.41	0.82	0.42	3.82	3.43	3.02	3.35	2.91	2.39	--	-	-	-	-	-	-	-	-
trans_1223	1.38	0.75	0.8	0	0.07	0.07	0	0	0	--	-	-	-	-	-	-	-	-
trans_122551	99.03	100.17	143.6	280	272.23	275.47	427.4	364.49	365.44	idp1	isocitrate dehydrogenase [Colletotrichum incanum]	Metabolism;Metabolism;Metabolism;Metabolism;Metabolism;Cellular Processes;Metabolism;Metabolism;Metabolism	Global and overview maps;Global and overview maps;Global and overview maps;Global and overview maps;Global and overview maps;Transport and catabolism;Metabolism of other amino acids;Carbohydrate metabolism;Global and overview maps	ko01100//Metabolic pathways;ko01110//Biosynthesis of secondary metabolites;ko01130//Biosynthesis of antibiotics;ko01230//Biosynthesis of amino acids;ko01200//Carbon metabolism;ko04146//Peroxisome;ko00480//Glutathione metabolism;ko00020//Citrate cycle (TCA cycle);ko01210//2-Oxocarboxylic acid metabolism	K00031;K00031;K00031;K00031;K00031;K00031;K00031;K00031;K00031	-	-	-
trans_12264	1.03	1.41	1.17	7.19	7.02	5.65	5.75	5.63	6.38	KCNT2	voltage-gated potassium channel, partial [Mortierella elongata AG-77]	-	-	-	-	-	-	-
trans_12267	5.39	6.78	5.68	4.44	4.62	3.32	2.3	2.68	2.2	--	-	-	-	-	-	-	-	-
trans_12275	0.15	0.03	0.06	1.04	1.19	0.78	1.31	1.3	0.64	Bbs7	Bardet-Biedl syndrome-7-like protein [Phytophthora sojae]	-	-	-	-	-	-	-
trans_122755	95.26	79.16	164.59	72.99	63.79	72.12	44.84	47.52	56.94	gad8	AGC protein kinase, variant [Phytophthora parasitica P1976]	-	-	-	-	-	GO:0016301//kinase activity	-
trans_1229	270.65	138.38	378.53	147.49	145.32	133.1	74.24	95.1	117.73	--	-	-	-	-	-	-	-	-
trans_122948	0.39	1.04	0.72	27.62	23.58	25.02	5.76	4.86	6.62	klp6	kinesin-like protein Klp6 [Schizosaccharomyces pombe 972h-]	-	-	-	-	GO:0005819//spindle;GO:0043234//protein complex	GO:0005488//binding	GO:0000226//microtubule cytoskeleton organization;GO:0000280//nuclear division;GO:0022402//cell cycle process;GO:0065007//biological regulation
trans_1230	32.85	27.77	30.37	8.78	8.3	9.62	8.1	8.31	6.26	--	-	-	-	-	-	-	-	-
trans_12304	0.64	0.97	1.28	7.16	8.98	9.09	9.83	9.59	7.15	MMP0352	NAD(P)-binding protein [Daedalea quercina L-15889]	-	-	-	-	-	-	-
trans_123094	3.14	3.26	2.61	13.55	14.01	14.04	16.74	16.96	15.23	kynU	kynureninase [Batrachochytrium salamandrivorans]	Metabolism;Metabolism	Global and overview maps;Amino acid metabolism	ko01100//Metabolic pathways;ko00380//Tryptophan metabolism	K01556;K01556	-	-	-
trans_1233	0	0	0	1.67	2.43	1	0.18	1.56	0.44	--	-	-	-	-	-	-	-	-
trans_123361	11.7	11.79	6.18	3.52	3.41	2.39	2.23	3.14	2.1	--	-	-	-	-	-	-	-	-
trans_123473	0.23	0.46	0.03	10.1	9.63	6.31	5.45	6.96	4.56	TOP3A	prokaryotic type I DNA topoisomerase [Dacryopinax primogenitus]	Genetic Information Processing	Replication and repair	ko03440//Homologous recombination	K03165	-	-	-
trans_123515	0.2	0.78	0.09	5.52	5.41	5.42	3.64	4.86	4.21	--	-	-	-	-	-	-	-	-
trans_123541	0.81	0.91	0.59	4.33	4.01	2.61	4.23	3.26	3.44	tatD	TatD related DNase [Pythium ultimum]	-	-	-	-	-	-	-
trans_123648	1.08	1.39	1.19	4.06	3.42	3.44	5.23	4.74	5.27	C50D2.7	ADP-dependent glucokinase [Phytophthora nicotianae]	-	-	-	-	-	-	-
trans_12375	50.22	44.99	55.12	56.94	59.93	50.16	14.68	14.54	11.57	--	Major facilitator superfamily, general substrate transporter domain-containing protein [Rozella allomycis CSF55]	-	-	-	-	-	-	-
trans_123929	0.3	0.37	0.32	8.84	8.22	6.71	2.65	3.44	2.58	EXO1	PIN domain-like protein [Stereum hirsutum FP-91666 SS1]	Genetic Information Processing	Replication and repair	ko03430//Mismatch repair	K10746	-	GO:0003824//catalytic activity	-
trans_124060	19.09	11.79	8.56	0.35	0.28	0.55	0.27	0.09	0.14	glpF	Glycerol uptake facilitator protein [Phytophthora nicotianae]	-	-	-	-	-	-	GO:0006810//transport;GO:0044699//single-organism process
trans_124110	0.54	0.91	0.96	3.12	3	3.55	3.27	4.25	4.26	rgt-1	tRNA(His) guanylyltransferase [Rhizoctonia solani]	-	-	-	-	-	GO:0016740//transferase activity	-
trans_12425	0.02	0.01	0.02	0.32	0.42	0.47	0.28	0.2	0.28	--	WD repeat-containing protein 96 [Phytophthora nicotianae]	-	-	-	-	-	-	-
trans_12433	1	1.07	0.85	7.24	7.27	6.54	7.86	9.08	8.01	--	-	-	-	-	-	-	-	-
trans_124402	0.12	0.13	0.54	3.52	2.58	3.9	3.23	4.06	2.89	--	Homeodomain-like DNA binding domain-containing transcription factor [Phycomyces blakesleeanus NRRL 1555(-)]	-	-	-	-	-	-	-
trans_124404	0.12	0.49	0.45	9.15	8.98	10.22	5.37	7.88	6.05	tlk2	kinase-like protein [Gonapodya prolifera JEL478]	Environmental Information Processing	Signal transduction	ko04011//MAPK signaling pathway - yeast	K11228	GO:0005819//spindle	GO:0016740//transferase activity	GO:0000281//mitotic cytokinesis;GO:0008152//metabolic process;GO:0022607//cellular component assembly;GO:0040007//growth;GO:0048518//positive regulation of biological process;GO:0050896//response to stimulus;GO:0051128//regulation of cellular component organization;GO:1902589//single-organism organelle organization
trans_124602	9.07	14.37	10.44	35.17	34.81	42.49	39.57	36.33	33.41	OPR1	NADH flavin oxidoreductase/NADH oxidase [Mucor ambiguus]	-	-	-	-	-	-	-
trans_124673	2.67	3.29	4.81	12.91	13.12	12.95	18.84	16.25	17.68	nramp1	Metal Ion (Mn2 -iron) Transporter (Nramp) Family [Phytophthora infestans T30-4]	-	-	-	-	-	-	-
trans_124766	6	7.73	4.91	20.79	21.39	21.43	23.03	21.55	17.73	CCR1	dihydroflavonol-4-reductase protein [Beauveria bassiana ARSEF 2860]	-	-	-	-	-	-	-
trans_124781	7.63	9.26	9.52	28.24	27.72	28.08	26.64	28.85	23.43	hmgA	3-hydroxy-3-methylglutaryl-coenzyme A reductase [Rhizopus delemar RA 99-880]	Metabolism;Metabolism;Metabolism;Metabolism	Global and overview maps;Global and overview maps;Global and overview maps;Metabolism of terpenoids and polyketides	ko01100//Metabolic pathways;ko01110//Biosynthesis of secondary metabolites;ko01130//Biosynthesis of antibiotics;ko00900//Terpenoid backbone biosynthesis	K00021;K00021;K00021;K00021	-	-	-
trans_124817	3.31	4.66	4.02	13.67	14.42	20.15	23.38	19.72	19.24	--	Glycylpeptide N-tetradecanoyltransferase [Phytophthora nicotianae]	Metabolism	Carbohydrate metabolism	ko00030//Pentose phosphate pathway	K00852	-	-	GO:0044237//cellular metabolic process;GO:0044238//primary metabolic process;GO:0071704//organic substance metabolic process
trans_12487	0.65	0.43	0.83	6.83	6.18	5.49	5.37	5.76	4.83	--	-	-	-	-	-	-	-	-
trans_12488	1.47	1.12	0.43	4.18	4.69	4.17	4.58	5.7	5.02	--	-	-	-	-	-	-	-	-
trans_124899	0.49	0.36	0.27	3.07	3.35	2.27	2.65	2.56	1.87	Cdc14a	dual specificity protein [Plasmopara halstedii]	Cellular Processes;Cellular Processes	Cell growth and death;Cell growth and death	ko04113//Meiosis - yeast;ko04111//Cell cycle - yeast	K06639;K06639	-	GO:0004721//phosphoprotein phosphatase activity	GO:0006470//protein dephosphorylation
trans_124944	1.07	3.34	2.49	6.58	9.86	8.26	13.54	11.08	10.69	cmfB	-	-	-	-	-	-	-	-
trans_12495	2.18	2.93	2.02	10.54	11.82	9.05	9.22	9.06	8.34	--	-	-	-	-	-	-	-	-
trans_12511	13.81	27.94	16.07	7.58	7.52	7.29	5.8	6.8	5.63	--	-	-	-	-	-	-	-	-
trans_125117	0.51	0.81	0.25	4.68	3.02	4.95	1.99	2.8	3.1	KIN4C	kif21a protein [Lichtheimia corymbifera JMRC:FSU:9682]	-	-	-	-	-	-	-
trans_12516	0.03	0.03	0.28	2.12	2.01	2.65	1.26	1.53	1.25	--	hypothetical protein PISMIDRAFT_55605, partial [Pisolithus microcarpus 441]	-	-	-	-	-	-	-
trans_12525	2967.14	2183.63	2326.67	343.85	345.09	380.87	326.6	349.13	408.99	apaG	hypothetical protein, variant [Saprolegnia diclina VS20]	-	-	-	-	-	-	-
trans_1254	0.18	1.29	0.59	9.9	6.06	9.31	6.88	5.6	4.98	--	-	-	-	-	-	-	-	-
trans_125432	26.14	69.37	40.86	31.64	17.93	20.74	10.32	17.81	13.77	--	-	-	-	-	-	-	-	-
trans_1255	0.32	0.51	0.12	3.24	4.68	3.69	2.99	2.72	2.51	CDK6	PEK/GCN2 protein kinase [Emergomyces pasteuriana Ep9510]	Cellular Processes;Genetic Information Processing	Transport and catabolism;Folding, sorting and degradation	ko04138//Autophagy - yeast;ko04141//Protein processing in endoplasmic reticulum	K16196;K16196	-	GO:0005488//binding;GO:0016772//transferase activity, transferring phosphorus-containing groups	GO:0033554//cellular response to stress;GO:0044237//cellular metabolic process;GO:0044238//primary metabolic process;GO:0044763//single-organism cellular process;GO:0071704//organic substance metabolic process
trans_12552	3.99	2.94	4.23	21.47	21.47	20.28	21.88	21.5	16.78	METTL7B	Predicted methyltransferase [Ceraceosorus bombacis]	-	-	-	-	-	-	-
trans_125550	9.01	7.14	9.28	15.28	15.1	16.92	27.13	29.13	27.09	STS	arylsulfatase A [Fusarium oxysporum f. sp. pisi HDV247]	-	-	-	-	-	-	-
trans_12563	10.36	8.8	14.5	31.74	27.87	30.71	53.97	62.49	62.61	Dync1h1	Dynein heavy chain [Phytophthora nicotianae]	Cellular Processes	Transport and catabolism	ko04145//Phagosome	K10413	-	-	-
trans_125648	0.9	2.29	2.04	7.12	5.88	8.99	7.88	8.28	6.1	--	F-box/LRR-repeat protein 14 [Phytophthora nicotianae]	-	-	-	-	-	-	-
trans_12581	1.57	1.66	1.28	30.68	32.33	28.27	25.13	25.61	17.39	POLA2	DNA polymerase alpha subunit B [Choanephora cucurbitarum]	Metabolism;Metabolism;Metabolism;Genetic Information Processing	Global and overview maps;Nucleotide metabolism;Nucleotide metabolism;Replication and repair	ko01100//Metabolic pathways;ko00230//Purine metabolism;ko00240//Pyrimidine metabolism;ko03030//DNA replication	K02321;K02321;K02321;K02321	-	-	-
trans_12589	7.96	10.03	9.23	21.94	24.11	23.05	26.3	24.51	25.79	--	DUF2252 superfamily protein-like protein [Aspergillus cristatus]	-	-	-	-	-	-	-
trans_12601	1.34	1.52	1.41	5.38	7.17	5.36	5.71	6.3	5	--	hypothetical protein PAXRUDRAFT_32794 [Paxillus rubicundulus Ve08.2h10]	-	-	-	-	-	-	-
trans_126114	1.92	2.22	2.41	10.09	9.57	9.39	16.34	14.18	12.88	HMGCL	aldolase [Peniophora sp. CONT]	Metabolism;Cellular Processes;Metabolism;Metabolism;Metabolism	Global and overview maps;Transport and catabolism;Amino acid metabolism;Carbohydrate metabolism;Lipid metabolism	ko01100//Metabolic pathways;ko04146//Peroxisome;ko00280//Valine, leucine and isoleucine degradation;ko00650//Butanoate metabolism;ko00072//Synthesis and degradation of ketone bodies	K01640;K01640;K01640;K01640;K01640	-	-	-
trans_126174	16.39	15.92	20.15	46.08	45.49	55.56	56.92	58.91	51.28	HSD17B8	short-chain dehydrogenase/reductase SDR [Mucor ambiguus]	-	-	-	-	-	-	-
trans_126256	3.71	4.76	4.22	17.01	15.03	16.83	17.57	17.88	15.4	KIN4A	Kip1p [Rhizophagus irregularis DAOM 197198w]	-	-	-	-	-	-	-
trans_12627	0.44	0.13	0.08	1.93	2.09	1.75	2.09	1.18	1.44	--	secreted protein [Achlya hypogyna]	-	-	-	-	-	-	-
trans_126388	0.62	0.85	1.19	4.73	4.63	3.66	5.27	4.55	4.31	SLC35B4	UDP-xylose and UDP-N-acetylglucosamine transporter [Mucor ambiguus]	-	-	-	-	-	-	GO:0006810//transport
trans_126409	2.52	3.82	3.65	26.25	24.62	24.18	26.83	26.96	20.43	TUN	Chitobiosyldiphosphodolichol beta-mannosyltransferase [Phytophthora nicotianae]	Metabolism;Metabolism;Metabolism	Global and overview maps;Glycan biosynthesis and metabolism;Glycan biosynthesis and metabolism	ko01100//Metabolic pathways;ko00510//N-Glycan biosynthesis;ko00513//Various types of N-glycan biosynthesis	K03842;K03842;K03842	-	-	-
trans_126538	2.31	2.31	3.01	12.1	10.48	10.54	11.72	18.3	11.73	--	-	-	-	-	-	-	-	-
trans_126686	0.05	0.06	0.13	0.47	0.66	0.46	45.94	49.25	43.8	ABCA1	atp-binding cassette superfamily [Plasmopara halstedii]	-	-	-	-	-	-	-
trans_1269	0	0.02	0	3.23	2.43	2.58	0.68	0.32	0.73	--	-	-	-	-	-	-	-	-
trans_127069	6.2	8.64	6.64	15.02	13.77	13.55	21.78	20.17	19.71	gluD	NAD-dependent glutamate dehydrogenase [Mucor ambiguus]	-	-	-	-	-	-	-
trans_12711	0.89	1.62	1.06	5.57	5.32	4.28	5.39	5.68	5.59	--	-	-	-	-	-	-	-	-
trans_127164	1.58	1.11	1.17	6.44	6.83	8.22	8.08	8.75	5.76	Caur_2266	Succinate--hydroxymethylglutarate CoA-transferase [Phytophthora nicotianae]	-	-	-	-	-	-	-
trans_127231	0.28	0	0.24	3.97	5.79	3.77	2.08	4.48	3.39	--	secreted protein [Achlya hypogyna]	-	-	-	-	-	-	-
trans_127233	0.61	0.29	0.6	6.47	10.18	8.51	7.48	9.16	7.54	--	secreted protein [Achlya hypogyna]	-	-	-	-	-	-	-
trans_127285	0.02	0.07	0.09	20.45	26.29	14.5	1.87	1.91	2.24	--	hypothetical protein H310_00399 [Aphanomyces invadans]	-	-	-	-	-	-	-
trans_127306	1.07	1.31	1.13	6.97	7.17	6.5	5.77	6.03	5.59	--	-	-	-	-	-	-	-	-
trans_127358	4.34	4.78	4.74	10.4	11.15	9.45	14.66	15.07	17.34	HERC2	regulator of chromosome condensation-like protein [Plasmopara halstedii]	-	-	-	-	-	-	-
trans_127398	0.78	1.15	1.04	7.26	8.84	6.21	8.19	8.15	6.15	--	-	-	-	-	-	-	-	-
trans_127405	3.05	3.2	3.14	13.59	13.77	15.43	12.58	12.48	14.01	EVI5	Rab6 GTPase activator GAPCenA and related TBC domain proteins [Plasmopara halstedii]	-	-	-	-	-	-	-
trans_12742	2.75	3.65	3.06	8.93	11.44	9.69	13.07	11.17	10.7	--	integral membrane protein [Metarhizium guizhouense ARSEF 977]	-	-	-	-	-	-	-
trans_12747	4.36	5.03	5.35	35.94	37.74	29.86	30.35	36.46	28.06	MNS4	secreted protein [Thraustotheca clavata]	Genetic Information Processing	Folding, sorting and degradation	ko04141//Protein processing in endoplasmic reticulum	K10084	-	-	-
trans_127471	4.02	5.42	3.84	9.2	7.64	8.22	14.58	13.01	14	--	-	-	-	-	-	-	-	-
trans_127504	15.04	13.16	7.46	4.31	4.58	4.26	4.24	4.77	5.18	--	-	-	-	-	-	-	-	-
trans_127527	2.3	1.99	2.4	15.05	15.45	16.67	16.62	16.35	12.87	--	Tip elongation aberrant protein-like protein [Acremonium chrysogenum ATCC 11550]	-	-	-	-	-	-	-
trans_127538	12.25	10.88	12.34	22.5	21.67	23.89	38.4	39.31	46.71	Nqo1	ribosyldihydronicotinamide dehydrogenase [quinone] [Kluyveromyces marxianus]	-	-	-	-	-	-	-
trans_127552	106.93	53.49	121.54	18.58	20.14	18.97	8.01	9.78	8.14	--	-	-	-	-	-	-	-	-
trans_127598	28.62	35.51	13.82	11.47	9.62	10.47	4.99	6.35	6.93	--	-	-	-	-	-	-	-	-
trans_127636	1127.6	1531.71	920.53	178.13	126.61	255.74	37.76	42.69	58.17	--	-	-	-	-	-	-	-	-
trans_127648	2.6	3.22	2.86	17.14	13.76	15.76	11.17	11.08	10.02	larO	P-loop containing nucleoside triphosphate hydrolase protein [Saitoella complicata NRRL Y-17804]	-	-	-	-	-	-	-
trans_127806	0.36	0.88	0.48	4.6	3.72	4.25	3.88	3.29	2.99	Catspere	ATPase, AFG1-like domain-containing protein [Rozella allomycis CSF55]	-	-	-	-	-	-	-
trans_127894	6.17	4.81	5.63	18.87	17.61	17.49	19.56	21.55	17.65	At4g22990	spx domain-containing membrane protein [Plasmopara halstedii]	-	-	-	-	-	-	-
trans_128067	51.18	32.52	64.8	44.34	39.82	39.55	23.85	25.8	22.42	BASS4	CIC11C00000000345 [[Candida] intermedia]	-	-	-	-	-	-	-
trans_128090	0.46	0.32	0.31	3.54	3.57	3.38	3.89	3.63	2.81	--	-	-	-	-	-	-	-	-
trans_1281	0.09	1.44	0.86	11.35	8.15	11.08	13.67	12.75	14.32	gst-1	Thioredoxin-like fold domain-containing protein [Rozella allomycis CSF55]	-	-	-	-	-	-	-
trans_128135	2	1.99	2.43	8.18	7.66	7.32	9.26	9.6	7.73	--	hypothetical protein, variant 8 [Phytophthora parasitica INRA-310]	-	-	-	-	-	-	-
trans_128136	4.26	4.21	2.38	22.32	20.65	18.9	16.98	14.61	12.99	--	Methyltransferase protein 13 [Phytophthora nicotianae]	-	-	-	-	-	-	-
trans_128151	0.55	0.96	1.06	5.71	6.2	5.98	6.68	6.23	5.95	--	-	-	-	-	-	-	-	-
trans_128152	1.08	1	0.97	5.66	7.14	5.52	5.91	5.01	5.3	--	hypothetical protein MVEG_02160 [Mortierella verticillata NRRL 6337]	-	-	-	-	-	-	-
trans_128161	1.6	1.51	1.28	7.71	7.64	7.66	6.34	6.7	7.24	--	-	-	-	-	-	-	-	-
trans_128165	0.43	0.5	0.39	26.08	27.21	18.94	30.58	30.38	19.2	--	-	-	-	-	-	-	-	-
trans_128210	3.39	3.8	3.35	10.68	11.78	11.5	16.48	14.63	16.11	--	-	-	-	-	-	-	-	-
trans_12825	1398.5	903.39	1179.33	371.92	336.91	337.72	237.11	269.68	283.58	--	-	-	-	-	-	-	-	-
trans_128271	0.54	1.51	0.88	7.09	6.18	6.85	4.62	5.96	5.29	--	Enkurin domain [Plasmopara halstedii]	-	-	-	-	-	-	-
trans_128296	5.65	8.69	7.02	28.91	27.93	27.26	28.41	29.13	28.34	SPAC328.01c	exportin-5-like protein [Phytophthora infestans T30-4]	Genetic Information Processing	Translation	ko03013//RNA transport	K14289	-	-	-
trans_12833	72.1	27.52	36.55	14.63	15.31	16.28	9.11	16.68	14.6	--	-	-	-	-	-	-	-	-
trans_128429	0.36	0.31	0.4	2.53	2.03	1.77	2.19	1.8	1.99	--	-	-	-	-	-	-	-	-
trans_128445	18.71	20.14	15.92	3.23	3.23	3.67	3.29	2.8	2.29	--	-	-	-	-	-	-	-	-
trans_128457	158.68	96.03	112.95	40.24	51.97	36.87	10.99	18.29	14.61	--	-	-	-	-	-	-	-	-
trans_128637	2.28	2.03	1.7	9.2	10.7	8.61	8.69	10.47	7.94	--	-	-	-	-	-	-	-	-
trans_128712	0.17	0.35	0.33	2.78	3.9	3.53	3.97	4.28	4.67	TTLL12	Tubulin--tyrosine ligase protein 12 [Phytophthora nicotianae]	-	-	-	-	-	-	-
trans_128758	0.3	1.05	1.08	5.04	5.12	4.92	5.99	6.7	5.01	CPB1	hypothetical protein PHYSODRAFT_564892 [Phytophthora sojae]	-	-	-	-	-	-	-
trans_128761	0.24	0.16	0.13	8.42	9.36	7.01	6.25	8.24	4.56	--	-	-	-	-	-	-	-	-
trans_128765	0.36	0.44	0.25	3.55	3.22	2.78	3.61	2.47	2.56	--	hypothetical protein ST47_g1341 [Ascochyta rabiei]	-	-	-	-	-	-	-
trans_128793	1.28	1.49	1.21	9.64	8.98	8.3	8.67	8.68	9.62	--	conserved hypothetical protein [Albugo laibachii Nc14]	-	-	-	-	-	-	-
trans_12882	1.13	1.92	2.11	24.41	23.77	25.36	24.49	22.33	20.76	--	PQQ enzyme repeat protein [Cryptococcus gattii VGIV IND107]	-	-	-	-	-	-	-
trans_128820	5.87	10.13	7.38	43.79	34.48	40.62	28.1	31.19	29.14	ZIFL2	mfs transporter [Lichtheimia corymbifera JMRC:FSU:9682]	-	-	-	-	-	-	-
trans_128870	2	1.56	1.59	30.1	36.4	23.03	25.23	37.79	26.21	--	-	-	-	-	-	-	-	-
trans_1289	0.82	0.89	0.94	4.77	6.11	4.5	4.47	4.37	4.53	--	-	-	-	-	-	-	-	-
trans_12891	0	0	0.02	0.84	1.13	1.05	0.71	0.42	0.44	--	-	-	-	-	-	-	-	-
trans_128931	14.91	11.87	7.94	59.89	76.43	52.33	39.1	46.95	33.28	--	Checkpoint protein hus1 [Phytophthora nicotianae]	-	-	-	-	-	-	-
trans_128958	1.33	2.12	1.62	7.41	7.28	6.87	6.95	8.48	8.39	DDB_G0275853	hypothetical protein SDRG_05030 [Saprolegnia diclina VS20]	-	-	-	-	-	-	-
trans_129025	1.8	1.73	1.28	16.52	21.62	15.7	12.6	17.51	13.67	--	hypothetical protein FOQG_13116 [Fusarium oxysporum f. sp. raphani 54005]	-	-	-	-	-	-	-
trans_129094	35.63	29.46	22.3	19.46	17.48	22.6	13.28	13.66	14.02	--	-	-	-	-	-	-	-	-
trans_129114	1.19	0.75	0.45	10.45	9.26	9.35	10.68	10.33	9.83	lact-2	beta-lactamase/transpeptidase-like protein [Conidiobolus coronatus NRRL 28638]	-	-	-	-	-	-	-
trans_129275	1.41	1.95	1.19	10.01	10.04	11.26	9.68	8.11	7.98	--	hypothetical protein H257_02752 [Aphanomyces astaci]	-	-	-	-	-	-	-
trans_129292	0.8	1.54	1.05	9.78	8.86	8.69	9.24	9.99	8.17	--	conserved hypothetical protein [Phytophthora infestans T30-4]	-	-	-	-	-	-	-
trans_129408	1.36	1.34	1.21	13.58	10.62	11.47	11.97	11.65	12.74	--	-	-	-	-	-	-	-	-
trans_129460	2.81	3.58	2.98	24.02	20.88	22.76	12.25	14.18	12.38	--	-	-	-	-	-	-	-	-
trans_129471	0.45	0.41	0.81	4.6	5.3	6.16	3.91	4.38	4.58	--	hypothetical protein AYO20_00810 [Fonsecaea nubica]	-	-	-	-	-	-	-
trans_129482	4.63	6.92	7.98	15.3	16.32	16.92	22.22	30.03	23.36	Pggt1b	protein farnesyltransferase/geranylgeranyltransferase type-1 subunit alpha [Mucor circinelloides f. circinelloides 1006PhL]	-	-	-	-	-	-	-
trans_129510	4.72	4.43	4.41	32.17	33.41	31.07	22.77	23.52	17.59	--	-	-	-	-	-	-	-	-
trans_129595	0.28	0.4	0.15	2.33	2.43	1.95	2.99	2.27	2.61	--	hypothetical protein DACRYDRAFT_23879 [Dacryopinax primogenitus]	-	-	-	-	-	-	-
trans_12964	7.54	6.43	4.86	0	0.14	0	42.34	52.76	52.71	--	Mkk2p [Rhizophagus irregularis DAOM 197198w]	-	-	-	-	-	-	-
trans_129647	18.53	22.36	7.08	4.13	3.18	3.78	6.91	8.69	7.54	--	RNI-like protein [Mortierella elongata AG-77]	-	-	-	-	-	-	-
trans_129690	1.7	1.42	1.08	4.83	4.58	4.05	5.64	6.66	6.27	--	hypothetical protein SPRG_02712 [Saprolegnia parasitica CBS 223.65]	-	-	-	-	-	-	-
trans_129717	15.71	8.67	8.59	6.07	5.44	5.55	5.18	6	4.88	--	-	-	-	-	-	-	-	-
trans_129737	0.27	0.52	0.05	3.69	3.34	3.22	1.79	2.47	1.81	Khk	ketohexokinase-like [Mucor ambiguus]	-	-	-	-	-	-	-
trans_12984	0	0.06	0	0	0	0	0.68	1.13	0.71	--	hypothetical protein O9G_000502 [Rozella allomycis CSF55]	-	-	-	-	-	-	-
trans_129847	5.88	7.89	8.04	22.62	19.79	19.14	24.25	23.35	23.06	TRAPPC8	Protein with predicted involvement in meiosis (GSG1) [Plasmopara halstedii]	-	-	-	-	-	-	-
trans_129858	0.72	0.95	1.03	4.52	4.77	3.92	3.98	4.62	3.84	Art7	arginine N-methyltransferase 7 protein [Phytophthora nicotianae]	-	-	-	-	-	-	-
trans_129887	2.86	3.08	3.44	11.47	7.98	12.57	17.42	15.22	16.51	--	-	-	-	-	-	-	-	-
trans_1299	8.28	17.75	10.3	8.99	5.54	7.25	2.68	4.55	2.16	--	-	-	-	-	-	-	-	-
trans_12991	0.28	0.59	0.19	0	0	0	1.22	3.56	2.26	--	-	-	-	-	-	-	-	-
trans_129977	3.07	4.58	2.78	15.09	14.31	13.87	11.13	11.77	10.7	--	-	-	-	-	-	-	-	-
trans_129981	1.68	1.69	1.49	9.09	8.33	8.51	7.87	7.95	6.78	--	-	-	-	-	-	-	-	-
trans_130028	3.91	6.36	2.19	24.2	20.15	24.71	18.92	23.19	17.81	gins1	DNA replication complex GINS protein PSF1 [Phytophthora infestans T30-4]	-	-	-	-	-	-	-
trans_13006	0	0.11	0	0	0	0	2.64	2.37	1.01	--	-	-	-	-	-	-	-	-
trans_130217	3.64	6.23	5.16	23.28	21.11	20.17	18.38	17.64	17.53	--	-	-	-	-	-	-	-	-
trans_13023	0	0	0	0	0	0	0.71	1.71	0.42	--	-	-	-	-	-	-	-	-
trans_13040	0.08	0.1	0	0	0	0	0.49	0.73	0.41	--	-	-	-	-	-	-	-	-
trans_13046	97.33	84.46	122.01	0.04	0	0.04	26.6	29.37	31.63	--	-	-	-	-	-	-	-	-
trans_13047	29.33	26.34	40.65	0.05	0	0.05	8.5	9.71	10.48	--	-	-	-	-	-	-	-	-
trans_130506	0.78	2.26	1.59	5.99	6.14	5.18	6.39	6.41	6.03	--	Phytochelatin synthase domain-containing protein [Rozella allomycis CSF55]	-	-	-	-	-	-	-
trans_130519	0.84	1.8	0.87	3.82	3.51	4.25	8.98	9.21	9.03	NGR_a02510	amidohydrolase 2 [Gonapodya prolifera JEL478]	-	-	-	-	-	-	-
trans_13055	0	0.09	0.09	0	0	0	1.09	2.1	1.77	--	-	-	-	-	-	-	-	-
trans_130559	0.61	0.67	0.63	3.75	4	3.17	2.94	3.6	3.37	--	-	-	-	-	-	-	-	-
trans_13060	0.59	0.61	0.48	0	0	0	3.95	5.24	2.73	--	-	-	-	-	-	-	-	-
trans_130661	0.58	0.86	0.43	5.52	5.28	5.75	5.05	6.06	4.32	Abtb1	substrate adaptor for cullin 3 ubiquitin ligasebtb3 [Lichtheimia corymbifera JMRC:FSU:9682]	-	-	-	-	-	-	-
trans_130672	7.4	9.42	8.91	23	22.47	20.8	26.07	25.49	24.62	--	Major Facilitator Superfamily (MFS) [Phytophthora infestans T30-4]	-	-	-	-	-	-	-
trans_130692	0.84	0.96	0.83	7.87	8.77	6.04	4.77	5.1	4.6	--	hypothetical protein H257_01026 [Aphanomyces astaci]	-	-	-	-	-	-	-
trans_130708	2.76	3.12	1.97	11.99	12.67	10.31	10.07	11.76	7.98	Dhrsx	NAD(P)-binding protein [Mortierella elongata AG-77]	Metabolism;Metabolism;Metabolism;Metabolism;Metabolism;Metabolism	Global and overview maps;Global and overview maps;Global and overview maps;Lipid metabolism;Lipid metabolism;Metabolism of cofactors and vitamins	ko01100//Metabolic pathways;ko01130//Biosynthesis of antibiotics;ko01212//Fatty acid metabolism;ko00061//Fatty acid biosynthesis;ko01040//Biosynthesis of unsaturated fatty acids;ko00780//Biotin metabolism	K00059;K00059;K00059;K00059;K00059;K00059	-	-	-
trans_130727	3.48	4.93	3.15	15.98	15.62	14.72	13.42	14.44	12.68	--	RAB6A-GEF complex partner protein 2 [Valsa mali]	-	-	-	-	-	-	-
trans_130785	0.54	0.69	0.2	7.73	9.56	5.2	5.92	6.82	3.83	XRCC2	DNA repair protein XRCC2, partial [Termitomyces sp. J132]	-	-	-	-	-	-	-
trans_130804	0.2	0.04	0	5.64	6.27	6.49	1.49	1.51	1.18	--	-	-	-	-	-	-	-	-
trans_130872	0.57	1.19	0.84	3.39	2.76	2.34	3.04	3.53	3.1	--	-	-	-	-	-	-	-	-
trans_130886	1.34	2.34	1.93	7.91	6.73	7.72	7.58	8.41	9.88	--	hypothetical protein H310_09280 [Aphanomyces invadans]	-	-	-	-	-	-	-
trans_130947	1.83	3.07	1.69	8.8	8.98	9.75	7.51	8.58	8.72	--	-	-	-	-	-	-	-	-
trans_130959	2.09	2.88	2.53	10.52	11.44	11.18	7.76	9.39	9.77	--	hypothetical protein CONLIGDRAFT_600992 [Coniochaeta ligniaria NRRL 30616]	-	-	-	-	-	-	-
trans_130997	1.19	2.18	1.91	5.07	4.64	4.79	7.37	6.94	7.79	OFUT24	-	-	-	-	-	-	-	-
trans_131002	0.68	1.01	0.45	7.07	6.51	6.44	5.42	5.85	4.89	--	hypothetical protein L917_19873 [Phytophthora parasitica]	-	-	-	-	-	-	-
trans_131019	0.35	0.92	0.59	5.56	6.1	5.69	4.48	3.92	3.72	--	-	-	-	-	-	-	-	-
trans_131031	1.43	0.41	0.64	4.81	5.8	5.6	7.2	5.61	4.85	ASMTL	N-acetylserotonin O-methyltransferase protein [Phytophthora nicotianae]	-	-	-	-	-	-	-
trans_13104	0.47	0.31	0.15	0	0	0	1.71	3.04	1.87	Sts	sulfatase [Colletotrichum gloeosporioides Nara gc5]	Metabolism	Lipid metabolism	ko00600//Sphingolipid metabolism	K01130	-	-	-
trans_131042	2.81	4.44	2.12	8.57	6.09	6.21	9.78	10.88	9.35	--	secreted protein [Thraustotheca clavata]	-	-	-	-	-	-	-
trans_13105	0.63	0.44	0.35	0	0	0	3.02	5.29	2.89	--	-	-	-	-	-	-	-	-
trans_131052	2.72	1.77	2.88	14.34	15.25	14.81	15.81	14.96	14	quiP	N-terminal nucleophile aminohydrolase [Gonapodya prolifera JEL478]	-	-	-	-	-	-	-
trans_13107	0.16	0.56	0.35	0	0	0	1.65	3.27	2.06	--	-	-	-	-	-	-	-	-
trans_131144	0.15	0.16	0.5	0.24	0.48	0.23	0	0	0	--	-	-	-	-	-	-	-	-
trans_131191	0.28	0.35	0.34	3.17	3.23	3.12	3.49	3.42	3.41	primpol	DNA primase, UL52/UL70 type, Herpesviridae [Plasmopara halstedii]	-	-	-	-	-	-	-
trans_131194	0.7	0.58	0.31	2.53	4.2	3.77	3.86	4.18	3.6	--	-	-	-	-	-	-	-	-
trans_13128	5.86	7.68	4.75	0	0	0	63.85	71.83	52.42	--	-	-	-	-	-	-	-	-
trans_131299	0.45	0.72	0.5	5.41	7.76	5.15	5.64	6.59	4.7	--	-	-	-	-	-	-	-	-
trans_13131	4.93	7.49	5.22	0.02	0.02	0.02	38.29	47.37	36.53	--	-	-	-	-	-	-	-	-
trans_13138	1.88	1.74	1.9	17.51	21.65	16	12.05	14.51	10.41	STK17A	kinase-like protein, partial [Calocera cornea HHB12733]	Cellular Processes;Genetic Information Processing	Transport and catabolism;Folding, sorting and degradation	ko04138//Autophagy - yeast;ko04141//Protein processing in endoplasmic reticulum	K16196;K16196	-	GO:0003824//catalytic activity;GO:0005488//binding	GO:0044237//cellular metabolic process
trans_13139	0.34	0.38	0.32	0.41	1.17	0.34	1.7	2.85	1.76	--	-	-	-	-	-	-	-	-
trans_131414	5.05	5.92	5.19	14.23	16.63	13.73	15.62	18.13	15.71	Cog6	conserved oligomeric golgi complex subunit 6 [Lichtheimia corymbifera JMRC:FSU:9682]	-	-	-	-	-	-	-
trans_1315	2.57	2.86	1	12.05	13.47	10.32	8.12	11.56	8.98	--	-	-	-	-	-	-	-	-
trans_131548	0.5	0.78	0.44	6.96	8.76	5.48	5.18	7.37	5.49	Upf1	Hcs1p [Rhizophagus irregularis DAOM 197198w]	Genetic Information Processing	Replication and repair	ko03030//DNA replication	K10742	-	-	-
trans_131587	0.62	1.66	0.39	27.39	36.41	22.86	19.84	21.26	15.57	--	GRF zinc finger [Colletotrichum graminicola M1.001]	-	-	-	-	-	-	-
trans_131624	21.17	24.65	20.8	6.26	6.13	5.14	5.28	5.34	5.37	--	-	-	-	-	-	-	-	-
trans_131692	2.62	3.52	3.91	13.15	13.7	12.08	10.51	11.5	9.86	RH17	RecName: Full=ATP-dependent RNA helicase dbp7	-	-	-	-	-	-	-
trans_131717	1.79	2.29	3.47	7.7	6.93	8.69	13.57	13.43	12.57	--	-	-	-	-	-	-	-	-
trans_131773	1.74	1.55	1.25	7.69	7.18	6.72	6.84	7.18	6.73	--	-	-	-	-	-	-	-	-
trans_131831	2.37	3.71	2.67	9.45	8.37	8.98	11.86	9.53	11.25	XYLT	Glycosyltransferase AER61, uncharacterized [Penicillium griseofulvum]	Metabolism	Glycan biosynthesis and metabolism	ko00514//Other types of O-glycan biosynthesis	K18134	-	-	-
trans_131841	0.59	0.64	1.07	2.22	1.97	2.11	2.99	3.02	3.55	Ahi1	Jouberin [Phytophthora nicotianae]	-	-	-	-	-	-	-
trans_131884	1.65	1.61	2.46	10.14	9.63	7.53	8.93	11.43	9.84	--	-	-	-	-	-	-	-	-
trans_131908	2.71	2.81	3.26	30.16	33.26	25.83	27.73	25.19	27.19	--	secreted protein [Thraustotheca clavata]	-	-	-	-	-	-	-
trans_13197	0.09	0.11	0.16	0.46	0.48	0.5	0.55	0.7	0.81	--	-	-	-	-	-	-	-	-
trans_132042	4.46	4.86	6.04	17.82	18.97	18.47	20.85	21.02	20.27	--	low quality protein: nitrogen permease regulator 3-like protein [Plasmopara halstedii]	-	-	-	-	-	-	-
trans_132090	3.61	3.12	3.32	36.43	41.44	34.24	33.94	33.96	25.42	hir-1	Histone transcription regulator HIRA, WD repeat superfamily [Plasmopara halstedii]	-	-	-	-	-	-	-
trans_132136	12.98	17.75	14.65	20.89	25.2	23.99	50.7	47.27	43.31	iolA2	methylmalonate-semialdehyde dehydrogenase (acylating) [Phytophthora parasitica P1569]	Metabolism;Metabolism;Metabolism;Metabolism;Metabolism;Metabolism	Global and overview maps;Global and overview maps;Amino acid metabolism;Carbohydrate metabolism;Carbohydrate metabolism;Metabolism of other amino acids	ko01100//Metabolic pathways;ko01200//Carbon metabolism;ko00280//Valine, leucine and isoleucine degradation;ko00562//Inositol phosphate metabolism;ko00640//Propanoate metabolism;ko00410//beta-Alanine metabolism	K00140;K00140;K00140;K00140;K00140;K00140	-	GO:0016491//oxidoreductase activity	GO:0008152//metabolic process
trans_132149	2.47	2.23	3.32	7.64	7.51	7.75	21.17	20.06	23.56	gbpC	RNI-like protein [Mortierella elongata AG-77]	-	-	-	-	-	-	-
trans_132195	2.66	2.92	2.9	23.86	23.34	20.8	19.48	20.16	17.1	HERC6	FOG: RCC1 domain [Plasmopara halstedii]	-	-	-	-	-	-	-
trans_132198	0	0	0	0.32	0.61	0.35	0.34	0.37	0.28	--	-	-	-	-	-	-	-	-
trans_132234	1.42	1.58	0.43	17.51	16.67	14.55	11.06	10.34	9.17	GINS2	dna replication complex gins protein psf2 [Plasmopara halstedii]	-	-	-	-	-	-	-
trans_132263	5.9	6.52	6.38	54.77	51.34	52.98	29.62	29.68	27.22	TOP2	dna topoisomerase 2 [Plasmopara halstedii]	-	-	-	-	-	GO:0016853//isomerase activity	-
trans_132348	0.04	0.21	0.07	4.55	4.66	4.73	1.03	1.47	1.11	--	ADAM 8 precursor [Metarhizium album ARSEF 1941]	-	-	-	-	-	-	-
trans_13239	0	0.06	0	0.59	0.8	0.26	0.66	1.99	2	dut	Piso0_004782 [Millerozyma farinosa CBS 7064]	Metabolism;Metabolism	Global and overview maps;Nucleotide metabolism	ko01100//Metabolic pathways;ko00240//Pyrimidine metabolism	K01520;K01520	-	GO:0016787//hydrolase activity	-
trans_132450	0.63	0.68	1.02	86.5	116.83	65.24	50.36	54.81	42.11	--	-	-	-	-	-	-	-	-
trans_132461	1.46	2.37	1.25	5.61	4.83	5.3	6.88	7.21	6.26	--	-	-	-	-	-	-	-	-
trans_132503	0.26	0.09	0.19	8.8	7.89	8.18	7.64	8.93	5.88	COMMD4	-	-	-	-	-	-	-	-
trans_132537	13.25	11.5	13.54	27.25	30.12	30.76	41.21	41.76	41.09	UKL4	PRTase-like protein [Rhodotorula sp. JG-1b]	Metabolism;Metabolism	Global and overview maps;Nucleotide metabolism	ko01100//Metabolic pathways;ko00240//Pyrimidine metabolism	K00761;K00761	-	-	-
trans_132767	240.7	129.26	195.3	32.42	30.72	34.72	13.05	15.55	15.62	--	-	-	-	-	-	-	-	-
trans_132773	7.65	11.48	9.8	14.5	14.73	16.89	27.52	26.45	25.67	--	hypothetical protein H257_10003 [Aphanomyces astaci]	-	-	-	-	-	-	-
trans_132781	1.68	1.98	0.8	10.7	8.59	8.09	5.57	6.46	6.15	--	-	-	-	-	-	-	-	-
trans_132798	1.45	1.69	1.32	0.81	0.57	1.9	0.46	0.62	0.88	--	-	-	-	-	-	-	-	-
trans_132822	0.45	0.66	0.56	3.18	3.51	2.68	3.64	3.75	3.07	--	-	-	-	-	-	-	-	-
trans_132853	8.32	10.04	12.28	40.95	44.63	45.38	42.45	39.98	39.9	tesB	acyl-coenzyme a thioesterase 8 [Lichtheimia corymbifera JMRC:FSU:9682]	-	-	-	-	-	-	-
trans_13288	0.41	0.5	0.45	6.95	7.53	5.92	3.62	3.61	3.12	Stk36	Pkinase-domain-containing protein [Dichomitus squalens LYAD-421 SS1]	Cellular Processes;Genetic Information Processing	Transport and catabolism;Folding, sorting and degradation	ko04138//Autophagy - yeast;ko04141//Protein processing in endoplasmic reticulum	K16196;K16196	-	GO:0016772//transferase activity, transferring phosphorus-containing groups	GO:0033554//cellular response to stress;GO:0044237//cellular metabolic process;GO:0044238//primary metabolic process;GO:0044763//single-organism cellular process;GO:0071704//organic substance metabolic process
trans_13289	0.65	0.08	0.18	5.53	5.22	3.82	2.92	2.85	2.3	--	hypothetical protein SPRG_15725 [Saprolegnia parasitica CBS 223.65]	-	-	-	-	-	-	-
trans_132892	4.44	8.53	4.93	27.82	27.55	28.41	19.99	20.6	17.66	--	Condensin-2 complex subunit G2 [Phytophthora nicotianae]	-	-	-	-	-	-	-
trans_13290	0.58	1.4	0.68	4.56	3.98	3.67	4.78	4.53	5.24	--	-	-	-	-	-	-	-	-
trans_132910	2.3	3.45	1.92	8.71	8.66	8.29	7.05	7.56	7.45	--	-	-	-	-	-	-	-	-
trans_13294	17.13	24.73	12.16	289.24	337.45	259.5	226.35	288.78	187.14	--	-	-	-	-	-	-	-	-
trans_13295	1.29	1.95	1.69	9.05	8.97	8.63	11.03	9.08	9.56	VCPIP1	-	-	-	-	-	-	-	-
trans_133074	129.5	56.65	34.49	24.14	17.15	23.4	11.37	13.17	13.21	--	-	-	-	-	-	-	-	-
trans_133107	3.39	3.17	3.44	23.44	20.05	22.6	11.38	11.49	11.19	--	SAP domain [Plasmopara halstedii]	-	-	-	-	-	-	-
trans_133129	2.27	2.64	2.24	8.08	7.39	8.41	9.24	9.58	9.53	--	-	-	-	-	-	-	-	-
trans_133170	0.89	2.04	0.83	13.3	15.3	11.7	14.64	12.8	11.28	--	-	-	-	-	-	-	-	-
trans_133214	21.74	19.25	7.05	8.67	8.3	6.49	8.15	5.85	7.46	--	-	-	-	-	-	-	-	-
trans_133220	109.15	134.51	215.21	42.98	37.66	38.6	42.39	59.3	63.05	--	GQ67_01391T0 [Komagataella phaffii]	-	-	-	-	-	-	-
trans_13325	1.33	1.65	0.44	0	0.5	0.37	0	0	0	--	-	-	-	-	-	-	-	-
trans_133256	9.27	9.53	13.71	53.66	52.59	56.11	50.23	49.29	45.46	Hsd3b1	sterol-4-alpha-carboxylate 3-dehydrogenase [Conidiobolus coronatus NRRL 28638]	Metabolism;Metabolism;Metabolism	Global and overview maps;Global and overview maps;Lipid metabolism	ko01100//Metabolic pathways;ko01130//Biosynthesis of antibiotics;ko00100//Steroid biosynthesis	K07748;K07748;K07748	-	-	-
trans_133454	10.07	8.8	9.65	41.55	44.37	41.36	37.57	39.89	32.06	TOP6B	DNA topoisomerase VI, B subunit, variant [Aphanomyces astaci]	-	-	-	-	-	-	-
trans_133460	133.46	123.27	62.56	65.76	63.08	58.65	40.51	46.94	40.55	--	hypothetical protein SDRG_12789 [Saprolegnia diclina VS20]	-	-	-	-	-	-	-
trans_133508	2.95	5.45	3.15	48.76	55.51	44.3	44.51	45.03	34.43	--	-	-	-	-	-	-	-	-
trans_133515	1.76	1.99	1.28	9.76	9.52	10.08	8.05	7.99	7.13	--	oxidoreductase FAD/NAD(P)-binding protein [Coprinopsis cinerea okayama7#130]	-	-	-	-	-	-	-
trans_133522	4.45	11.68	5.38	2.05	2.47	2.71	2.58	1.47	2.37	--	hypothetical protein HMPREF1544_01804 [Mucor circinelloides f. circinelloides 1006PhL]	-	-	-	-	-	-	-
trans_133554	3.03	3.81	3.97	11.69	14.52	13.13	13.78	11.42	12.48	truD	Pseudouridine synthase [Glarea lozoyensis ATCC 20868]	-	-	-	-	-	-	-
trans_133563	0.45	0.61	0.42	2.82	2.46	2.56	2.28	2.72	2.73	--	-	-	-	-	-	-	-	-
trans_133620	97.37	83.33	77.01	13.12	11.97	15.35	6.8	7.25	9.8	--	-	-	-	-	-	-	-	-
trans_133626	1.1	2.47	0.98	18.02	17.22	13.15	16.36	17.75	12.41	Zgrf1	prematurely terminated mrna decay factor-like [Lichtheimia corymbifera JMRC:FSU:9682]	Genetic Information Processing;Genetic Information Processing	Translation;Translation	ko03013//RNA transport;ko03015//mRNA surveillance pathway	K14326;K14326	-	-	-
trans_133692	0.44	0.84	0.79	18.32	16.75	15.79	3.95	4.93	4.32	--	-	-	-	-	-	-	-	-
trans_13373	2.87	3.22	2.47	16.42	18.96	14.59	13.56	15.24	12.06	--	Serine/threonine-protein kinase svkA [Phytophthora nicotianae]	-	-	-	-	-	-	-
trans_13374	1.25	2.45	2.89	10.74	10.23	10.72	9.35	10.28	7.77	apm2	AP-2 complex subunit mu [Phytophthora infestans T30-4]	Cellular Processes	Transport and catabolism	ko04144//Endocytosis	K11826	-	-	GO:0006810//transport
trans_133757	0.77	0.83	0.85	7.02	7.23	5.26	9.25	9.45	7.54	mgtA	secreted protein, partial [Thraustotheca clavata]	-	-	-	-	-	-	-
trans_133762	27.84	24.18	8.57	7.78	8.3	7.87	9.96	6.72	10.93	--	-	-	-	-	-	-	-	-
trans_133798	2.87	3.95	3.13	9.96	7.49	9.19	12.82	12.47	13.63	--	hypothetical protein PHYSODRAFT_337880 [Phytophthora sojae]	-	-	-	-	-	-	-
trans_133855	0.43	0.69	0.63	4.37	3.66	4.37	4.22	4.3	3.78	--	-	-	-	-	-	-	-	-
trans_1339	1.03	1.2	1.05	10.18	9.83	7.64	9.71	9.81	7.67	--	Leucine-rich repeat-containing protein 40 [Phytophthora nicotianae]	-	-	-	-	-	-	-
trans_133932	5.12	5.55	2.11	0.61	1.47	1.69	1.19	3.22	1.87	DNAJB4	dnaj homolog subfamily b member 1-like [Lichtheimia corymbifera JMRC:FSU:9682]	-	-	-	-	-	-	-
trans_134012	0.14	0.19	0.5	2.48	4.06	2.38	1.62	3.01	2.02	--	-	-	-	-	-	-	-	-
trans_134028	4.59	4	2.88	3.03	2.41	2.35	1.25	1.49	2.14	--	-	-	-	-	-	-	-	-
trans_134031	0.59	1.47	0.81	2.69	3.11	1.58	4.71	3.74	3.42	Mettl20	S-adenosyl-L-methionine-dependent methyltransferase [Fibulorhizoctonia sp. CBS 109695]	-	-	-	-	-	-	-
trans_134116	1.29	1.38	0.87	3.95	3.34	3.29	4.31	3.69	3.84	pirA	Cytoplasmic FMR1-interacting protein 1 [Phytophthora nicotianae]	-	-	-	-	-	-	-
trans_134157	3.31	5.58	4.27	25.6	22.62	27.3	14.72	13.93	13.96	CAPH	chromosome condensation complex Condensin, subunit H [Zymoseptoria tritici IPO323]	Cellular Processes	Cell growth and death	ko04111//Cell cycle - yeast	K06676	-	-	GO:0044763//single-organism cellular process
trans_13416	0.05	0.29	0.26	2.13	2.6	1.48	1.74	1.72	1.4	--	-	-	-	-	-	-	-	-
trans_134173	3.07	3.93	3.55	15.65	16.66	16.13	14.03	15.6	13.25	--	-	-	-	-	-	-	-	-
trans_13423	1.13	1.56	0	8.72	8.55	7.47	6.25	10.03	6.82	--	-	-	-	-	-	-	-	-
trans_13424	4.85	3.36	6.85	41.19	42.07	37.45	37.4	41.37	36.49	--	RNI-like protein [Gonapodya prolifera JEL478]	-	-	-	-	-	-	-
trans_13425	5.51	4.94	5.69	25.14	20.01	22.97	28.85	29.31	27.93	--	-	-	-	-	-	-	-	-
trans_134359	29.9	26.84	28.24	13.79	13.19	12.73	11.68	11.5	12.19	--	Acyl-CoA N-acyltransferase [Penicillium roqueforti FM164]	-	-	-	-	-	-	-
trans_134415	2.74	6.26	4.14	16.89	18.39	15.59	15.41	19.29	15.13	cbr4	3-ketoacyl-acp reductase [Plasmopara halstedii]	-	-	-	-	-	-	-
trans_134435	59.18	64.78	66.54	5.58	3.41	9.26	6.44	7.86	11.58	Gld	GMC oxidoreductase [Calocera viscosa TUFC12733]	Metabolism;Metabolism	Global and overview maps;Amino acid metabolism	ko01100//Metabolic pathways;ko00260//Glycine, serine and threonine metabolism	K00108;K00108	-	-	-
trans_134464	12.11	15.58	8.61	3.27	4.16	3.73	3.63	4	3.14	--	-	-	-	-	-	-	-	-
trans_13450	0.95	1.53	0.87	9.51	13.16	10.23	8.2	7.02	7.74	CDK6	PEK/GCN2 protein kinase [Paracoccidioides brasiliensis Pb03]	Cellular Processes;Genetic Information Processing	Transport and catabolism;Folding, sorting and degradation	ko04138//Autophagy - yeast;ko04141//Protein processing in endoplasmic reticulum	K16196;K16196	-	GO:0016740//transferase activity	GO:0033554//cellular response to stress;GO:0044237//cellular metabolic process;GO:0044763//single-organism cellular process
trans_13452	0	0.07	0	5.32	7.98	3.5	0.5	0.72	0.59	--	Cka2p [Rhizophagus irregularis DAOM 197198w]	-	-	-	-	-	-	-
trans_134528	2.09	2.95	2.68	8.93	9.92	10.37	11.66	9.37	9.56	prpF	YALI0C14322p [Yarrowia lipolytica]	-	-	-	-	-	-	-
trans_134672	4.73	5.96	5.58	17.25	16.12	15.06	14.81	15.47	14.66	--	-	-	-	-	-	-	-	-
trans_13468	2.15	1.38	2.01	12.96	10.42	9.91	12.5	13.46	12.22	--	hypothetical protein SPRG_07917 [Saprolegnia parasitica CBS 223.65]	-	-	-	-	-	-	-
trans_134689	4.51	5.75	3.83	18.53	17.43	17.35	17.88	17.37	15.39	--	-	-	-	-	-	-	-	-
trans_13469	0.66	2.25	1.87	7.78	8.32	7.07	7.98	9.39	8.53	roco5	-	-	-	-	-	-	-	-
trans_134722	6.78	8.29	9.51	18.36	18.32	19.36	28.67	26.75	26.53	apdG	Acyl-CoA dehydrogenase [Choanephora cucurbitarum]	-	-	-	-	-	-	-
trans_134790	2.77	5.28	1.3	3.81	4.18	3.09	1.27	0.82	1.11	--	hypothetical protein I316_07047 [Kwoniella heveanensis BCC8398]	-	-	-	-	-	-	-
trans_134796	1.74	1.99	1.52	6.23	5.03	5.25	5.72	6.59	5.65	--	U1 zinc finger [Metarhizium robertsii ARSEF 23]	-	-	-	-	-	-	-
trans_134862	12.06	16.59	13.36	35.74	32.49	33.27	38.97	38.93	39.21	--	zinc ion binding [Ascochyta rabiei]	-	-	-	-	-	-	-
trans_134877	0.14	0	0	3.77	4.04	2.96	2.82	1.9	3.31	gins3	ATP-binding Cassette (ABC) Superfamily [Phytophthora nicotianae]	-	-	-	-	-	-	-
trans_13490	0.61	1.06	3.14	13.18	14.54	14.47	8.74	13.03	10.77	--	RNI-like protein [Gonapodya prolifera JEL478]	-	-	-	-	-	-	-
trans_134939	0.85	1	1.13	8.74	7.74	6.41	7.27	6.41	5.8	Rint1	RAD50-interacting protein 1 [Neolecta irregularis DAH-3]	-	-	-	-	-	-	-
trans_134943	1.8	3.18	1.55	8.27	8.33	7.64	9.87	11.06	9.26	--	-	-	-	-	-	-	-	-
trans_134963	1.85	2.75	1.61	9.57	8.68	7.6	7.36	9.46	7.97	--	-	-	-	-	-	-	-	-
trans_1350	0	0	0	0.23	0.39	0.3	0.08	0.12	0.06	--	F-box/LRR-repeat protein 13 [Phytophthora nicotianae]	-	-	-	-	-	-	-
trans_135005	2.01	2.31	2.63	19.97	21.11	16.65	19.07	21.87	17.48	--	-	-	-	-	-	-	-	-
trans_135009	0.52	0.64	0.57	5	4.94	3.72	4.28	6.03	4.2	--	-	-	-	-	-	-	-	-
trans_135017	0.79	1.26	0.31	18.11	26.18	16.68	12.28	18.65	16.89	--	-	-	-	-	-	-	-	-
trans_13505	0.13	0.08	0.11	1.69	1.49	1.28	0.94	1.18	0.61	--	-	-	-	-	-	-	-	-
trans_135062	32.47	22.89	13.62	11.16	12.57	12.27	9.36	10.96	9.59	--	-	-	-	-	-	-	-	-
trans_135071	1.77	3.73	2.69	65.01	73.01	53	36.19	36.56	32.24	ung	uracil-DNA glycosylase [Saprolegnia diclina VS20]	Genetic Information Processing	Replication and repair	ko03410//Base excision repair	K03648	GO:0043231//intracellular membrane-bounded organelle	GO:0016798//hydrolase activity, acting on glycosyl bonds	GO:0006281//DNA repair
trans_135081	3.89	3.47	4.2	17.2	16.29	15.29	18.03	17.4	15.01	--	dolichyl-phosphate beta [Plasmopara halstedii]	-	-	-	-	-	-	-
trans_13509	2.33	4.16	3.1	21.68	18.54	19.52	40.5	41.58	46.22	pats1	-	-	-	-	-	-	-	-
trans_13510	0.28	0.15	0	10.06	13.24	8.77	5.91	9.12	5.93	--	-	-	-	-	-	-	-	-
trans_135102	7.21	3.72	8.22	36.95	34.86	30.67	35.99	47.22	36.95	--	RNI-like protein [Mortierella elongata AG-77]	-	-	-	-	-	-	-
trans_135141	1.22	2.47	1.63	9.42	10.95	9.71	9.97	11.39	8.33	--	-	-	-	-	-	-	-	-
trans_135149	0.56	0.92	0.5	3.79	4.91	3.17	3.77	3.85	3.75	--	-	-	-	-	-	-	-	-
trans_135161	0.58	0.93	0.73	3.29	3.1	2.99	2.8	2.88	3.45	--	-	-	-	-	-	-	-	-
trans_135252	0.53	0.24	0.92	7.49	4.39	6.82	10.8	9.68	9.2	--	-	-	-	-	-	-	-	-
trans_135254	3.43	3.71	3.76	26.36	18.01	28.8	11.38	12.47	14.41	--	-	-	-	-	-	-	-	-
trans_135269	2.32	2.41	1.93	8.9	9.18	7.23	6.73	8.98	7.07	SE_1582	tRNA (uracil(54)-C(5))-methyltransferase [Beauveria bassiana D1-5]	-	-	-	-	-	-	-
trans_135280	25.97	12.57	14.37	5.19	3.51	6.51	1.89	2.96	2.44	--	-	-	-	-	-	-	-	-
trans_13529	0	0.3	0.18	5.35	5.76	4.5	3.06	2.36	4.89	--	-	-	-	-	-	-	-	-
trans_135340	1.11	1.69	0.86	7.24	7.64	6.4	6.11	7.9	6.63	--	hypothetical protein, variant 3 [Phytophthora parasitica CJ01A1]	-	-	-	-	-	-	-
trans_135550	0.88	0.99	0.56	4.48	4.29	4	5.45	5.49	6.18	CYP86A7	Cytochrome P450 86A2 [Phytophthora nicotianae]	-	-	-	-	-	-	-
trans_135571	3.39	5.64	5.38	14.65	12.13	14.87	16.51	16.84	16.74	--	-	-	-	-	-	-	-	-
trans_13558	2.08	3.25	1.55	13.03	16.02	11.13	7.73	9.62	8.09	--	-	-	-	-	-	-	-	-
trans_135614	1.73	2.66	2.28	25.11	30.04	19.95	21.77	24.65	20.93	--	Centromere protein S [Choanephora cucurbitarum]	-	-	-	-	-	-	-
trans_135624	1.04	1.93	1.36	5.87	6.59	5.73	4.71	5.09	5.09	--	-	-	-	-	-	-	-	-
trans_135774	1.79	1.51	1.28	0.59	0.5	0.56	0.44	0.9	0.87	--	-	-	-	-	-	-	-	-
trans_135782	3.96	5.65	4.62	16.73	15.56	18.61	16.44	16.71	14.64	--	-	-	-	-	-	-	-	-
trans_135798	0.3	0.17	0	0	0	0	0.83	2.01	1.44	--	-	-	-	-	-	-	-	-
trans_135820	0.75	0.69	1.18	0	0	0	5.52	11.87	7.41	--	-	-	-	-	-	-	-	-
trans_135833	0.06	0.25	0.34	0	0	0	1.21	3.04	2.56	--	ankyrin repeat domain-containing protein 50 [Coprinopsis cinerea okayama7#130]	-	-	-	-	-	-	-
trans_135849	1.49	0.75	1.54	0	0	0	4.55	6.75	7.32	--	-	-	-	-	-	-	-	-
trans_135867	5.07	5.22	4.77	0	0	0	15.66	19.63	14	--	-	-	-	-	-	-	-	-
trans_135897	0.3	1.15	0.52	0.02	0	0	3.31	4.21	4	--	-	-	-	-	-	-	-	-
trans_135901	0.24	0.36	0.43	0	0	0	3.83	6.05	3.01	--	-	-	-	-	-	-	-	-
trans_135941	15.73	25.97	22.46	40.08	38.58	50.43	59.25	59.67	57.86	AAP19-2	AP-1 complex subunit sigma-2 [Phytophthora nicotianae]	-	-	-	-	GO:0043234//protein complex	GO:0022892//substrate-specific transporter activity	GO:0015031//protein transport
trans_13596	1.57	1.69	1.39	9.12	10	6.97	5.61	8.17	5.6	--	-	-	-	-	-	-	-	-
trans_13598	1.67	0.57	2.05	8.56	8.08	14.59	7.06	10.26	7.94	--	-	-	-	-	-	-	-	-
trans_136024	11.58	15.25	13.56	39.77	38.11	43.24	43.43	39.22	43.13	MSMEG_0220	lysophospholipase [Auricularia subglabra TFB-10046 SS5]	-	-	-	-	-	-	-
trans_136037	335.36	337.96	228.07	44.26	36.55	40.6	11.87	11.37	12.04	--	membrane-associated proteins in eicosanoid and glutathione metabolism [Gonapodya prolifera JEL478]	Metabolism	Metabolism of other amino acids	ko00480//Glutathione metabolism	K00799	-	-	-
trans_136043	0.91	1.62	1.47	9.8	9.06	9.32	7.9	9.13	7.41	TARBP1	rrna methylase family [Plasmopara halstedii]	-	-	-	-	-	-	-
trans_136055	4.25	6.16	7.3	28.13	29.57	24.34	18.97	22.02	17.73	TOP6A	type ii dna topoisomerase vi subunit a 2 [Plasmopara halstedii]	Cellular Processes	Cell growth and death	ko04113//Meiosis - yeast	K10878	GO:0043232//intracellular non-membrane-bounded organelle	GO:0003676//nucleic acid binding;GO:0008094//DNA-dependent ATPase activity;GO:0032550//purine ribonucleoside binding	GO:0006259//DNA metabolic process
trans_13606	2.56	3.5	2.55	22.6	24.25	20.76	17.99	22.71	21.56	--	RNI-like protein [Mortierella elongata AG-77]	-	-	-	-	-	-	-
trans_136079	33.21	36.38	19.81	6.37	6.52	4.26	1.24	3.08	2.22	--	DNA/RNA polymerase [Pyrenochaeta sp. DS3sAY3a]	-	-	-	-	-	-	-
trans_136083	17.83	28.18	30.45	77.99	83.8	78.1	76.27	80.3	70.78	--	Angio-associated migratory cell protein [Phytophthora nicotianae]	-	-	-	-	-	-	-
trans_136092	2.6	4.26	3.23	38.24	39.96	37.32	16.72	15.1	13.81	--	Cld1p [Rhizophagus irregularis DAOM 197198w]	Metabolism	Lipid metabolism	ko00564//Glycerophospholipid metabolism	K13535	-	-	-
trans_136103	0.05	0.17	0.29	2.53	4.25	3.85	3.46	2.59	2.19	SLD2	delta-6 fatty acid desaturase 2 [Umbelopsis isabellina]	-	-	-	-	-	-	-
trans_136106	0.65	0.45	0.32	4.89	3.31	2.76	5.3	4.68	3.25	--	-	-	-	-	-	-	-	-
trans_136111	0.44	0.55	1.21	3.86	3.67	3.24	5.16	5.14	4.44	--	Urb1p [Rhizophagus irregularis DAOM 197198w]	-	-	-	-	-	-	-
trans_136119	2.18	1.99	1.93	57.71	67.87	52.57	50.97	54.07	36.18	--	mt-a70 protein [Lichtheimia corymbifera JMRC:FSU:9682]	-	-	-	-	-	-	-
trans_136120	1.78	1.82	1.56	39.97	41.1	34.47	27.64	29.54	21.13	chaf1a	Chromatin assembly factor-I [Plasmopara halstedii]	-	-	-	-	-	-	-
trans_136135	2.22	3.14	3.27	9.22	10.35	12.65	12.94	14.82	13.3	--	RxLR-like protein [Plasmopara halstedii]	-	-	-	-	-	-	-
trans_136136	0.18	0.78	1.14	6.82	5.68	5.87	9.2	10.25	8.77	At5g06550	F-box protein [Phytophthora nicotianae]	-	-	-	-	-	-	-
trans_136137	5.9	6.86	10.15	27.36	25.88	25.51	31.31	34.19	31.96	--	Nucleoporin NUP49/NSP49 [Hanseniaspora uvarum]	-	-	-	-	-	-	-
trans_136142	0.96	0.88	1.19	0.69	0.69	1.12	0.33	0.15	0.34	--	-	-	-	-	-	-	-	-
trans_136153	11.4	10.84	9.18	6.66	6.75	5.89	4.96	5.99	4.16	--	-	-	-	-	-	-	-	-
trans_136168	2.18	2.72	3.28	11.19	11.31	10.22	12.07	12.09	11.81	--	unnamed protein product [Albugo candida]	-	-	-	-	-	-	-
trans_136187	2.63	3.56	5.14	10.93	10.94	13.1	14.59	14.97	12.56	--	-	-	-	-	-	-	-	-
trans_136192	21.42	32.27	20.98	52	44.75	49.75	66.37	65.16	64.93	MLYCD	Malonyl-CoA decarboxylase [Phytophthora nicotianae]	-	-	-	-	-	-	-
trans_136208	1.04	1.56	1	6.37	5.99	4.3	5.12	5.49	4.77	SMYD3	SET domain-containing protein [Daedalea quercina L-15889]	-	-	-	-	-	-	-
trans_136216	45.88	39.98	30.76	17.14	15.48	17.39	14.06	15.1	14.2	eif1ad	eukaryotic translation initiation factor 1a [Plasmopara halstedii]	-	-	-	-	-	-	-
trans_136219	50.94	58.61	42.96	14.71	15.4	10.36	0.42	1.25	0.67	fabG	short-chain dehydrogenase reductase like protein [Zymoseptoria brevis]	-	-	-	-	-	-	-
trans_136227	71.67	66.8	78.06	216.52	163.25	249.32	386.41	351.8	374.84	tal	transaldolase [Saprolegnia parasitica CBS 223.65]	Metabolism;Metabolism;Metabolism;Metabolism;Metabolism;Metabolism	Global and overview maps;Global and overview maps;Global and overview maps;Global and overview maps;Global and overview maps;Carbohydrate metabolism	ko01100//Metabolic pathways;ko01110//Biosynthesis of secondary metabolites;ko01130//Biosynthesis of antibiotics;ko01230//Biosynthesis of amino acids;ko01200//Carbon metabolism;ko00030//Pentose phosphate pathway	K00616;K00616;K00616;K00616;K00616;K00616	-	GO:0016740//transferase activity	GO:0044238//primary metabolic process;GO:0071704//organic substance metabolic process
trans_13623	0.95	0	0.77	7.25	10.76	6.29	6.02	7.96	9.96	--	-	-	-	-	-	-	-	-
trans_136245	1.06	0.55	0.47	21.53	39.39	16.2	13.47	18.68	10.63	aifA	Apoptosis-inducing factor A [Neolecta irregularis DAH-3]	-	-	-	-	-	-	-
trans_13625	2.88	1.94	2.7	17.37	17.45	13.66	19.2	22.72	20.37	Gyc76C	TKL protein kinase [Saprolegnia parasitica CBS 223.65]	Environmental Information Processing	Signal transduction	ko04011//MAPK signaling pathway - yeast	K19833	-	-	-
trans_136266	4.25	5.68	3.9	17.46	17.53	15.81	16.34	17.37	13.72	--	-	-	-	-	-	-	-	-
trans_136267	2.71	3.25	1.49	10.91	11.72	12.22	11.28	11.51	7.89	--	-	-	-	-	-	-	-	-
trans_136270	127.2	128.41	116.5	44.01	42.6	43.13	29.34	36.38	34.51	--	Zinc (Zn2 )-Iron (Fe2 ) Permease (ZIP) Family [Phytophthora infestans T30-4]	-	-	-	-	-	-	-
trans_136277	9.56	8.49	6.03	129.29	175.61	125.82	113.66	159.45	116.63	--	-	-	-	-	-	-	-	-
trans_13628	0.14	0.15	0.24	1.91	2.93	1.88	1.2	1.42	1.44	pats1	-	-	-	-	-	-	-	-
trans_136301	10.4	12.88	15.75	32.4	30.54	31.51	72.83	60.18	58.8	tadh	octopine dehydrogenase [Plasmopara halstedii]	-	-	-	-	-	-	-
trans_136303	10.2	12.69	9.8	24.15	27.34	29.6	30.23	28.58	29.61	Trappc3	Transport protein particle (TRAPP) complex subunit [Plasmopara halstedii]	-	-	-	-	-	-	-
[truncated: 3,148 more rows]

## Sheet: DEGs in DH+_ER+
Gene ID	WT-1_fpkm	WT-2_fpkm	WT-3_fpkm	DH+-1_fpkm	DH+-2_fpkm	DH+-3_fpkm	ER+-1_fpkm	ER+-2_fpkm	ER+-3_fpkm	Symbol	Description	KEGG_A_class	KEGG_B_class	Pathway	K_ID	GO Component	GO Function	GO Process
[truncated: 1,578 more rows]
